# Supplementary material for: The leukemogenic fusion gene MLL-AF9 alters microRNA expression pattern and inhibits monoblastic differentiation via miR-511 repression
Source: J Exp Clin Cancer Res. 2016 Jan 13;35:9. doi: 10.1186/s13046-016-0283-5 (PMC4712549; doi:10.1186/s13046-016-0283-5)
Supplement: Additional file 1: — All (non-filtered) gene ontology results of known miRNAs targets. DAVID gene ontology analysis was performed for all THP1-expressed, validated direct targets (extracted from miRTarBase) of MLL-AF9 knockdown associated miRNAs. This file includes all extracted MTIs extracted from miRTarBase as well as all gene ontology results from DAVID analysis (clustered and non-clustered terms). (XLSX 125 kb) [file 13046_2016_283_MOESM1_ESM.xlsx]

## Sheet: MTI pairs
miRTarBase ID	miRNA	logFC in MLL-AF9 knockdown	Species (miRNA)	Target Gene	Target Gene (Entrez Gene ID)	Species (Target Gene)	Experiments	Support Type	References (PMID)
MIRT035546	hsa-miR-214-3p	8.00 (on)	Homo sapiens	ASF1B	55723	Homo sapiens	Luciferase reporter assay	Functional MTI	23100276
MIRT007201	hsa-miR-214-3p	8.00 (on)	Homo sapiens	ATF4	468	Homo sapiens	Luciferase reporter assay	Functional MTI	23223004
MIRT007294	hsa-miR-214-3p	8.00 (on)	Homo sapiens	BCL2L2	599	Homo sapiens	Luciferase reporter assay//qRT-PCR//Western blot	Functional MTI	23337879
MIRT004446	hsa-miR-219a-5p	-5.49224	Homo sapiens	CAMK2G	818	Homo sapiens	Luciferase reporter assay	Functional MTI	19196972
MIRT005968	hsa-miR-330-3p	0.612212	Homo sapiens	CD44	960	Homo sapiens	Immunohistochemistry//Luciferase reporter assay//Western blot	Functional MTI	21149267
MIRT005965	hsa-miR-330-3p	0.612212	Homo sapiens	CDC42	998	Homo sapiens	Immunohistochemistry//Luciferase reporter assay//Western blot	Functional MTI	21149267
MIRT005965	hsa-miR-330-3p	0.612212	Homo sapiens	CDC42	998	Homo sapiens	Luciferase reporter assay//qRT-PCR//Western blot	Functional MTI	23337504
MIRT005485	hsa-miR-137	3.04103	Homo sapiens	CDC42	998	Homo sapiens	Luciferase reporter assay//Western blot//Reporter assay;Other	Functional MTI	20473940
MIRT005485	hsa-miR-137	3.04103	Homo sapiens	CDC42	998	Homo sapiens	Luciferase reporter assay	Functional MTI	23178712
MIRT002490	hsa-miR-137	3.04103	Homo sapiens	CDK6	1021	Homo sapiens	Luciferase reporter assay//qRT-PCR//Western blot	Functional MTI	18381414
MIRT002490	hsa-miR-137	3.04103	Homo sapiens	CDK6	1021	Homo sapiens	Luciferase reporter assay	Functional MTI	18577219
MIRT002490	hsa-miR-137	3.04103	Homo sapiens	CDK6	1021	Homo sapiens	Western blot	Functional MTI	20682795
MIRT002490	hsa-miR-137	3.04103	Homo sapiens	CDK6	1021	Homo sapiens	Luciferase reporter assay//qRT-PCR//Western blot	Functional MTI	21051724
MIRT002490	hsa-miR-137	3.04103	Homo sapiens	CDK6	1021	Homo sapiens	Luciferase reporter assay	Functional MTI	23178712
MIRT007252	hsa-miR-137	3.04103	Homo sapiens	CSE1L	1434	Homo sapiens	Luciferase reporter assay//Western blot	Functional MTI	23252729
MIRT007209	hsa-miR-760	-0.934375	Homo sapiens	CSNK2A1	1457	Homo sapiens	Immunoblot//Luciferase reporter assay//qRT-PCR//Western blot	Functional MTI	23137536
MIRT005605	hsa-miR-137	3.04103	Homo sapiens	CTBP1	1487	Homo sapiens	Luciferase reporter assay//qRT-PCR//Western blot//Reporter assay;Other	Functional MTI	21278922
MIRT007031	hsa-miR-214-3p	8.00 (on)	Homo sapiens	CTNNB1	1499	Homo sapiens	Luciferase reporter assay	Functional MTI	23068095
MIRT000718	hsa-miR-330-3p	0.612212	Homo sapiens	E2F1	1869	Homo sapiens	Luciferase reporter assay//Western blot	Functional MTI	19597470
MIRT002489	hsa-miR-137	3.04103	Homo sapiens	E2F6	1876	Homo sapiens	Luciferase reporter assay//qRT-PCR//Western blot	Non-Functional MTI	18381414
MIRT006957	hsa-miR-137	3.04103	Homo sapiens	ESRRA	2101	Homo sapiens	Luciferase reporter assay	Functional MTI	22723937
MIRT000148	hsa-miR-214-3p	8.00 (on)	Homo sapiens	EZH2	2146	Homo sapiens	Luciferase reporter assay//Northern blot	Functional MTI	19818710
MIRT007229	hsa-miR-589-5p	-1.09138	Homo sapiens	FXN	2395	Homo sapiens	Luciferase reporter assay	Functional MTI	23382970
MIRT006231	hsa-miR-219a-5p	-5.49224	Homo sapiens	GPC3	2719	Homo sapiens	Immunohistochemistry//Luciferase reporter assay//qRT-PCR//Western blot	Functional MTI	22449976
MIRT007246	hsa-miR-383-5p	10.66 (on)	Homo sapiens	IGF1R	3480	Homo sapiens	Luciferase reporter assay	Functional MTI	23564324
MIRT005808	hsa-miR-155-3p	0.971118	Homo sapiens	IRAK3	11213	Homo sapiens	Luciferase reporter assay//Microarray//qRT-PCR//Western blot	Functional MTI	20852130
MIRT006535	hsa-miR-383-5p	10.66 (on)	Homo sapiens	IRF1	3659	Homo sapiens	Flow//Immunofluorescence//Luciferase reporter assay//qRT-PCR//Western blot	Functional MTI	21368870
MIRT004579	hsa-miR-137	3.04103	Homo sapiens	KDM1A	23028	Homo sapiens	Luciferase reporter assay//Microarray//qRT-PCR//Western blot	Functional MTI	20682795
MIRT004579	hsa-miR-137	3.04103	Homo sapiens	KDM1A	23028	Homo sapiens	Luciferase reporter assay	Functional MTI	23400681
MIRT005426	hsa-miR-214-3p	8.00 (on)	Homo sapiens	MAP2K3	5606	Homo sapiens	GFP reporter assay//Microarray//qRT-PCR//Western blot//Reporter assay;qRT-PCR;Microarray;Other	Functional MTI	19859982
MIRT005427	hsa-miR-214-3p	8.00 (on)	Homo sapiens	MAPK8	5599	Homo sapiens	GFP reporter assay//Microarray//qRT-PCR//Western blot//Reporter assay;qRT-PCR;Microarray;Other	Functional MTI	19859982
MIRT005883	hsa-miR-137	3.04103	Homo sapiens	MITF	4286	Homo sapiens	Luciferase reporter assay//qRT-PCR//Western blot	Functional MTI	21051724
MIRT004004	hsa-miR-137	3.04103	Homo sapiens	NCOA2	10499	Homo sapiens	Luciferase reporter assay//qRT-PCR//Western blot	Non-Functional MTI	18381414
MIRT004113	hsa-miR-301a-3p	0.504646	Homo sapiens	NKRF	55922	Homo sapiens	Luciferase reporter assay//Microarray//qRT-PCR//Western blot	Functional MTI	21113131
MIRT005765	hsa-miR-214-3p	8.00 (on)	Homo sapiens	PLXNB1	5364	Homo sapiens	GFP reporter assay//Immunohistochemistry//qRT-PCR//Western blot	Functional MTI	21216304
MIRT007305	hsa-miR-383-5p	10.66 (on)	Homo sapiens	PRDX3	10935	Homo sapiens	Luciferase reporter assay	Functional MTI	23227829
MIRT000799	hsa-miR-214-3p	8.00 (on)	Homo sapiens	PTEN	5728	Homo sapiens	Western blot//qRT-PCR//Luciferase reporter assay//Reporter assay;Other	Functional MTI	18199536
MIRT000799	hsa-miR-214-3p	8.00 (on)	Homo sapiens	PTEN	5728	Homo sapiens	Luciferase reporter assay//Microarray//qRT-PCR//Western blot	Functional MTI	20548023
MIRT000799	hsa-miR-214-3p	8.00 (on)	Homo sapiens	PTEN	5728	Homo sapiens	Luciferase reporter assay//qRT-PCR//Western blot	Functional MTI	21228352
MIRT006329	hsa-miR-137	3.04103	Homo sapiens	PTGS2	5743	Homo sapiens	Luciferase reporter assay//Western blot	Functional MTI	22406049
MIRT007346	hsa-miR-137	3.04103	Homo sapiens	PXN	5829	Homo sapiens	Luciferase reporter assay//qRT-PCR//Western blot	Functional MTI	23275153
MIRT007295	hsa-miR-301a-3p	0.504646	Homo sapiens	RUNX3	864	Homo sapiens	Luciferase reporter assay//qRT-PCR//Western blot	Functional MTI	23338485
MIRT007250	hsa-miR-301a-3p	0.504646	Homo sapiens	SMAD4	4089	Homo sapiens	Luciferase reporter assay	Functional MTI	23393589
MIRT006881	hsa-miR-214-3p	8.00 (on)	Homo sapiens	TP53	7157	Homo sapiens	Luciferase reporter assay	Functional MTI	22927443
MIRT006881	hsa-miR-214-3p	8.00 (on)	Homo sapiens	TP53	7157	Homo sapiens	Reporter assay	Functional MTI	21217645
MIRT006731	hsa-miR-214-3p	8.00 (on)	Homo sapiens	TWIST1	7291	Homo sapiens	Luciferase reporter assay//qRT-PCR//Western blot	Functional MTI	22540680
MIRT006292	hsa-miR-610	-0.759546	Homo sapiens	VASP	7408	Homo sapiens	Luciferase reporter assay//Western blot	Functional MTI	22189055
MIRT004278	hsa-miR-330-3p	0.612212	Homo sapiens	VEGFA	7422	Homo sapiens	ELISA//Luciferase reporter assay	Non-Functional MTI	18320040
MIRT004443	hsa-miR-383-5p	10.66 (on)	Homo sapiens	VEGFA	7422	Homo sapiens	ELISA//Luciferase reporter assay	Functional MTI	18320040
MIRT006375	hsa-miR-214-3p	8.00 (on)	Homo sapiens	XBP1	7494	Homo sapiens	ELISA//Flow//Luciferase reporter assay//qRT-PCR//Western blot	Functional MTI	22359598
MIRT007092	hsa-miR-137	3.04103	Homo sapiens	YBX1	4904	Homo sapiens	Luciferase reporter assay	Functional MTI	23178914

## Sheet: 2015 04 30 funct annot cluster
Annotation Cluster 1	Enrichment Score: 4.666822002473854
Category	Term	Count	%	PValue	Genes	List Total	Pop Hits	Pop Total	Fold Enrichment	Bonferroni	Benjamini	FDR
GOTERM_BP_FAT	GO:0006357~regulation of transcription from RNA polymerase II promoter	14	31.8182	8.74505e-08	E2F1, CTBP1, ESRRA, E2F6, MITF, TP53, SMAD4, CTNNB1, KDM1A, ATF4, NCOA2, VEGFA, IRF1, TWIST1	41	727	13528	6.35394	9.39174e-05	4.69598e-05	0.000139426
SP_PIR_KEYWORDS	transcription regulation	19	43.1818	1.07852e-07	E2F1, NKRF, CTBP1, ESRRA, E2F6, EZH2, MITF, TP53, SMAD4, YBX1, CTNNB1, KDM1A, ATF4, NCOA2, XBP1, IRF1, ASF1B, RUNX3, TWIST1	44	2026	19235	4.09972	1.49913e-05	1.49913e-05	0.000127094
SP_PIR_KEYWORDS	Transcription	19	43.1818	1.50918e-07	E2F1, NKRF, CTBP1, ESRRA, E2F6, EZH2, MITF, TP53, SMAD4, YBX1, CTNNB1, KDM1A, ATF4, NCOA2, XBP1, IRF1, ASF1B, RUNX3, TWIST1	44	2071	19235	4.01063	2.09774e-05	1.04888e-05	0.000177844
GOTERM_BP_FAT	GO:0045449~regulation of transcription	23	52.2727	4.99399e-07	E2F1, NKRF, ESRRA, CTBP1, E2F6, MAP2K3, EZH2, MITF, TP53, SMAD4, PRDX3, YBX1, CTNNB1, KDM1A, IRAK3, ATF4, NCOA2, XBP1, VEGFA, IRF1, ASF1B, RUNX3, TWIST1	41	2601	13528	2.91768	0.000536211	0.000178769	0.000796211
GOTERM_CC_FAT	GO:0005667~transcription factor complex	8	18.1818	6.94287e-07	E2F1, KDM1A, CTBP1, ATF4, E2F6, SMAD4, TP53, CTNNB1	33	210	12782	14.7556	0.000107609	0.000107609	0.000833792
GOTERM_BP_FAT	GO:0006355~regulation of transcription, DNA-dependent	19	43.1818	7.70344e-07	E2F1, CTBP1, ESRRA, E2F6, MAP2K3, EZH2, MITF, TP53, SMAD4, YBX1, CTNNB1, KDM1A, ATF4, NCOA2, XBP1, VEGFA, IRF1, RUNX3, TWIST1	41	1773	13528	3.53586	0.000827007	0.000206816	0.00122819
GOTERM_BP_FAT	GO:0045893~positive regulation of transcription, DNA-dependent	11	25	8.84792e-07	E2F1, ATF4, ESRRA, NCOA2, MAP2K3, MITF, VEGFA, SMAD4, TP53, IRF1, CTNNB1	41	477	13528	7.60894	0.000949816	0.000190035	0.00141065
GOTERM_BP_FAT	GO:0051254~positive regulation of RNA metabolic process	11	25	9.5469e-07	E2F1, ATF4, ESRRA, NCOA2, MAP2K3, MITF, VEGFA, SMAD4, TP53, IRF1, CTNNB1	41	481	13528	7.54566	0.00102481	0.000170875	0.00152209
GOTERM_BP_FAT	GO:0045944~positive regulation of transcription from RNA polymerase II promoter	10	22.7273	1.02646e-06	E2F1, ATF4, ESRRA, NCOA2, MITF, VEGFA, SMAD4, TP53, IRF1, CTNNB1	41	371	13528	8.89356	0.00110182	0.000157477	0.00163652
GOTERM_BP_FAT	GO:0051252~regulation of RNA metabolic process	19	43.1818	1.07551e-06	E2F1, CTBP1, ESRRA, E2F6, MAP2K3, EZH2, MITF, TP53, SMAD4, YBX1, CTNNB1, KDM1A, ATF4, NCOA2, XBP1, VEGFA, IRF1, RUNX3, TWIST1	41	1813	13528	3.45785	0.00115444	0.000144378	0.00171473
GOTERM_MF_FAT	GO:0030528~transcription regulator activity	18	40.9091	1.18655e-06	E2F1, NKRF, CTBP1, ESRRA, E2F6, EZH2, MITF, TP53, SMAD4, YBX1, CTNNB1, KDM1A, ATF4, NCOA2, XBP1, IRF1, RUNX3, TWIST1	42	1512	12983	3.67999	0.000228978	0.000228978	0.00147853
GOTERM_BP_FAT	GO:0045935~positive regulation of nucleobase, nucleoside, nucleotide and nucleic acid metabolic process	12	27.2727	1.2527e-06	E2F1, IGF1R, ATF4, ESRRA, NCOA2, MAP2K3, MITF, VEGFA, SMAD4, TP53, IRF1, CTNNB1	41	624	13528	6.34522	0.0013445	0.000149478	0.00199722
GOTERM_BP_FAT	GO:0051173~positive regulation of nitrogen compound metabolic process	12	27.2727	1.70642e-06	E2F1, IGF1R, ATF4, ESRRA, NCOA2, MAP2K3, MITF, VEGFA, SMAD4, TP53, IRF1, CTNNB1	41	644	13528	6.14816	0.00183102	0.000183253	0.00272059
GOTERM_BP_FAT	GO:0010557~positive regulation of macromolecule biosynthetic process	12	27.2727	1.98346e-06	E2F1, IGF1R, ATF4, ESRRA, NCOA2, MAP2K3, MITF, VEGFA, SMAD4, TP53, IRF1, CTNNB1	41	654	13528	6.05415	0.00212797	0.000177504	0.00316227
GOTERM_BP_FAT	GO:0031328~positive regulation of cellular biosynthetic process	12	27.2727	3.11087e-06	E2F1, IGF1R, ATF4, ESRRA, NCOA2, MAP2K3, MITF, VEGFA, SMAD4, TP53, IRF1, CTNNB1	41	685	13528	5.78017	0.00333551	0.000256973	0.00495969
GOTERM_BP_FAT	GO:0009891~positive regulation of biosynthetic process	12	27.2727	3.57899e-06	E2F1, IGF1R, ATF4, ESRRA, NCOA2, MAP2K3, MITF, VEGFA, SMAD4, TP53, IRF1, CTNNB1	41	695	13528	5.697	0.00383646	0.000274522	0.00570599
GOTERM_BP_FAT	GO:0045941~positive regulation of transcription	11	25	4.00483e-06	E2F1, ATF4, ESRRA, NCOA2, MAP2K3, MITF, VEGFA, SMAD4, TP53, IRF1, CTNNB1	41	564	13528	6.43522	0.00429196	0.000286705	0.00638489
GOTERM_BP_FAT	GO:0010604~positive regulation of macromolecule metabolic process	13	29.5455	4.1407e-06	E2F1, IGF1R, ATF4, ESRRA, NCOA2, PSMD10, MAP2K3, VEGFA, MITF, IRF1, SMAD4, TP53, CTNNB1	41	857	13528	5.00509	0.00443725	0.000277907	0.0066015
GOTERM_BP_FAT	GO:0010628~positive regulation of gene expression	11	25	5.21493e-06	E2F1, ATF4, ESRRA, NCOA2, MAP2K3, MITF, VEGFA, SMAD4, TP53, IRF1, CTNNB1	41	581	13528	6.24692	0.0055852	0.000329408	0.00831408
GOTERM_MF_FAT	GO:0003700~transcription factor activity	14	31.8182	5.41093e-06	E2F1, KDM1A, ATF4, ESRRA, CTBP1, XBP1, E2F6, MITF, IRF1, SMAD4, TP53, RUNX3, YBX1, CTNNB1	42	975	12983	4.43863	0.00104377	0.00052202	0.00674225
GOTERM_CC_FAT	GO:0044451~nucleoplasm part	10	22.7273	5.88495e-06	E2F1, KDM1A, CTBP1, ATF4, CSNK2A1, E2F6, EZH2, SMAD4, TP53, CTNNB1	33	555	12782	6.97898	0.000911754	0.000455981	0.00706722
GOTERM_BP_FAT	GO:0016481~negative regulation of transcription	10	22.7273	5.90318e-06	E2F1, NKRF, KDM1A, CTBP1, NCOA2, E2F6, SMAD4, TP53, CTNNB1, TWIST1	41	459	13528	7.18848	0.00631998	0.000352162	0.00941128
GOTERM_BP_FAT	GO:0010605~negative regulation of macromolecule metabolic process	12	27.2727	6.05076e-06	E2F1, NKRF, KDM1A, IRAK3, CTBP1, NCOA2, E2F6, PSMD10, SMAD4, TP53, CTNNB1, TWIST1	41	734	13528	5.3943	0.00647747	0.00034197	0.00964656
GOTERM_BP_FAT	GO:0045892~negative regulation of transcription, DNA-dependent	9	20.4545	7.82931e-06	E2F1, KDM1A, CTBP1, NCOA2, E2F6, SMAD4, TP53, CTNNB1, TWIST1	41	356	13528	8.34146	0.00837345	0.000420347	0.0124819
GOTERM_BP_FAT	GO:0051253~negative regulation of RNA metabolic process	9	20.4545	8.84717e-06	E2F1, KDM1A, CTBP1, NCOA2, E2F6, SMAD4, TP53, CTNNB1, TWIST1	41	362	13528	8.20321	0.0094569	0.000452369	0.0141045
GOTERM_CC_FAT	GO:0043233~organelle lumen	16	36.3636	9.74006e-06	E2F1, NKRF, CTBP1, PTGS2, E2F6, EZH2, TP53, SMAD4, CTNNB1, KDM1A, ATF4, CSNK2A1, FXN, VEGFA, QKI, MAPK8	33	1820	12782	3.40513	0.00150858	0.000503112	0.0116966
GOTERM_BP_FAT	GO:0000122~negative regulation of transcription from RNA polymerase II promoter	8	18.1818	1.12398e-05	E2F1, KDM1A, CTBP1, NCOA2, E2F6, TP53, CTNNB1, TWIST1	41	266	13528	9.92334	0.011999	0.000524715	0.0179186
GOTERM_CC_FAT	GO:0031974~membrane-enclosed lumen	16	36.3636	1.24276e-05	E2F1, NKRF, CTBP1, PTGS2, E2F6, EZH2, TP53, SMAD4, CTNNB1, KDM1A, ATF4, CSNK2A1, FXN, VEGFA, QKI, MAPK8	33	1856	12782	3.33908	0.00192443	0.000481455	0.0149237
GOTERM_BP_FAT	GO:0010629~negative regulation of gene expression	10	22.7273	1.25457e-05	E2F1, NKRF, KDM1A, CTBP1, NCOA2, E2F6, SMAD4, TP53, CTNNB1, TWIST1	41	504	13528	6.54665	0.0133838	0.000561265	0.0200003
GOTERM_BP_FAT	GO:0045934~negative regulation of nucleobase, nucleoside, nucleotide and nucleic acid metabolic process	10	22.7273	1.42299e-05	E2F1, NKRF, KDM1A, CTBP1, NCOA2, E2F6, SMAD4, TP53, CTNNB1, TWIST1	41	512	13528	6.44436	0.0151668	0.000587635	0.0226849
GOTERM_BP_FAT	GO:0051172~negative regulation of nitrogen compound metabolic process	10	22.7273	1.58588e-05	E2F1, NKRF, KDM1A, CTBP1, NCOA2, E2F6, SMAD4, TP53, CTNNB1, TWIST1	41	519	13528	6.35744	0.0168883	0.000630636	0.0252815
GOTERM_BP_FAT	GO:0010558~negative regulation of macromolecule biosynthetic process	10	22.7273	2.40713e-05	E2F1, NKRF, KDM1A, CTBP1, NCOA2, E2F6, SMAD4, TP53, CTNNB1, TWIST1	41	547	13528	6.03201	0.0255216	0.000922893	0.0383711
GOTERM_BP_FAT	GO:0031327~negative regulation of cellular biosynthetic process	10	22.7273	2.93856e-05	E2F1, NKRF, KDM1A, CTBP1, NCOA2, E2F6, SMAD4, TP53, CTNNB1, TWIST1	41	561	13528	5.88148	0.0310678	0.00105147	0.0468405
GOTERM_BP_FAT	GO:0009890~negative regulation of biosynthetic process	10	22.7273	3.47069e-05	E2F1, NKRF, KDM1A, CTBP1, NCOA2, E2F6, SMAD4, TP53, CTNNB1, TWIST1	41	573	13528	5.75831	0.0365897	0.00116419	0.0553205
GOTERM_CC_FAT	GO:0005654~nucleoplasm	11	25	3.70541e-05	E2F1, KDM1A, CTBP1, ATF4, CSNK2A1, E2F6, EZH2, SMAD4, TP53, MAPK8, CTNNB1	33	882	12782	4.83069	0.00572703	0.00114804	0.0444906
GOTERM_CC_FAT	GO:0070013~intracellular organelle lumen	15	34.0909	3.89829e-05	E2F1, NKRF, CTBP1, PTGS2, E2F6, EZH2, TP53, SMAD4, CTNNB1, KDM1A, ATF4, CSNK2A1, FXN, QKI, MAPK8	33	1779	12782	3.26588	0.00602425	0.00100657	0.046806
GOTERM_BP_FAT	GO:0006350~transcription	18	40.9091	4.0898e-05	E2F1, NKRF, ESRRA, E2F6, EZH2, MITF, TP53, SMAD4, YBX1, CTNNB1, KDM1A, ATF4, NCOA2, XBP1, IRF1, ASF1B, RUNX3, TWIST1	41	2101	13528	2.82681	0.0429746	0.00129109	0.0651856
GOTERM_MF_FAT	GO:0016564~transcription repressor activity	8	18.1818	5.22649e-05	E2F1, NKRF, KDM1A, CTBP1, NCOA2, E2F6, EZH2, YBX1	42	316	12983	7.8258	0.0100367	0.00335681	0.0651068
GOTERM_CC_FAT	GO:0031981~nuclear lumen	13	29.5455	0.000111323	E2F1, NKRF, CTBP1, E2F6, EZH2, TP53, SMAD4, CTNNB1, KDM1A, ATF4, CSNK2A1, QKI, MAPK8	33	1450	12782	3.47264	0.017108	0.00246212	0.13361
SP_PIR_KEYWORDS	nucleus	21	47.7273	0.000371012	E2F1, NKRF, CTBP1, ESRRA, E2F6, EZH2, MITF, TP53, SMAD4, YBX1, CTNNB1, KDM1A, ATF4, NCOA2, CSE1L, XBP1, IRF1, QKI, ASF1B, RUNX3, TWIST1	44	4283	19235	2.14344	0.0502725	0.00734152	0.436333
GOTERM_MF_FAT	GO:0003677~DNA binding	18	40.9091	0.000373803	E2F1, NKRF, CTBP1, ESRRA, E2F6, EZH2, MITF, TP53, SMAD4, YBX1, CTNNB1, KDM1A, ATF4, NCOA2, XBP1, IRF1, RUNX3, TWIST1	42	2331	12983	2.38702	0.0696156	0.0178776	0.464793
GOTERM_MF_FAT	GO:0043565~sequence-specific DNA binding	9	20.4545	0.000529671	KDM1A, ATF4, ESRRA, XBP1, MITF, SMAD4, TP53, IRF1, CTNNB1	42	607	12983	4.58331	0.0971994	0.020243	0.658014
SP_PIR_KEYWORDS	dna-binding	13	29.5455	0.000595127	E2F1, NKRF, ATF4, ESRRA, NCOA2, E2F6, XBP1, MITF, TP53, IRF1, RUNX3, YBX1, TWIST1	44	1868	19235	3.04233	0.0794163	0.0102901	0.699062
GOTERM_MF_FAT	GO:0010843~promoter binding	4	9.09091	0.000759849	KDM1A, SMAD4, TP53, CTNNB1	42	57	12983	21.6926	0.136453	0.0241546	0.942722
SP_PIR_KEYWORDS	activator	7	15.9091	0.000988663	E2F1, ATF4, NCOA2, MITF, TP53, IRF1, CTNNB1	44	520	19235	5.88483	0.128459	0.0151608	1.15887
GOTERM_MF_FAT	GO:0008134~transcription factor binding	7	15.9091	0.00512501	E2F1, KDM1A, CTBP1, NCOA2, E2F6, TP53, CTNNB1	42	513	12983	4.218	0.629044	0.13209	6.20195
GOTERM_MF_FAT	GO:0016563~transcription activator activity	6	13.6364	0.00901477	E2F1, ATF4, NCOA2, MITF, SMAD4, CTNNB1	42	410	12983	4.52369	0.825833	0.19625	10.6707
GOTERM_BP_FAT	GO:0010551~regulation of specific transcription from RNA polymerase II promoter	3	6.81818	0.0314046	KDM1A, TP53, CTNNB1	41	94	13528	10.5304	1	0.236497	39.874
GOTERM_BP_FAT	GO:0032583~regulation of gene-specific transcription	3	6.81818	0.0594911	KDM1A, TP53, CTNNB1	41	134	13528	7.38697	1	0.357314	62.3891
GOTERM_BP_FAT	GO:0030900~forebrain development	3	6.81818	0.0741396	E2F1, KDM1A, CTNNB1	41	152	13528	6.5122	1	0.39992	70.7167
GOTERM_MF_FAT	GO:0003712~transcription cofactor activity	4	9.09091	0.106238	E2F1, NCOA2, E2F6, CTNNB1	42	363	12983	3.40627	1	0.594732	75.3291
Annotation Cluster 2	Enrichment Score: 3.6114175242120576
Category	Term	Count	%	PValue	Genes	List Total	Pop Hits	Pop Total	Fold Enrichment	Bonferroni	Benjamini	FDR
GOTERM_MF_FAT	GO:0003700~transcription factor activity	14	31.8182	5.41093e-06	E2F1, KDM1A, ATF4, ESRRA, CTBP1, XBP1, E2F6, MITF, IRF1, SMAD4, TP53, RUNX3, YBX1, CTNNB1	42	975	12983	4.43863	0.00104377	0.00052202	0.00674225
UP_SEQ_FEATURE	cross-link:Glycyl lysine isopeptide (Lys-Gly) (interchain with G-Cter in SUMO)	5	11.3636	4.71851e-05	CTBP1, ESRRA, MITF, TP53, IRF1	44	89	19113	24.4037	0.0104673	0.00524744	0.0601779
SP_PIR_KEYWORDS	isopeptide bond	7	15.9091	7.21696e-05	CTBP1, ESRRA, MITF, SMAD4, TP53, IRF1, YBX1	44	319	19235	9.59283	0.00998179	0.00250484	0.0850128
SP_PIR_KEYWORDS	ubl conjugation	8	18.1818	0.000297987	CTBP1, ESRRA, MITF, SMAD4, TP53, IRF1, YBX1, CTNNB1	44	588	19235	5.94774	0.04058	0.00825104	0.350589
GOTERM_MF_FAT	GO:0043565~sequence-specific DNA binding	9	20.4545	0.000529671	KDM1A, ATF4, ESRRA, XBP1, MITF, SMAD4, TP53, IRF1, CTNNB1	42	607	12983	4.58331	0.0971994	0.020243	0.658014
UP_SEQ_FEATURE	cross-link:Glycyl lysine isopeptide (Lys-Gly) (interchain with G-Cter in ubiquitin)	3	6.81818	0.0737666	SMAD4, TP53, YBX1	44	199	19113	6.54854	1	0.818922	62.3775
Annotation Cluster 3	Enrichment Score: 2.9646361560469043
Category	Term	Count	%	PValue	Genes	List Total	Pop Hits	Pop Total	Fold Enrichment	Bonferroni	Benjamini	FDR
GOTERM_BP_FAT	GO:0035239~tube morphogenesis	7	15.9091	1.79677e-06	GPC3, CD44, VEGFA, SMAD4, VASP, CTNNB1, TWIST1	41	127	13528	18.1863	0.00192788	0.000175415	0.00286464
GOTERM_BP_FAT	GO:0002009~morphogenesis of an epithelium	6	13.6364	1.12284e-05	GPC3, CD44, SMAD4, VASP, CTNNB1, TWIST1	41	101	13528	19.6011	0.0119869	0.000548002	0.0179004
GOTERM_BP_FAT	GO:0048729~tissue morphogenesis	7	15.9091	1.34586e-05	GPC3, CD44, SMAD4, VASP, RUNX3, CTNNB1, TWIST1	41	180	13528	12.8314	0.0143507	0.00057802	0.0214555
GOTERM_BP_FAT	GO:0048754~branching morphogenesis of a tube	5	11.3636	3.89543e-05	GPC3, CD44, VEGFA, SMAD4, CTNNB1	41	65	13528	25.3809	0.0409746	0.00126701	0.0620884
GOTERM_BP_FAT	GO:0035295~tube development	7	15.9091	4.17832e-05	GPC3, CD44, VEGFA, SMAD4, VASP, CTNNB1, TWIST1	41	220	13528	10.4984	0.0438841	0.00128135	0.066596
GOTERM_BP_FAT	GO:0060562~epithelial tube morphogenesis	5	11.3636	4.3913e-05	GPC3, CD44, SMAD4, VASP, TWIST1	41	67	13528	24.6232	0.0460687	0.00130924	0.0699895
GOTERM_BP_FAT	GO:0060429~epithelium development	7	15.9091	4.97698e-05	GPC3, CD44, VEGFA, SMAD4, VASP, CTNNB1, TWIST1	41	227	13528	10.1747	0.0520506	0.00144366	0.0793208
GOTERM_BP_FAT	GO:0001763~morphogenesis of a branching structure	5	11.3636	6.49468e-05	GPC3, CD44, VEGFA, SMAD4, CTNNB1	41	74	13528	22.294	0.0673779	0.001787	0.103497
GOTERM_BP_FAT	GO:0060675~ureteric bud morphogenesis	3	6.81818	0.00189691	GPC3, CD44, SMAD4	41	22	13528	44.9933	0.869869	0.0339725	2.98183
GOTERM_BP_FAT	GO:0001658~branching involved in ureteric bud morphogenesis	3	6.81818	0.00189691	GPC3, CD44, SMAD4	41	22	13528	44.9933	0.869869	0.0339725	2.98183
GOTERM_BP_FAT	GO:0001657~ureteric bud development	3	6.81818	0.00476888	GPC3, CD44, SMAD4	41	35	13528	28.2815	0.994107	0.0697578	7.33824
GOTERM_BP_FAT	GO:0001656~metanephros development	3	6.81818	0.00745612	GPC3, CD44, SMAD4	41	44	13528	22.4967	0.999677	0.0923004	11.2478
GOTERM_BP_FAT	GO:0048598~embryonic morphogenesis	5	11.3636	0.0125053	SMAD4, TP53, VASP, CTNNB1, TWIST1	41	307	13528	5.3738	0.999999	0.138018	18.1788
GOTERM_BP_FAT	GO:0016331~morphogenesis of embryonic epithelium	3	6.81818	0.012694	VASP, CTNNB1, TWIST1	41	58	13528	17.0664	0.999999	0.138549	18.4277
GOTERM_BP_FAT	GO:0010647~positive regulation of cell communication	5	11.3636	0.0157676	GPC3, PTGS2, VEGFA, SMAD4, CTNNB1	41	329	13528	5.01446	1	0.161359	22.3838
GOTERM_BP_FAT	GO:0040008~regulation of growth	5	11.3636	0.0177546	GPC3, CD44, FXN, SMAD4, TP53	41	341	13528	4.83799	1	0.170385	24.8446
GOTERM_BP_FAT	GO:0001822~kidney development	3	6.81818	0.032642	GPC3, CD44, SMAD4	41	96	13528	10.311	1	0.243049	41.087
GOTERM_BP_FAT	GO:0001655~urogenital system development	3	6.81818	0.0418231	GPC3, CD44, SMAD4	41	110	13528	8.99867	1	0.288147	49.3965
GOTERM_BP_FAT	GO:0009967~positive regulation of signal transduction	4	9.09091	0.0561113	GPC3, VEGFA, SMAD4, CTNNB1	41	295	13528	4.47391	1	0.349944	60.1754
GOTERM_BP_FAT	GO:0007389~pattern specification process	3	6.81818	0.186534	VEGFA, SMAD4, CTNNB1	41	267	13528	3.70732	1	0.673669	96.2804
Annotation Cluster 4	Enrichment Score: 2.844223232018388
Category	Term	Count	%	PValue	Genes	List Total	Pop Hits	Pop Total	Fold Enrichment	Bonferroni	Benjamini	FDR
SP_PIR_KEYWORDS	ubl conjugation	8	18.1818	0.000297987	CTBP1, ESRRA, MITF, SMAD4, TP53, IRF1, YBX1, CTNNB1	44	588	19235	5.94774	0.04058	0.00825104	0.350589
GOTERM_BP_FAT	GO:0045637~regulation of myeloid cell differentiation	4	9.09091	0.00114289	ESRRA, MITF, CDK6, CTNNB1	41	70	13528	18.8544	0.70717	0.0220828	1.80668
GOTERM_BP_FAT	GO:0045670~regulation of osteoclast differentiation	3	6.81818	0.00189691	ESRRA, MITF, CTNNB1	41	22	13528	44.9933	0.869869	0.0339725	2.98183
GOTERM_BP_FAT	GO:0002761~regulation of myeloid leukocyte differentiation	3	6.81818	0.0064992	ESRRA, MITF, CTNNB1	41	41	13528	24.1428	0.999091	0.086934	9.87367
Annotation Cluster 5	Enrichment Score: 2.835813503340977
Category	Term	Count	%	PValue	Genes	List Total	Pop Hits	Pop Total	Fold Enrichment	Bonferroni	Benjamini	FDR
GOTERM_BP_FAT	GO:0043066~negative regulation of apoptosis	8	18.1818	7.01185e-05	IGF1R, MITF, VEGFA, TP53, BCL2L2, MAPK8, PRDX3, PTEN	41	354	13528	7.45652	0.0725439	0.00188098	0.111734
GOTERM_BP_FAT	GO:0043069~negative regulation of programmed cell death	8	18.1818	7.65852e-05	IGF1R, MITF, VEGFA, TP53, BCL2L2, MAPK8, PRDX3, PTEN	41	359	13528	7.35267	0.0789636	0.00200423	0.122033
GOTERM_BP_FAT	GO:0060548~negative regulation of cell death	8	18.1818	7.79355e-05	IGF1R, MITF, VEGFA, TP53, BCL2L2, MAPK8, PRDX3, PTEN	41	360	13528	7.33225	0.0802983	0.00199101	0.124184
GOTERM_BP_FAT	GO:0042981~regulation of apoptosis	11	25	8.61433e-05	IGF1R, PTGS2, CD44, MITF, VEGFA, TP53, BCL2L2, MAPK8, PRDX3, PTEN, RUNX3	41	804	13528	4.51426	0.0883708	0.00210056	0.137254
GOTERM_BP_FAT	GO:0043067~regulation of programmed cell death	11	25	9.35769e-05	IGF1R, PTGS2, CD44, MITF, VEGFA, TP53, BCL2L2, MAPK8, PRDX3, PTEN, RUNX3	41	812	13528	4.46978	0.0956206	0.00223098	0.14909
GOTERM_BP_FAT	GO:0010941~regulation of cell death	11	25	9.65023e-05	IGF1R, PTGS2, CD44, MITF, VEGFA, TP53, BCL2L2, MAPK8, PRDX3, PTEN, RUNX3	41	815	13528	4.45333	0.0984578	0.00225069	0.153747
GOTERM_BP_FAT	GO:0030334~regulation of cell migration	3	6.81818	0.0889205	IGF1R, VEGFA, PTEN	41	169	13528	5.85712	1	0.450584	77.3438
GOTERM_BP_FAT	GO:0040012~regulation of locomotion	3	6.81818	0.110168	IGF1R, VEGFA, PTEN	41	192	13528	5.15549	1	0.511463	84.4476
GOTERM_BP_FAT	GO:0051270~regulation of cell motion	3	6.81818	0.11112	IGF1R, VEGFA, PTEN	41	193	13528	5.12878	1	0.510684	84.711
GOTERM_BP_FAT	GO:0006916~anti-apoptosis	3	6.81818	0.123702	IGF1R, VEGFA, BCL2L2	41	206	13528	4.80511	1	0.537339	87.8192
Annotation Cluster 6	Enrichment Score: 2.707752762972221
Category	Term	Count	%	PValue	Genes	List Total	Pop Hits	Pop Total	Fold Enrichment	Bonferroni	Benjamini	FDR
KEGG_PATHWAY	hsa05212:Pancreatic cancer	7	15.9091	5.44627e-07	E2F1, CDC42, VEGFA, SMAD4, TP53, CDK6, MAPK8	24	72	5085	20.599	3.32217e-05	1.6611e-05	0.000547724
KEGG_PATHWAY	hsa05214:Glioma	6	13.6364	7.04326e-06	E2F1, IGF1R, CAMK2G, TP53, CDK6, PTEN	24	63	5085	20.1786	0.000429548	0.000143203	0.0070831
KEGG_PATHWAY	hsa05218:Melanoma	6	13.6364	1.27401e-05	E2F1, IGF1R, MITF, TP53, CDK6, PTEN	24	71	5085	17.9049	0.000776847	0.000194268	0.0128118
GOTERM_BP_FAT	GO:0008285~negative regulation of cell proliferation	8	18.1818	7.93051e-05	CTBP1, GPC3, PTGS2, SMAD4, TP53, CDK6, PTEN, RUNX3	41	361	13528	7.31194	0.0816503	0.0019789	0.126365
KEGG_PATHWAY	hsa05220:Chronic myeloid leukemia	5	11.3636	0.000312599	E2F1, CTBP1, SMAD4, TP53, CDK6	24	75	5085	14.125	0.0188908	0.00211681	0.313932
GOTERM_BP_FAT	GO:0051726~regulation of cell cycle	7	15.9091	0.000389984	E2F1, CDC42, PTGS2, TP53, CDK6, PTEN, RUNX3	41	331	13528	6.97782	0.342246	0.00818057	0.619961
KEGG_PATHWAY	hsa05222:Small cell lung cancer	5	11.3636	0.000483009	E2F1, PTGS2, TP53, CDK6, PTEN	24	84	5085	12.6116	0.0290407	0.00267557	0.484695
GOTERM_BP_FAT	GO:0051329~interphase of mitotic cell cycle	4	9.09091	0.00345201	E2F1, E2F6, CAMK2G, CDK6	41	103	13528	12.8136	0.975617	0.0563776	5.36399
GOTERM_BP_FAT	GO:0051325~interphase	4	9.09091	0.00374272	E2F1, E2F6, CAMK2G, CDK6	41	106	13528	12.451	0.982176	0.0591942	5.80319
GOTERM_BP_FAT	GO:0022402~cell cycle process	7	15.9091	0.0059163	E2F1, E2F6, CAMK2G, PSMD10, TP53, CDK6, CTNNB1	41	565	13528	4.08789	0.998293	0.0814629	9.0269
BIOCARTA	h_g1Pathway:Cell Cycle: G1/S Check Point	4	9.09091	0.00879831	E2F1, SMAD4, TP53, CDK6	23	29	1437	8.61769	0.628339	0.39036	9.53229
KEGG_PATHWAY	hsa04110:Cell cycle	4	9.09091	0.0179346	E2F1, SMAD4, TP53, CDK6	24	125	5085	6.78	0.668438	0.0666699	16.6402
GOTERM_BP_FAT	GO:0000278~mitotic cell cycle	5	11.3636	0.0231857	E2F1, E2F6, CAMK2G, PSMD10, CDK6	41	370	13528	4.4588	1	0.195228	31.2032
GOTERM_BP_FAT	GO:0045786~negative regulation of cell cycle	3	6.81818	0.0238437	TP53, CDK6, RUNX3	41	81	13528	12.2204	1	0.198704	31.9384
KEGG_PATHWAY	hsa05223:Non-small cell lung cancer	3	6.81818	0.0242847	E2F1, TP53, CDK6	24	54	5085	11.7708	0.776791	0.0722402	21.9049
GOTERM_BP_FAT	GO:0007049~cell cycle	7	15.9091	0.0253002	E2F1, E2F6, CAMK2G, PSMD10, TP53, CDK6, CTNNB1	41	776	13528	2.97636	1	0.206481	33.5395
KEGG_PATHWAY	hsa04115:p53 signaling pathway	3	6.81818	0.0372119	TP53, CDK6, PTEN	24	68	5085	9.34743	0.90106	0.0998081	31.7079
SP_PIR_KEYWORDS	cell cycle	4	9.09091	0.0835495	E2F1, E2F6, TP53, CDK6	44	461	19235	3.79314	0.999995	0.384361	64.2327
GOTERM_BP_FAT	GO:0022403~cell cycle phase	4	9.09091	0.122824	E2F1, E2F6, CAMK2G, CDK6	41	414	13528	3.18793	1	0.53657	87.6233
Annotation Cluster 7	Enrichment Score: 2.5053587739163232
Category	Term	Count	%	PValue	Genes	List Total	Pop Hits	Pop Total	Fold Enrichment	Bonferroni	Benjamini	FDR
GOTERM_BP_FAT	GO:0008283~cell proliferation	9	20.4545	3.3893e-05	E2F1, KDM1A, CSE1L, VEGFA, TP53, BCL2L2, PTEN, RUNX3, CTNNB1	41	436	13528	6.81092	0.0357471	0.00117356	0.0540234
GOTERM_BP_FAT	GO:0006915~apoptosis	8	18.1818	0.00172776	E2F1, CSE1L, TP53, BCL2L2, MAPK8, PTEN, CTNNB1, TWIST1	41	602	13528	4.38473	0.843894	0.0326208	2.71937
GOTERM_BP_FAT	GO:0012501~programmed cell death	8	18.1818	0.00188077	E2F1, CSE1L, TP53, BCL2L2, MAPK8, PTEN, CTNNB1, TWIST1	41	611	13528	4.32015	0.86759	0.0342589	2.95682
GOTERM_BP_FAT	GO:0008219~cell death	8	18.1818	0.00467157	E2F1, CSE1L, TP53, BCL2L2, MAPK8, PTEN, CTNNB1, TWIST1	41	719	13528	3.67122	0.993455	0.0693231	7.19367
GOTERM_BP_FAT	GO:0016265~death	8	18.1818	0.0048517	E2F1, CSE1L, TP53, BCL2L2, MAPK8, PTEN, CTNNB1, TWIST1	41	724	13528	3.64587	0.994611	0.0699783	7.4611
SP_PIR_KEYWORDS	Apoptosis	5	11.3636	0.0101755	E2F1, TP53, BCL2L2, PTEN, CTNNB1	44	381	19235	5.737	0.758684	0.0904237	11.3545
BIOCARTA	h_arfPathway:Tumor Suppressor Arf Inhibits Ribosomal Biogenesis	3	6.81818	0.0157645	E2F1, TP53, TWIST1	23	13	1437	14.4181	0.831309	0.447459	16.4835
KEGG_PATHWAY	hsa05213:Endometrial cancer	3	6.81818	0.0226259	TP53, PTEN, CTNNB1	24	52	5085	12.2236	0.752423	0.0708411	20.5594
Annotation Cluster 8	Enrichment Score: 2.247362186338379
Category	Term	Count	%	PValue	Genes	List Total	Pop Hits	Pop Total	Fold Enrichment	Bonferroni	Benjamini	FDR
GOTERM_BP_FAT	GO:0045637~regulation of myeloid cell differentiation	4	9.09091	0.00114289	ESRRA, MITF, CDK6, CTNNB1	41	70	13528	18.8544	0.70717	0.0220828	1.80668
GOTERM_BP_FAT	GO:0045667~regulation of osteoblast differentiation	3	6.81818	0.00713046	ESRRA, CDK6, CTNNB1	41	43	13528	23.0199	0.999541	0.0905209	10.7823
GOTERM_BP_FAT	GO:0030278~regulation of ossification	3	6.81818	0.0222225	ESRRA, CDK6, CTNNB1	41	78	13528	12.6904	1	0.190809	30.1136
Annotation Cluster 9	Enrichment Score: 2.2421792336942894
Category	Term	Count	%	PValue	Genes	List Total	Pop Hits	Pop Total	Fold Enrichment	Bonferroni	Benjamini	FDR
GOTERM_BP_FAT	GO:0030097~hemopoiesis	7	15.9091	6.17917e-05	CDC42, VEGFA, TP53, IRF1, CDK6, PRDX3, CTNNB1	41	236	13528	9.78669	0.064212	0.00174496	0.0984718
GOTERM_BP_FAT	GO:0048534~hemopoietic or lymphoid organ development	7	15.9091	0.000105513	CDC42, VEGFA, TP53, IRF1, CDK6, PRDX3, CTNNB1	41	260	13528	8.8833	0.107142	0.00240831	0.168092
GOTERM_BP_FAT	GO:0002520~immune system development	7	15.9091	0.000146332	CDC42, VEGFA, TP53, IRF1, CDK6, PRDX3, CTNNB1	41	276	13528	8.36833	0.145443	0.00326906	0.233048
SP_PIR_KEYWORDS	ubl conjugation	8	18.1818	0.000297987	CTBP1, ESRRA, MITF, SMAD4, TP53, IRF1, YBX1, CTNNB1	44	588	19235	5.94774	0.04058	0.00825104	0.350589
SP_PIR_KEYWORDS	activator	7	15.9091	0.000988663	E2F1, ATF4, NCOA2, MITF, TP53, IRF1, CTNNB1	44	520	19235	5.88483	0.128459	0.0151608	1.15887
GOTERM_BP_FAT	GO:0002521~leukocyte differentiation	4	9.09091	0.00675116	CDC42, TP53, IRF1, CTNNB1	41	131	13528	10.0748	0.999308	0.0879795	10.2374
GOTERM_BP_FAT	GO:0030217~T cell differentiation	3	6.81818	0.015767	TP53, IRF1, CTNNB1	41	65	13528	15.2285	1	0.162889	22.383
GOTERM_BP_FAT	GO:0030099~myeloid cell differentiation	3	6.81818	0.0307931	CDC42, VEGFA, PRDX3	41	93	13528	10.6436	1	0.234021	39.2659
GOTERM_BP_FAT	GO:0030098~lymphocyte differentiation	3	6.81818	0.0371213	TP53, IRF1, CTNNB1	41	103	13528	9.61023	1	0.264923	45.289
GOTERM_BP_FAT	GO:0042110~T cell activation	3	6.81818	0.0533498	TP53, IRF1, CTNNB1	41	126	13528	7.85598	1	0.34138	58.2767
GOTERM_BP_FAT	GO:0046649~lymphocyte activation	3	6.81818	0.116883	TP53, IRF1, CTNNB1	41	199	13528	4.97414	1	0.527621	86.2169
GOTERM_BP_FAT	GO:0045321~leukocyte activation	3	6.81818	0.160156	TP53, IRF1, CTNNB1	41	242	13528	4.0903	1	0.619497	93.8132
GOTERM_BP_FAT	GO:0001775~cell activation	3	6.81818	0.208074	TP53, IRF1, CTNNB1	41	287	13528	3.44897	1	0.710717	97.5752
Annotation Cluster 10	Enrichment Score: 2.081340351301949
Category	Term	Count	%	PValue	Genes	List Total	Pop Hits	Pop Total	Fold Enrichment	Bonferroni	Benjamini	FDR
GOTERM_BP_FAT	GO:0021700~developmental maturation	5	11.3636	0.0002176	PTGS2, CD44, VEGFA, RUNX3, CTNNB1	41	101	13528	16.3342	0.208423	0.00475861	0.346367
GOTERM_BP_FAT	GO:0001568~blood vessel development	5	11.3636	0.00575276	CD44, VEGFA, QKI, PTEN, CTNNB1	41	245	13528	6.7337	0.997963	0.0803239	8.78799
GOTERM_BP_FAT	GO:0001944~vasculature development	5	11.3636	0.00626117	CD44, VEGFA, QKI, PTEN, CTNNB1	41	251	13528	6.57273	0.998824	0.0849334	9.52879
GOTERM_BP_FAT	GO:0010608~posttranscriptional regulation of gene expression	4	9.09091	0.0242045	VEGFA, QKI, PTEN, YBX1	41	211	13528	6.255	1	0.199895	32.3383
GOTERM_BP_FAT	GO:0048514~blood vessel morphogenesis	4	9.09091	0.0242045	VEGFA, QKI, PTEN, CTNNB1	41	211	13528	6.255	1	0.199895	32.3383
GOTERM_BP_FAT	GO:0001525~angiogenesis	3	6.81818	0.0707904	VEGFA, PTEN, CTNNB1	41	148	13528	6.6882	1	0.38911	68.9814
Annotation Cluster 11	Enrichment Score: 2.0225071635991547
Category	Term	Count	%	PValue	Genes	List Total	Pop Hits	Pop Total	Fold Enrichment	Bonferroni	Benjamini	FDR
SP_PIR_KEYWORDS	ubl conjugation	8	18.1818	0.000297987	CTBP1, ESRRA, MITF, SMAD4, TP53, IRF1, YBX1, CTNNB1	44	588	19235	5.94774	0.04058	0.00825104	0.350589
GOTERM_MF_FAT	GO:0003690~double-stranded DNA binding	3	6.81818	0.0375139	TP53, YBX1, CTNNB1	42	97	12983	9.56038	0.999376	0.388576	37.9014
GOTERM_MF_FAT	GO:0043566~structure-specific DNA binding	3	6.81818	0.0765754	TP53, YBX1, CTNNB1	42	145	12983	6.39557	1	0.536421	62.9427
Annotation Cluster 12	Enrichment Score: 2.018848617368755
Category	Term	Count	%	PValue	Genes	List Total	Pop Hits	Pop Total	Fold Enrichment	Bonferroni	Benjamini	FDR
KEGG_PATHWAY	hsa04722:Neurotrophin signaling pathway	6	13.6364	0.000188133	CDC42, IRAK3, ATF4, CAMK2G, TP53, MAPK8	24	124	5085	10.252	0.0114116	0.00143362	0.189042
PIR_SUPERFAMILY	PIRSF000564:kinase-related transforming protein	4	9.09091	0.000505433	CSNK2A1, MAP2K3, CDK6, MAPK8	29	42	7396	24.289	0.0190279	0.0190279	0.45585
UP_SEQ_FEATURE	domain:Protein kinase	7	15.9091	0.000596807	IGF1R, IRAK3, CSNK2A1, CAMK2G, MAP2K3, CDK6, MAPK8	44	469	19113	6.48338	0.124647	0.0262742	0.75869
KEGG_PATHWAY	hsa04912:GnRH signaling pathway	5	11.3636	0.000867009	CDC42, ATF4, CAMK2G, MAP2K3, MAPK8	24	98	5085	10.8099	0.0515351	0.0043995	0.868525
INTERPRO	IPR017441:Protein kinase, ATP binding site	7	15.9091	0.00103933	IGF1R, IRAK3, CSNK2A1, CAMK2G, MAP2K3, CDK6, MAPK8	44	455	16659	5.82483	0.13278	0.13278	1.21484
UP_SEQ_FEATURE	binding site:ATP	7	15.9091	0.00126423	IGF1R, IRAK3, CSNK2A1, CAMK2G, MAP2K3, CDK6, MAPK8	44	542	19113	5.61016	0.245803	0.0459288	1.60086
INTERPRO	IPR000719:Protein kinase, core	7	15.9091	0.00131074	IGF1R, IRAK3, CSNK2A1, CAMK2G, MAP2K3, CDK6, MAPK8	44	476	16659	5.56785	0.16447	0.0859268	1.52985
SP_PIR_KEYWORDS	serine/threonine-protein kinase	6	13.6364	0.00154009	IRAK3, CSNK2A1, CAMK2G, MAP2K3, CDK6, MAPK8	44	381	19235	6.8844	0.192843	0.0211959	1.79987
GOTERM_BP_FAT	GO:0006796~phosphate metabolic process	10	22.7273	0.00178051	IGF1R, IRAK3, CTBP1, CSNK2A1, FXN, CAMK2G, MAP2K3, CDK6, MAPK8, PTEN	41	973	13528	3.39107	0.852507	0.033021	2.8013
GOTERM_BP_FAT	GO:0006793~phosphorus metabolic process	10	22.7273	0.00178051	IGF1R, IRAK3, CTBP1, CSNK2A1, FXN, CAMK2G, MAP2K3, CDK6, MAPK8, PTEN	41	973	13528	3.39107	0.852507	0.033021	2.8013
GOTERM_BP_FAT	GO:0016310~phosphorylation	9	20.4545	0.00204837	IGF1R, IRAK3, CTBP1, CSNK2A1, FXN, CAMK2G, MAP2K3, CDK6, MAPK8	41	800	13528	3.71195	0.889441	0.036038	3.21629
INTERPRO	IPR008271:Serine/threonine protein kinase, active site	6	13.6364	0.00208938	IRAK3, CSNK2A1, CAMK2G, MAP2K3, CDK6, MAPK8	44	354	16659	6.41718	0.249146	0.0910951	2.42849
INTERPRO	IPR017442:Serine/threonine protein kinase-related	6	13.6364	0.00222088	IRAK3, CSNK2A1, CAMK2G, MAP2K3, CDK6, MAPK8	44	359	16659	6.3278	0.262581	0.0733226	2.57951
GOTERM_BP_FAT	GO:0006468~protein amino acid phosphorylation	8	18.1818	0.0030857	IGF1R, IRAK3, CTBP1, CSNK2A1, CAMK2G, MAP2K3, CDK6, MAPK8	41	667	13528	3.95744	0.963817	0.0513214	4.80785
UP_SEQ_FEATURE	active site:Proton acceptor	7	15.9091	0.00335216	IGF1R, CSNK2A1, PTGS2, CAMK2G, MAP2K3, CDK6, MAPK8	44	658	19113	4.62113	0.52706	0.101447	4.19313
SP_PIR_KEYWORDS	kinase	7	15.9091	0.00404357	IGF1R, IRAK3, CSNK2A1, CAMK2G, MAP2K3, CDK6, MAPK8	44	688	19235	4.44784	0.430613	0.0458486	4.66247
INTERPRO	IPR002290:Serine/threonine protein kinase	5	11.3636	0.00437724	CSNK2A1, CAMK2G, MAP2K3, CDK6, MAPK8	44	259	16659	7.30914	0.451736	0.113257	5.02569
SP_PIR_KEYWORDS	phosphotransferase	4	9.09091	0.010206	IGF1R, CSNK2A1, CDK6, MAPK8	44	201	19235	8.69968	0.759713	0.0852643	11.3866
GOTERM_MF_FAT	GO:0004674~protein serine/threonine kinase activity	6	13.6364	0.010936	IRAK3, CSNK2A1, CAMK2G, MAP2K3, CDK6, MAPK8	42	430	12983	4.31329	0.880242	0.19122	12.8049
SMART	SM00220:S_TKc	5	11.3636	0.0111083	CSNK2A1, CAMK2G, MAP2K3, CDK6, MAPK8	32	259	9079	5.4772	0.345888	0.345888	9.60227
GOTERM_MF_FAT	GO:0004672~protein kinase activity	7	15.9091	0.011267	IGF1R, IRAK3, CSNK2A1, CAMK2G, MAP2K3, CDK6, MAPK8	42	606	12983	3.57068	0.887733	0.180291	13.1678
SP_PIR_KEYWORDS	ATP	4	9.09091	0.0156889	IGF1R, CSNK2A1, CDK6, MAPK8	44	236	19235	7.40948	0.88898	0.121287	17.0014
UP_SEQ_FEATURE	nucleotide phosphate-binding region:ATP	7	15.9091	0.0198674	IGF1R, IRAK3, CSNK2A1, CAMK2G, MAP2K3, CDK6, MAPK8	44	962	19113	3.16082	0.98861	0.428435	22.586
GOTERM_BP_FAT	GO:0046777~protein amino acid autophosphorylation	3	6.81818	0.0260789	IGF1R, CSNK2A1, CAMK2G	41	85	13528	11.6453	1	0.210617	34.381
BIOCARTA	h_igf1Pathway:IGF-1 Signaling Pathway	3	6.81818	0.0326949	IGF1R, CSNK2A1, MAPK8	23	19	1437	9.86499	0.975839	0.605745	31.3958
SP_PIR_KEYWORDS	transferase	8	18.1818	0.0335488	IGF1R, IRAK3, CSNK2A1, CAMK2G, MAP2K3, EZH2, CDK6, MAPK8	44	1394	19235	2.5088	0.99129	0.211139	33.1105
GOTERM_MF_FAT	GO:0030554~adenyl nucleotide binding	10	22.7273	0.0540618	IGF1R, KDM1A, IRAK3, CSNK2A1, CAMK2G, MAP2K3, TP53, CDK6, MAPK8, RUNX3	42	1577	12983	1.96017	0.999978	0.488501	49.97
GOTERM_MF_FAT	GO:0001883~purine nucleoside binding	10	22.7273	0.0585532	IGF1R, KDM1A, IRAK3, CSNK2A1, CAMK2G, MAP2K3, TP53, CDK6, MAPK8, RUNX3	42	1601	12983	1.93079	0.999991	0.495913	52.8508
GOTERM_MF_FAT	GO:0001882~nucleoside binding	10	22.7273	0.0606926	IGF1R, KDM1A, IRAK3, CSNK2A1, CAMK2G, MAP2K3, TP53, CDK6, MAPK8, RUNX3	42	1612	12983	1.91761	0.999994	0.488979	54.1687
GOTERM_MF_FAT	GO:0017076~purine nucleotide binding	11	25	0.0709596	IGF1R, KDM1A, CDC42, IRAK3, CSNK2A1, CAMK2G, MAP2K3, TP53, CDK6, MAPK8, RUNX3	42	1918	12983	1.77284	0.999999	0.526523	60.0345
SP_PIR_KEYWORDS	atp-binding	7	15.9091	0.0729403	IGF1R, IRAK3, CSNK2A1, CAMK2G, MAP2K3, CDK6, MAPK8	44	1326	19235	2.30778	0.999973	0.380302	59.037
SP_PIR_KEYWORDS	nucleotide-binding	8	18.1818	0.0783327	IGF1R, CDC42, IRAK3, CSNK2A1, CAMK2G, MAP2K3, CDK6, MAPK8	44	1686	19235	2.0743	0.999988	0.389192	61.7584
GOTERM_MF_FAT	GO:0000166~nucleotide binding	12	27.2727	0.0841582	IGF1R, KDM1A, CDC42, IRAK3, CTBP1, CSNK2A1, CAMK2G, MAP2K3, TP53, CDK6, MAPK8, RUNX3	42	2245	12983	1.65231	1	0.554229	66.5611
GOTERM_MF_FAT	GO:0005524~ATP binding	9	20.4545	0.0875981	IGF1R, IRAK3, CSNK2A1, CAMK2G, MAP2K3, TP53, CDK6, MAPK8, RUNX3	42	1477	12983	1.8836	1	0.552571	68.0929
GOTERM_MF_FAT	GO:0032559~adenyl ribonucleotide binding	9	20.4545	0.093092	IGF1R, IRAK3, CSNK2A1, CAMK2G, MAP2K3, TP53, CDK6, MAPK8, RUNX3	42	1497	12983	1.85843	1	0.559547	70.406
GOTERM_MF_FAT	GO:0032555~purine ribonucleotide binding	10	22.7273	0.115746	IGF1R, CDC42, IRAK3, CSNK2A1, CAMK2G, MAP2K3, TP53, CDK6, MAPK8, RUNX3	42	1836	12983	1.68365	1	0.598731	78.4074
GOTERM_MF_FAT	GO:0032553~ribonucleotide binding	10	22.7273	0.115746	IGF1R, CDC42, IRAK3, CSNK2A1, CAMK2G, MAP2K3, TP53, CDK6, MAPK8, RUNX3	42	1836	12983	1.68365	1	0.598731	78.4074
GOTERM_BP_FAT	GO:0007243~protein kinase cascade	3	6.81818	0.299279	IGF1R, MAP2K3, MAPK8	41	370	13528	2.67528	1	0.84342	99.6553
Annotation Cluster 13	Enrichment Score: 1.9532263091864015
Category	Term	Count	%	PValue	Genes	List Total	Pop Hits	Pop Total	Fold Enrichment	Bonferroni	Benjamini	FDR
KEGG_PATHWAY	hsa04510:Focal adhesion	8	18.1818	1.94157e-05	IGF1R, CDC42, VEGFA, MAPK8, PTEN, VASP, PXN, CTNNB1	24	201	5085	8.43284	0.00118367	0.000236846	0.0195245
GOTERM_BP_FAT	GO:0030182~neuron differentiation	8	18.1818	0.000262589	IGF1R, CDC42, CD44, VEGFA, SMAD4, PTEN, VASP, RUNX3	41	438	13528	6.02651	0.24577	0.00562527	0.417837
GOTERM_BP_FAT	GO:0048666~neuron development	6	13.6364	0.0030724	IGF1R, CD44, VEGFA, PTEN, VASP, RUNX3	41	339	13528	5.83984	0.963295	0.0519081	4.7876
GOTERM_BP_FAT	GO:0007167~enzyme linked receptor protein signaling pathway	5	11.3636	0.017927	IGF1R, VEGFA, SMAD4, PTEN, PXN	41	342	13528	4.82385	1	0.170399	25.0546
GOTERM_BP_FAT	GO:0007169~transmembrane receptor protein tyrosine kinase signaling pathway	4	9.09091	0.0282344	IGF1R, VEGFA, PTEN, PXN	41	224	13528	5.89199	1	0.221263	36.6585
GOTERM_BP_FAT	GO:0030334~regulation of cell migration	3	6.81818	0.0889205	IGF1R, VEGFA, PTEN	41	169	13528	5.85712	1	0.450584	77.3438
GOTERM_BP_FAT	GO:0040012~regulation of locomotion	3	6.81818	0.110168	IGF1R, VEGFA, PTEN	41	192	13528	5.15549	1	0.511463	84.4476
GOTERM_BP_FAT	GO:0051270~regulation of cell motion	3	6.81818	0.11112	IGF1R, VEGFA, PTEN	41	193	13528	5.12878	1	0.510684	84.711
GOTERM_BP_FAT	GO:0007166~cell surface receptor linked signal transduction	8	18.1818	0.305436	IGF1R, CSNK2A1, MITF, VEGFA, SMAD4, PTEN, PXN, CTNNB1	41	1856	13528	1.4222	1	0.849083	99.7005
Annotation Cluster 14	Enrichment Score: 1.8995001059480978
Category	Term	Count	%	PValue	Genes	List Total	Pop Hits	Pop Total	Fold Enrichment	Bonferroni	Benjamini	FDR
UP_SEQ_FEATURE	DNA-binding region:Basic motif	5	11.3636	0.000463429	ATF4, NCOA2, XBP1, MITF, TWIST1	44	161	19113	13.4903	0.0982055	0.0255111	0.589594
UP_SEQ_FEATURE	domain:Helix-loop-helix motif	3	6.81818	0.0271625	NCOA2, MITF, TWIST1	44	114	19113	11.4312	0.997847	0.494565	29.6234
INTERPRO	IPR001092:Basic helix-loop-helix dimerisation region bHLH	3	6.81818	0.0349338	NCOA2, MITF, TWIST1	44	114	16659	9.96352	0.992338	0.555995	34.1612
SMART	SM00353:HLH	3	6.81818	0.0573853	NCOA2, MITF, TWIST1	32	114	9079	7.46628	0.894148	0.674651	41.3795
Annotation Cluster 15	Enrichment Score: 1.7849815721578115
Category	Term	Count	%	PValue	Genes	List Total	Pop Hits	Pop Total	Fold Enrichment	Bonferroni	Benjamini	FDR
GOTERM_BP_FAT	GO:0009792~embryonic development ending in birth or egg hatching	6	13.6364	0.00288203	KDM1A, FXN, TP53, VASP, YBX1, TWIST1	41	334	13528	5.92727	0.95494	0.0495463	4.49731
GOTERM_BP_FAT	GO:0043009~chordate embryonic development	5	11.3636	0.0160885	KDM1A, TP53, VASP, YBX1, TWIST1	41	331	13528	4.98416	1	0.161344	22.7861
GOTERM_BP_FAT	GO:0001701~in utero embryonic development	3	6.81818	0.0952451	KDM1A, TP53, YBX1	41	176	13528	5.62417	1	0.468653	79.7253
Annotation Cluster 16	Enrichment Score: 1.7768217411096143
Category	Term	Count	%	PValue	Genes	List Total	Pop Hits	Pop Total	Fold Enrichment	Bonferroni	Benjamini	FDR
GOTERM_BP_FAT	GO:0006928~cell motion	8	18.1818	0.000429211	PTGS2, CD44, PLXNB1, MAPK8, PTEN, VASP, RUNX3, TWIST1	41	475	13528	5.55707	0.369392	0.00882757	0.68212
GOTERM_BP_FAT	GO:0016477~cell migration	4	9.09091	0.0476994	CD44, PLXNB1, PTEN, TWIST1	41	276	13528	4.7819	1	0.316393	54.124
GOTERM_BP_FAT	GO:0048870~cell motility	4	9.09091	0.0617681	CD44, PLXNB1, PTEN, TWIST1	41	307	13528	4.29904	1	0.366508	63.815
GOTERM_BP_FAT	GO:0051674~localization of cell	4	9.09091	0.0617681	CD44, PLXNB1, PTEN, TWIST1	41	307	13528	4.29904	1	0.366508	63.815
Annotation Cluster 17	Enrichment Score: 1.7760455679534826
Category	Term	Count	%	PValue	Genes	List Total	Pop Hits	Pop Total	Fold Enrichment	Bonferroni	Benjamini	FDR
GOTERM_BP_FAT	GO:0051726~regulation of cell cycle	7	15.9091	0.000389984	E2F1, CDC42, PTGS2, TP53, CDK6, PTEN, RUNX3	41	331	13528	6.97782	0.342246	0.00818057	0.619961
GOTERM_BP_FAT	GO:0014070~response to organic cyclic substance	4	9.09091	0.00541896	PTGS2, CD44, PTEN, CTNNB1	41	121	13528	10.9075	0.997079	0.0768304	8.29853
GOTERM_BP_FAT	GO:0043065~positive regulation of apoptosis	6	13.6364	0.00834519	PTGS2, CD44, TP53, MAPK8, PTEN, RUNX3	41	430	13528	4.60397	0.999877	0.101606	12.5068
GOTERM_BP_FAT	GO:0043068~positive regulation of programmed cell death	6	13.6364	0.00858618	PTGS2, CD44, TP53, MAPK8, PTEN, RUNX3	41	433	13528	4.57207	0.999905	0.103231	12.8452
GOTERM_BP_FAT	GO:0010942~positive regulation of cell death	6	13.6364	0.00874951	PTGS2, CD44, TP53, MAPK8, PTEN, RUNX3	41	435	13528	4.55105	0.99992	0.10394	13.0738
GOTERM_BP_FAT	GO:0031667~response to nutrient levels	4	9.09091	0.0202429	PTGS2, CD44, TP53, PTEN	41	197	13528	6.69952	1	0.1825	27.8233
GOTERM_BP_FAT	GO:0009991~response to extracellular stimulus	4	9.09091	0.0269584	PTGS2, CD44, TP53, PTEN	41	220	13528	5.99911	1	0.213828	35.3194
GOTERM_BP_FAT	GO:0007584~response to nutrient	3	6.81818	0.0642506	PTGS2, CD44, PTEN	41	140	13528	7.07038	1	0.37259	65.3116
GOTERM_BP_FAT	GO:0006917~induction of apoptosis	4	9.09091	0.0681888	TP53, MAPK8, PTEN, RUNX3	41	320	13528	4.12439	1	0.38315	67.5674
GOTERM_BP_FAT	GO:0012502~induction of programmed cell death	4	9.09091	0.068695	TP53, MAPK8, PTEN, RUNX3	41	321	13528	4.11154	1	0.383542	67.8472
GOTERM_BP_FAT	GO:0042493~response to drug	3	6.81818	0.133608	PTGS2, TP53, PTEN	41	216	13528	4.58266	1	0.561193	89.8387
Annotation Cluster 18	Enrichment Score: 1.7501178409477136
Category	Term	Count	%	PValue	Genes	List Total	Pop Hits	Pop Total	Fold Enrichment	Bonferroni	Benjamini	FDR
GOTERM_BP_FAT	GO:0044093~positive regulation of molecular function	7	15.9091	0.00704299	CDC42, IRAK3, FXN, MAP2K3, PSMD10, TP53, PRDX3	41	586	13528	3.9414	0.999495	0.090524	10.657
GOTERM_BP_FAT	GO:0044092~negative regulation of molecular function	5	11.3636	0.0165774	KDM1A, IRAK3, PSMD10, TP53, PRDX3	41	334	13528	4.93939	1	0.162853	23.3956
GOTERM_BP_FAT	GO:0043086~negative regulation of catalytic activity	4	9.09091	0.0481252	IRAK3, PSMD10, TP53, PRDX3	41	277	13528	4.76464	1	0.316884	54.45
Annotation Cluster 19	Enrichment Score: 1.6790570612508595
Category	Term	Count	%	PValue	Genes	List Total	Pop Hits	Pop Total	Fold Enrichment	Bonferroni	Benjamini	FDR
GOTERM_BP_FAT	GO:0010035~response to inorganic substance	7	15.9091	2.81118e-05	PTGS2, FXN, MAPK8, PRDX3, PTEN, PXN, CTNNB1	41	205	13528	11.2666	0.0297412	0.00104058	0.0448105
KEGG_PATHWAY	hsa05215:Prostate cancer	6	13.6364	3.84977e-05	E2F1, IGF1R, ATF4, TP53, PTEN, CTNNB1	24	89	5085	14.2837	0.00234565	0.000391324	0.0387099
GOTERM_BP_FAT	GO:0010038~response to metal ion	5	11.3636	0.000552861	PTGS2, FXN, MAPK8, PTEN, CTNNB1	41	129	13528	12.7888	0.447851	0.0111438	0.877819
GOTERM_BP_FAT	GO:0014070~response to organic cyclic substance	4	9.09091	0.00541896	PTGS2, CD44, PTEN, CTNNB1	41	121	13528	10.9075	0.997079	0.0768304	8.29853
GOTERM_BP_FAT	GO:0010033~response to organic substance	7	15.9091	0.0183134	IGF1R, IRAK3, PTGS2, CD44, PRDX3, PTEN, CTNNB1	41	721	13528	3.20341	1	0.170783	25.5235
GOTERM_BP_FAT	GO:0043627~response to estrogen stimulus	3	6.81818	0.0384424	PTGS2, PTEN, CTNNB1	41	105	13528	9.42718	1	0.271344	46.4736
GOTERM_BP_FAT	GO:0009725~response to hormone stimulus	4	9.09091	0.093803	IGF1R, PTGS2, PTEN, CTNNB1	41	367	13528	3.5962	1	0.465253	79.204
GOTERM_BP_FAT	GO:0048545~response to steroid hormone stimulus	3	6.81818	0.110168	PTGS2, PTEN, CTNNB1	41	192	13528	5.15549	1	0.511463	84.4476
GOTERM_BP_FAT	GO:0009719~response to endogenous stimulus	4	9.09091	0.117026	IGF1R, PTGS2, PTEN, CTNNB1	41	405	13528	3.25878	1	0.526101	86.2526
GOTERM_CC_FAT	GO:0005626~insoluble fraction	4	9.09091	0.351341	IGF1R, PTGS2, TP53, CTNNB1	33	839	12782	1.84664	1	0.90893	99.4474
GOTERM_BP_FAT	GO:0050877~neurological system process	5	11.3636	0.485972	PTGS2, FXN, QKI, PTEN, CTNNB1	41	1210	13528	1.36343	1	0.965108	99.9975
GOTERM_CC_FAT	GO:0000267~cell fraction	4	9.09091	0.517043	IGF1R, PTGS2, TP53, CTNNB1	33	1083	12782	1.43059	1	0.967241	99.984
GOTERM_CC_FAT	GO:0005624~membrane fraction	3	6.81818	0.610101	IGF1R, PTGS2, CTNNB1	33	809	12782	1.43634	1	0.980662	99.9988
Annotation Cluster 20	Enrichment Score: 1.642021917781238
Category	Term	Count	%	PValue	Genes	List Total	Pop Hits	Pop Total	Fold Enrichment	Bonferroni	Benjamini	FDR
KEGG_PATHWAY	hsa05215:Prostate cancer	6	13.6364	3.84977e-05	E2F1, IGF1R, ATF4, TP53, PTEN, CTNNB1	24	89	5085	14.2837	0.00234565	0.000391324	0.0387099
KEGG_PATHWAY	hsa05210:Colorectal cancer	5	11.3636	0.000483009	IGF1R, SMAD4, TP53, MAPK8, CTNNB1	24	84	5085	12.6116	0.0290407	0.00267557	0.484695
GOTERM_MF_FAT	GO:0010843~promoter binding	4	9.09091	0.000759849	KDM1A, SMAD4, TP53, CTNNB1	42	57	12983	21.6926	0.136453	0.0241546	0.942722
GOTERM_BP_FAT	GO:0065003~macromolecular complex assembly	7	15.9091	0.0127095	IGF1R, CSE1L, SMAD4, TP53, ASF1B, PXN, CTNNB1	41	665	13528	3.47317	0.999999	0.137323	18.4482
GOTERM_BP_FAT	GO:0006461~protein complex assembly	6	13.6364	0.0159225	IGF1R, CSE1L, SMAD4, TP53, PXN, CTNNB1	41	505	13528	3.92021	1	0.161299	22.5782
GOTERM_BP_FAT	GO:0070271~protein complex biogenesis	6	13.6364	0.0159225	IGF1R, CSE1L, SMAD4, TP53, PXN, CTNNB1	41	505	13528	3.92021	1	0.161299	22.5782
GOTERM_BP_FAT	GO:0043933~macromolecular complex subunit organization	7	15.9091	0.0170978	IGF1R, CSE1L, SMAD4, TP53, ASF1B, PXN, CTNNB1	41	710	13528	3.25304	1	0.166054	24.0393
GOTERM_BP_FAT	GO:0007369~gastrulation	3	6.81818	0.0181377	SMAD4, TP53, CTNNB1	41	70	13528	14.1408	1	0.170743	25.3106
GOTERM_BP_FAT	GO:0034622~cellular macromolecular complex assembly	4	9.09091	0.0671815	CSE1L, SMAD4, ASF1B, PXN	41	318	13528	4.15033	1	0.380466	67.0039
GOTERM_BP_FAT	GO:0043623~cellular protein complex assembly	3	6.81818	0.082731	CSE1L, SMAD4, PXN	41	162	13528	6.11021	1	0.433901	74.7612
GOTERM_BP_FAT	GO:0034621~cellular macromolecular complex subunit organization	4	9.09091	0.0880514	CSE1L, SMAD4, ASF1B, PXN	41	357	13528	3.69693	1	0.449176	76.9967
GOTERM_BP_FAT	GO:0051259~protein oligomerization	3	6.81818	0.0934247	IGF1R, TP53, CTNNB1	41	174	13528	5.68881	1	0.465818	79.0651
SP_PIR_KEYWORDS	cytoplasm	11	25	0.199814	CTBP1, ATF4, CSE1L, SMAD4, TP53, QKI, PTEN, VASP, PXN, YBX1, CTNNB1	44	3332	19235	1.4432	1	0.669316	92.7692
GOTERM_MF_FAT	GO:0019899~enzyme binding	4	9.09091	0.227963	IGF1R, TP53, PRDX3, CTNNB1	42	523	12983	2.3642	1	0.831924	96.02
GOTERM_CC_FAT	GO:0005626~insoluble fraction	4	9.09091	0.351341	IGF1R, PTGS2, TP53, CTNNB1	33	839	12782	1.84664	1	0.90893	99.4474
GOTERM_CC_FAT	GO:0000267~cell fraction	4	9.09091	0.517043	IGF1R, PTGS2, TP53, CTNNB1	33	1083	12782	1.43059	1	0.967241	99.984
Annotation Cluster 21	Enrichment Score: 1.6323126837619553
Category	Term	Count	%	PValue	Genes	List Total	Pop Hits	Pop Total	Fold Enrichment	Bonferroni	Benjamini	FDR
GOTERM_BP_FAT	GO:0030182~neuron differentiation	8	18.1818	0.000262589	IGF1R, CDC42, CD44, VEGFA, SMAD4, PTEN, VASP, RUNX3	41	438	13528	6.02651	0.24577	0.00562527	0.417837
GOTERM_BP_FAT	GO:0048666~neuron development	6	13.6364	0.0030724	IGF1R, CD44, VEGFA, PTEN, VASP, RUNX3	41	339	13528	5.83984	0.963295	0.0519081	4.7876
GOTERM_BP_FAT	GO:0030030~cell projection organization	6	13.6364	0.00436112	IGF1R, CDC42, CD44, PTEN, VASP, RUNX3	41	368	13528	5.37964	0.990851	0.066702	6.73109
GOTERM_BP_FAT	GO:0031175~neuron projection development	5	11.3636	0.00670713	IGF1R, CD44, PTEN, VASP, RUNX3	41	256	13528	6.44436	0.999274	0.0884995	10.1739
GOTERM_BP_FAT	GO:0000902~cell morphogenesis	5	11.3636	0.020451	IGF1R, CDC42, VASP, RUNX3, CTNNB1	41	356	13528	4.63415	1	0.182698	28.0674
GOTERM_BP_FAT	GO:0032989~cellular component morphogenesis	5	11.3636	0.0290695	IGF1R, CDC42, VASP, RUNX3, CTNNB1	41	397	13528	4.15556	1	0.223895	37.5209
GOTERM_BP_FAT	GO:0000904~cell morphogenesis involved in differentiation	4	9.09091	0.0350923	IGF1R, VASP, RUNX3, CTNNB1	41	244	13528	5.40904	1	0.255562	43.4217
GOTERM_BP_FAT	GO:0007409~axonogenesis	3	6.81818	0.11112	IGF1R, VASP, RUNX3	41	193	13528	5.12878	1	0.510684	84.711
GOTERM_BP_FAT	GO:0048667~cell morphogenesis involved in neuron differentiation	3	6.81818	0.126654	IGF1R, VASP, RUNX3	41	209	13528	4.73614	1	0.544421	88.4572
GOTERM_BP_FAT	GO:0048812~neuron projection morphogenesis	3	6.81818	0.130617	IGF1R, VASP, RUNX3	41	213	13528	4.6472	1	0.55435	89.2646
GOTERM_BP_FAT	GO:0048858~cell projection morphogenesis	3	6.81818	0.163282	IGF1R, VASP, RUNX3	41	245	13528	4.04022	1	0.625382	94.1703
GOTERM_BP_FAT	GO:0032990~cell part morphogenesis	3	6.81818	0.174841	IGF1R, VASP, RUNX3	41	256	13528	3.86662	1	0.649264	95.33
Annotation Cluster 22	Enrichment Score: 1.6253426526980408
Category	Term	Count	%	PValue	Genes	List Total	Pop Hits	Pop Total	Fold Enrichment	Bonferroni	Benjamini	FDR
GOTERM_BP_FAT	GO:0051098~regulation of binding	4	9.09091	0.0103203	KDM1A, IRAK3, SMAD4, PRDX3	41	153	13528	8.62618	0.999986	0.120203	15.2442
GOTERM_BP_FAT	GO:0044092~negative regulation of molecular function	5	11.3636	0.0165774	KDM1A, IRAK3, PSMD10, TP53, PRDX3	41	334	13528	4.93939	1	0.162853	23.3956
GOTERM_BP_FAT	GO:0051090~regulation of transcription factor activity	3	6.81818	0.0371213	KDM1A, IRAK3, PRDX3	41	103	13528	9.61023	1	0.264923	45.289
GOTERM_BP_FAT	GO:0051101~regulation of DNA binding	3	6.81818	0.049636	KDM1A, IRAK3, PRDX3	41	121	13528	8.18061	1	0.323318	55.5891
Annotation Cluster 23	Enrichment Score: 1.5787810620394969
Category	Term	Count	%	PValue	Genes	List Total	Pop Hits	Pop Total	Fold Enrichment	Bonferroni	Benjamini	FDR
GOTERM_BP_FAT	GO:0051338~regulation of transferase activity	6	13.6364	0.00456519	CDC42, IRAK3, FXN, MAP2K3, PRDX3, PTEN	41	372	13528	5.32179	0.992659	0.0687439	7.03542
GOTERM_BP_FAT	GO:0044093~positive regulation of molecular function	7	15.9091	0.00704299	CDC42, IRAK3, FXN, MAP2K3, PSMD10, TP53, PRDX3	41	586	13528	3.9414	0.999495	0.090524	10.657
GOTERM_BP_FAT	GO:0042325~regulation of phosphorylation	6	13.6364	0.0115657	CDC42, IRAK3, MAP2K3, SMAD4, PRDX3, PTEN	41	466	13528	4.2483	0.999996	0.132359	16.9288
GOTERM_BP_FAT	GO:0051174~regulation of phosphorus metabolic process	6	13.6364	0.0135699	CDC42, IRAK3, MAP2K3, SMAD4, PRDX3, PTEN	41	485	13528	4.08187	1	0.14453	19.5739
GOTERM_BP_FAT	GO:0019220~regulation of phosphate metabolic process	6	13.6364	0.0135699	CDC42, IRAK3, MAP2K3, SMAD4, PRDX3, PTEN	41	485	13528	4.08187	1	0.14453	19.5739
GOTERM_BP_FAT	GO:0001817~regulation of cytokine production	4	9.09091	0.0161943	IRAK3, MAP2K3, SMAD4, IRF1	41	181	13528	7.29174	1	0.160837	22.9184
GOTERM_BP_FAT	GO:0043549~regulation of kinase activity	5	11.3636	0.0206393	CDC42, IRAK3, MAP2K3, PRDX3, PTEN	41	357	13528	4.62117	1	0.182733	28.2875
GOTERM_BP_FAT	GO:0051129~negative regulation of cellular component organization	3	6.81818	0.0658652	CDC42, IRAK3, PTEN	41	142	13528	6.9708	1	0.378222	66.2537
GOTERM_BP_FAT	GO:0043085~positive regulation of catalytic activity	5	11.3636	0.0664018	CDC42, FXN, MAP2K3, PSMD10, TP53	41	520	13528	3.17261	1	0.378791	66.5614
GOTERM_BP_FAT	GO:0051347~positive regulation of transferase activity	3	6.81818	0.158078	CDC42, FXN, MAP2K3	41	240	13528	4.12439	1	0.618065	93.5646
GOTERM_BP_FAT	GO:0045859~regulation of protein kinase activity	3	6.81818	0.27171	IRAK3, MAP2K3, PTEN	41	345	13528	2.86914	1	0.811604	99.3622
Annotation Cluster 24	Enrichment Score: 1.5773101147918671
Category	Term	Count	%	PValue	Genes	List Total	Pop Hits	Pop Total	Fold Enrichment	Bonferroni	Benjamini	FDR
GOTERM_BP_FAT	GO:0045165~cell fate commitment	5	11.3636	0.000732107	CDC42, MITF, SMAD4, TP53, CTNNB1	41	139	13528	11.8687	0.544596	0.0144606	1.16087
GOTERM_BP_FAT	GO:0002521~leukocyte differentiation	4	9.09091	0.00675116	CDC42, TP53, IRF1, CTNNB1	41	131	13528	10.0748	0.999308	0.0879795	10.2374
GOTERM_BP_FAT	GO:0006461~protein complex assembly	6	13.6364	0.0159225	IGF1R, CSE1L, SMAD4, TP53, PXN, CTNNB1	41	505	13528	3.92021	1	0.161299	22.5782
GOTERM_BP_FAT	GO:0070271~protein complex biogenesis	6	13.6364	0.0159225	IGF1R, CSE1L, SMAD4, TP53, PXN, CTNNB1	41	505	13528	3.92021	1	0.161299	22.5782
GOTERM_BP_FAT	GO:0034613~cellular protein localization	4	9.09091	0.12088	CDC42, CSE1L, TP53, CTNNB1	41	411	13528	3.2112	1	0.534414	87.1785
GOTERM_BP_FAT	GO:0070727~cellular macromolecule localization	4	9.09091	0.122824	CDC42, CSE1L, TP53, CTNNB1	41	414	13528	3.18793	1	0.53657	87.6233
GOTERM_BP_FAT	GO:0008104~protein localization	4	9.09091	0.488898	CDC42, CSE1L, TP53, CTNNB1	41	882	13528	1.49638	1	0.965558	99.9977
Annotation Cluster 25	Enrichment Score: 1.5486464917747331
Category	Term	Count	%	PValue	Genes	List Total	Pop Hits	Pop Total	Fold Enrichment	Bonferroni	Benjamini	FDR
KEGG_PATHWAY	hsa04510:Focal adhesion	8	18.1818	1.94157e-05	IGF1R, CDC42, VEGFA, MAPK8, PTEN, VASP, PXN, CTNNB1	24	201	5085	8.43284	0.00118367	0.000236846	0.0195245
GOTERM_CC_FAT	GO:0031252~cell leading edge	4	9.09091	0.00485753	CDK6, VASP, PXN, CTNNB1	33	138	12782	11.2271	0.529873	0.0804412	5.6801
GOTERM_CC_FAT	GO:0005912~adherens junction	4	9.09091	0.00670418	CD44, VASP, PXN, CTNNB1	33	155	12782	9.9957	0.647479	0.0990132	7.76071
GOTERM_CC_FAT	GO:0070161~anchoring junction	4	9.09091	0.00891893	CD44, VASP, PXN, CTNNB1	33	172	12782	9.00775	0.750585	0.118596	10.2005
GOTERM_CC_FAT	GO:0030027~lamellipodium	3	6.81818	0.0131895	VASP, PXN, CTNNB1	33	70	12782	16.6	0.872288	0.157598	14.7389
GOTERM_CC_FAT	GO:0016323~basolateral plasma membrane	4	9.09091	0.0139538	CD44, VASP, PXN, CTNNB1	33	203	12782	7.63218	0.88674	0.154261	15.5286
KEGG_PATHWAY	hsa04670:Leukocyte transendothelial migration	4	9.09091	0.0153784	CDC42, VASP, PXN, CTNNB1	24	118	5085	7.1822	0.611463	0.0610796	14.4321
GOTERM_BP_FAT	GO:0000902~cell morphogenesis	5	11.3636	0.020451	IGF1R, CDC42, VASP, RUNX3, CTNNB1	41	356	13528	4.63415	1	0.182698	28.0674
GOTERM_CC_FAT	GO:0005925~focal adhesion	3	6.81818	0.0267729	CD44, VASP, PXN	33	102	12782	11.3922	0.9851	0.259519	27.8129
GOTERM_CC_FAT	GO:0042995~cell projection	6	13.6364	0.0281706	IGF1R, CDC42, CDK6, VASP, PXN, CTNNB1	33	697	12782	3.33429	0.988075	0.255673	29.048
GOTERM_CC_FAT	GO:0005924~cell-substrate adherens junction	3	6.81818	0.0287467	CD44, VASP, PXN	33	106	12782	10.9623	0.989122	0.246152	29.5516
GOTERM_BP_FAT	GO:0032989~cellular component morphogenesis	5	11.3636	0.0290695	IGF1R, CDC42, VASP, RUNX3, CTNNB1	41	397	13528	4.15556	1	0.223895	37.5209
GOTERM_CC_FAT	GO:0030055~cell-substrate junction	3	6.81818	0.0318138	CD44, VASP, PXN	33	112	12782	10.375	0.993338	0.255306	32.1773
GOTERM_CC_FAT	GO:0030054~cell junction	4	9.09091	0.13852	CD44, VASP, PXN, CTNNB1	33	518	12782	2.99099	1	0.685115	83.3145
GOTERM_CC_FAT	GO:0044459~plasma membrane part	9	20.4545	0.173702	IGF1R, CDC42, GPC3, PTGS2, CD44, PLXNB1, VASP, PXN, CTNNB1	33	2203	12782	1.58239	1	0.755437	89.8873
SP_PIR_KEYWORDS	cell junction	3	6.81818	0.224095	VASP, PXN, CTNNB1	44	399	19235	3.28691	1	0.703626	94.971
GOTERM_BP_FAT	GO:0007010~cytoskeleton organization	3	6.81818	0.371145	CDC42, VASP, CTNNB1	41	436	13528	2.27031	1	0.906733	99.9386
SP_PIR_KEYWORDS	cytoskeleton	3	6.81818	0.418242	VASP, PXN, CTNNB1	44	636	19235	2.06207	1	0.904918	99.8311
GOTERM_CC_FAT	GO:0005856~cytoskeleton	4	9.09091	0.687207	PSMD10, VASP, PXN, CTNNB1	33	1381	12782	1.12189	1	0.991267	99.9999
Annotation Cluster 26	Enrichment Score: 1.4941053594695084
Category	Term	Count	%	PValue	Genes	List Total	Pop Hits	Pop Total	Fold Enrichment	Bonferroni	Benjamini	FDR
GOTERM_BP_FAT	GO:0045926~negative regulation of growth	4	9.09091	0.00415303	GPC3, FXN, SMAD4, TP53	41	110	13528	11.9982	0.988549	0.0645346	6.41981
GOTERM_BP_FAT	GO:0040008~regulation of growth	5	11.3636	0.0177546	GPC3, CD44, FXN, SMAD4, TP53	41	341	13528	4.83799	1	0.170385	24.8446
GOTERM_BP_FAT	GO:0001558~regulation of cell growth	4	9.09091	0.019445	CD44, FXN, SMAD4, TP53	41	194	13528	6.80312	1	0.177391	26.8804
GOTERM_BP_FAT	GO:0008361~regulation of cell size	3	6.81818	0.123702	FXN, SMAD4, TP53	41	206	13528	4.80511	1	0.537339	87.8192
GOTERM_BP_FAT	GO:0032535~regulation of cellular component size	3	6.81818	0.190816	FXN, SMAD4, TP53	41	271	13528	3.6526	1	0.681042	96.5805
Annotation Cluster 27	Enrichment Score: 1.4823538289438882
Category	Term	Count	%	PValue	Genes	List Total	Pop Hits	Pop Total	Fold Enrichment	Bonferroni	Benjamini	FDR
GOTERM_BP_FAT	GO:0010033~response to organic substance	7	15.9091	0.0183134	IGF1R, IRAK3, PTGS2, CD44, PRDX3, PTEN, CTNNB1	41	721	13528	3.20341	1	0.170783	25.5235
GOTERM_BP_FAT	GO:0032496~response to lipopolysaccharide	3	6.81818	0.0216927	IRAK3, PTGS2, PRDX3	41	77	13528	12.8552	1	0.188155	29.5075
GOTERM_BP_FAT	GO:0002237~response to molecule of bacterial origin	3	6.81818	0.0266506	IRAK3, PTGS2, PRDX3	41	86	13528	11.5099	1	0.213184	34.9925
GOTERM_BP_FAT	GO:0009617~response to bacterium	3	6.81818	0.11112	IRAK3, PTGS2, PRDX3	41	193	13528	5.12878	1	0.510684	84.711
Annotation Cluster 28	Enrichment Score: 1.3725179810745678
Category	Term	Count	%	PValue	Genes	List Total	Pop Hits	Pop Total	Fold Enrichment	Bonferroni	Benjamini	FDR
SP_PIR_KEYWORDS	DNA binding	5	11.3636	0.00687918	ATF4, TP53, IRF1, YBX1, TWIST1	44	340	19235	6.42881	0.616919	0.0711504	7.81249
GOTERM_BP_FAT	GO:0006351~transcription, DNA-dependent	4	9.09091	0.0547383	TP53, IRF1, RUNX3, YBX1	41	292	13528	4.51988	1	0.344785	59.2417
GOTERM_BP_FAT	GO:0032774~RNA biosynthetic process	4	9.09091	0.0565726	TP53, IRF1, RUNX3, YBX1	41	296	13528	4.4588	1	0.350367	60.4846
GOTERM_BP_FAT	GO:0006366~transcription from RNA polymerase II promoter	3	6.81818	0.151878	IRF1, RUNX3, YBX1	41	234	13528	4.23014	1	0.605904	92.766
Annotation Cluster 29	Enrichment Score: 1.220218840826975
Category	Term	Count	%	PValue	Genes	List Total	Pop Hits	Pop Total	Fold Enrichment	Bonferroni	Benjamini	FDR
GOTERM_CC_FAT	GO:0005912~adherens junction	4	9.09091	0.00670418	CD44, VASP, PXN, CTNNB1	33	155	12782	9.9957	0.647479	0.0990132	7.76071
GOTERM_CC_FAT	GO:0070161~anchoring junction	4	9.09091	0.00891893	CD44, VASP, PXN, CTNNB1	33	172	12782	9.00775	0.750585	0.118596	10.2005
GOTERM_CC_FAT	GO:0016323~basolateral plasma membrane	4	9.09091	0.0139538	CD44, VASP, PXN, CTNNB1	33	203	12782	7.63218	0.88674	0.154261	15.5286
GOTERM_BP_FAT	GO:0007160~cell-matrix adhesion	3	6.81818	0.0283961	CD44, PXN, CTNNB1	41	89	13528	11.122	1	0.220814	36.8264
GOTERM_BP_FAT	GO:0031589~cell-substrate adhesion	3	6.81818	0.0338984	CD44, PXN, CTNNB1	41	98	13528	10.1005	1	0.249577	42.2952
GOTERM_CC_FAT	GO:0030054~cell junction	4	9.09091	0.13852	CD44, VASP, PXN, CTNNB1	33	518	12782	2.99099	1	0.685115	83.3145
SP_PIR_KEYWORDS	cell adhesion	3	6.81818	0.243144	CD44, PXN, CTNNB1	44	422	19235	3.10777	1	0.72494	96.2479
GOTERM_BP_FAT	GO:0007155~cell adhesion	3	6.81818	0.620378	CD44, PXN, CTNNB1	41	700	13528	1.41408	1	0.99208	100
GOTERM_BP_FAT	GO:0022610~biological adhesion	3	6.81818	0.62117	CD44, PXN, CTNNB1	41	701	13528	1.41206	1	0.991984	100
Annotation Cluster 30	Enrichment Score: 1.1822864014347918
Category	Term	Count	%	PValue	Genes	List Total	Pop Hits	Pop Total	Fold Enrichment	Bonferroni	Benjamini	FDR
GOTERM_BP_FAT	GO:0048771~tissue remodeling	3	6.81818	0.0118702	MITF, VEGFA, CTNNB1	41	56	13528	17.676	0.999997	0.134198	17.3358
GOTERM_BP_FAT	GO:0043010~camera-type eye development	3	6.81818	0.0397814	MITF, VEGFA, CTNNB1	41	107	13528	9.25097	1	0.277733	47.6498
GOTERM_BP_FAT	GO:0001654~eye development	3	6.81818	0.0579334	MITF, VEGFA, CTNNB1	41	132	13528	7.49889	1	0.353398	61.3836
GOTERM_BP_FAT	GO:0007423~sensory organ development	3	6.81818	0.146751	MITF, VEGFA, CTNNB1	41	229	13528	4.32251	1	0.594179	92.0364
GOTERM_BP_FAT	GO:0007166~cell surface receptor linked signal transduction	8	18.1818	0.305436	IGF1R, CSNK2A1, MITF, VEGFA, SMAD4, PTEN, PXN, CTNNB1	41	1856	13528	1.4222	1	0.849083	99.7005
Annotation Cluster 31	Enrichment Score: 1.0805065983161457
Category	Term	Count	%	PValue	Genes	List Total	Pop Hits	Pop Total	Fold Enrichment	Bonferroni	Benjamini	FDR
GOTERM_BP_FAT	GO:0010035~response to inorganic substance	7	15.9091	2.81118e-05	PTGS2, FXN, MAPK8, PRDX3, PTEN, PXN, CTNNB1	41	205	13528	11.2666	0.0297412	0.00104058	0.0448105
GOTERM_BP_FAT	GO:0010038~response to metal ion	5	11.3636	0.000552861	PTGS2, FXN, MAPK8, PTEN, CTNNB1	41	129	13528	12.7888	0.447851	0.0111438	0.877819
GOTERM_BP_FAT	GO:0007610~behavior	3	6.81818	0.406125	PTGS2, FXN, PTEN	41	469	13528	2.11056	1	0.929515	99.9753
GOTERM_BP_FAT	GO:0050877~neurological system process	5	11.3636	0.485972	PTGS2, FXN, QKI, PTEN, CTNNB1	41	1210	13528	1.36343	1	0.965108	99.9975
GOTERM_BP_FAT	GO:0050890~cognition	3	6.81818	0.760211	PTGS2, FXN, PTEN	41	909	13528	1.08895	1	0.999148	100
GOTERM_MF_FAT	GO:0046872~metal ion binding	8	18.1818	0.98987	IRAK3, ESRRA, PTGS2, FXN, TP53, PTEN, PXN, ZNF804A	42	4140	12983	0.597331	1	1	100
GOTERM_MF_FAT	GO:0043169~cation binding	8	18.1818	0.990877	IRAK3, ESRRA, PTGS2, FXN, TP53, PTEN, PXN, ZNF804A	42	4179	12983	0.591757	1	1	100
GOTERM_MF_FAT	GO:0043167~ion binding	8	18.1818	0.992293	IRAK3, ESRRA, PTGS2, FXN, TP53, PTEN, PXN, ZNF804A	42	4241	12983	0.583106	1	1	100
Annotation Cluster 32	Enrichment Score: 1.041199741716427
Category	Term	Count	%	PValue	Genes	List Total	Pop Hits	Pop Total	Fold Enrichment	Bonferroni	Benjamini	FDR
GOTERM_BP_FAT	GO:0007005~mitochondrion organization	3	6.81818	0.0626499	FXN, TP53, PRDX3	41	138	13528	7.17285	1	0.368825	64.3534
GOTERM_BP_FAT	GO:0048878~chemical homeostasis	5	11.3636	0.0634461	FXN, VEGFA, TP53, QKI, PRDX3	41	512	13528	3.22218	1	0.370702	64.8331
GOTERM_BP_FAT	GO:0042592~homeostatic process	6	13.6364	0.068827	FXN, VEGFA, TP53, QKI, PRDX3, CTNNB1	41	751	13528	2.63609	1	0.382255	67.9197
GOTERM_BP_FAT	GO:0006873~cellular ion homeostasis	4	9.09091	0.0979214	FXN, TP53, QKI, PRDX3	41	374	13528	3.52889	1	0.476516	80.6607
GOTERM_BP_FAT	GO:0055082~cellular chemical homeostasis	4	9.09091	0.10151	FXN, TP53, QKI, PRDX3	41	380	13528	3.47317	1	0.485477	81.8516
GOTERM_BP_FAT	GO:0050801~ion homeostasis	4	9.09091	0.11959	FXN, TP53, QKI, PRDX3	41	409	13528	3.22691	1	0.532314	86.8753
GOTERM_BP_FAT	GO:0019725~cellular homeostasis	4	9.09091	0.158284	FXN, TP53, QKI, PRDX3	41	466	13528	2.8322	1	0.616677	93.5896
Annotation Cluster 33	Enrichment Score: 1.0411829539367057
Category	Term	Count	%	PValue	Genes	List Total	Pop Hits	Pop Total	Fold Enrichment	Bonferroni	Benjamini	FDR
SP_PIR_KEYWORDS	differentiation	5	11.3636	0.0191033	CTBP1, VEGFA, QKI, ASF1B, TWIST1	44	460	19235	4.75173	0.931508	0.138385	20.3313
GOTERM_BP_FAT	GO:0048609~reproductive process in a multicellular organism	5	11.3636	0.0546788	PTGS2, VEGFA, QKI, BCL2L2, ASF1B	41	487	13528	3.38759	1	0.346422	59.2008
GOTERM_BP_FAT	GO:0032504~multicellular organism reproduction	5	11.3636	0.0546788	PTGS2, VEGFA, QKI, BCL2L2, ASF1B	41	487	13528	3.38759	1	0.346422	59.2008
GOTERM_BP_FAT	GO:0007276~gamete generation	4	9.09091	0.110714	PTGS2, QKI, BCL2L2, ASF1B	41	395	13528	3.34128	1	0.511305	84.5991
GOTERM_BP_FAT	GO:0019953~sexual reproduction	4	9.09091	0.152627	PTGS2, QKI, BCL2L2, ASF1B	41	458	13528	2.88167	1	0.605941	92.8671
GOTERM_BP_FAT	GO:0048232~male gamete generation	3	6.81818	0.230978	QKI, BCL2L2, ASF1B	41	308	13528	3.21381	1	0.750803	98.4813
GOTERM_BP_FAT	GO:0007283~spermatogenesis	3	6.81818	0.230978	QKI, BCL2L2, ASF1B	41	308	13528	3.21381	1	0.750803	98.4813
Annotation Cluster 34	Enrichment Score: 0.9848114899144429
Category	Term	Count	%	PValue	Genes	List Total	Pop Hits	Pop Total	Fold Enrichment	Bonferroni	Benjamini	FDR
GOTERM_BP_FAT	GO:0035239~tube morphogenesis	7	15.9091	1.79677e-06	GPC3, CD44, VEGFA, SMAD4, VASP, CTNNB1, TWIST1	41	127	13528	18.1863	0.00192788	0.000175415	0.00286464
GOTERM_BP_FAT	GO:0048754~branching morphogenesis of a tube	5	11.3636	3.89543e-05	GPC3, CD44, VEGFA, SMAD4, CTNNB1	41	65	13528	25.3809	0.0409746	0.00126701	0.0620884
GOTERM_BP_FAT	GO:0035295~tube development	7	15.9091	4.17832e-05	GPC3, CD44, VEGFA, SMAD4, VASP, CTNNB1, TWIST1	41	220	13528	10.4984	0.0438841	0.00128135	0.066596
GOTERM_BP_FAT	GO:0060429~epithelium development	7	15.9091	4.97698e-05	GPC3, CD44, VEGFA, SMAD4, VASP, CTNNB1, TWIST1	41	227	13528	10.1747	0.0520506	0.00144366	0.0793208
GOTERM_BP_FAT	GO:0001763~morphogenesis of a branching structure	5	11.3636	6.49468e-05	GPC3, CD44, VEGFA, SMAD4, CTNNB1	41	74	13528	22.294	0.0673779	0.001787	0.103497
GOTERM_BP_FAT	GO:0008284~positive regulation of cell proliferation	6	13.6364	0.00713936	IGF1R, PTGS2, FXN, VEGFA, CDK6, PRDX3	41	414	13528	4.7819	0.999545	0.0895748	10.7951
GOTERM_BP_FAT	GO:0003006~reproductive developmental process	4	9.09091	0.0419393	IGF1R, PTGS2, VEGFA, BCL2L2	41	262	13528	5.03742	1	0.287049	49.4943
GOTERM_CC_FAT	GO:0044459~plasma membrane part	9	20.4545	0.173702	IGF1R, CDC42, GPC3, PTGS2, CD44, PLXNB1, VASP, PXN, CTNNB1	33	2203	12782	1.58239	1	0.755437	89.8873
GOTERM_CC_FAT	GO:0031012~extracellular matrix	3	6.81818	0.213485	GPC3, CD44, VEGFA	33	345	12782	3.36812	1	0.815834	94.4088
GOTERM_CC_FAT	GO:0009986~cell surface	3	6.81818	0.216256	GPC3, CD44, VEGFA	33	348	12782	3.33908	1	0.806435	94.6408
GOTERM_CC_FAT	GO:0005886~plasma membrane	12	27.2727	0.334905	IGF1R, CDC42, ATF4, CSNK2A1, GPC3, PTGS2, CD44, PLXNB1, QKI, VASP, PXN, CTNNB1	33	3777	12782	1.23061	1	0.90379	99.2536
SP_PIR_KEYWORDS	receptor	5	11.3636	0.476779	IGF1R, IRAK3, ESRRA, CD44, PLXNB1	44	1583	19235	1.38079	1	0.929219	99.9516
GOTERM_CC_FAT	GO:0005887~integral to plasma membrane	4	9.09091	0.582031	IGF1R, GPC3, CD44, PLXNB1	33	1188	12782	1.30415	1	0.979	99.9972
GOTERM_CC_FAT	GO:0031226~intrinsic to plasma membrane	4	9.09091	0.597905	IGF1R, GPC3, CD44, PLXNB1	33	1215	12782	1.27517	1	0.980211	99.9982
GOTERM_CC_FAT	GO:0044421~extracellular region part	3	6.81818	0.70452	GPC3, CD44, VEGFA	33	960	12782	1.21042	1	0.992135	100
SP_PIR_KEYWORDS	cell membrane	5	11.3636	0.738405	CDC42, ATF4, GPC3, PLXNB1, VASP	44	2194	19235	0.99626	1	0.993511	100
SP_PIR_KEYWORDS	signal	6	13.6364	0.873808	IGF1R, GPC3, PTGS2, CD44, PLXNB1, VEGFA	44	3250	19235	0.807063	1	0.999375	100
UP_SEQ_FEATURE	signal peptide	6	13.6364	0.877495	IGF1R, GPC3, PTGS2, CD44, PLXNB1, VEGFA	44	3250	19113	0.801944	1	1	100
UP_SEQ_FEATURE	disulfide bond	5	11.3636	0.896192	IGF1R, PTGS2, CD44, VEGFA, PRDX3	44	2819	19113	0.770462	1	1	100
GOTERM_CC_FAT	GO:0005576~extracellular region	4	9.09091	0.898697	GPC3, CD44, PLXNB1, VEGFA	33	2010	12782	0.770813	1	0.999826	100
SP_PIR_KEYWORDS	Secreted	3	6.81818	0.901493	GPC3, PLXNB1, VEGFA	44	1689	19235	0.776482	1	0.999613	100
SP_PIR_KEYWORDS	disulfide bond	5	11.3636	0.909585	IGF1R, PTGS2, CD44, VEGFA, PRDX3	44	2924	19235	0.747536	1	0.999649	100
SP_PIR_KEYWORDS	glycoprotein	7	15.9091	0.942783	IGF1R, GPC3, PTGS2, CD44, PLXNB1, VEGFA, TP53	44	4318	19235	0.708688	1	0.999904	100
UP_SEQ_FEATURE	glycosylation site:N-linked (GlcNAc...)	6	13.6364	0.970174	IGF1R, GPC3, PTGS2, CD44, PLXNB1, VEGFA	44	4129	19113	0.631223	1	1	100
SP_PIR_KEYWORDS	membrane	9	20.4545	0.986369	IGF1R, CDC42, ATF4, GPC3, PTGS2, CD44, PLXNB1, BCL2L2, VASP	44	6256	19235	0.628905	1	0.999999	100
UP_SEQ_FEATURE	topological domain:Extracellular	3	6.81818	0.988983	IGF1R, CD44, PLXNB1	44	2719	19113	0.479279	1	1	100
UP_SEQ_FEATURE	topological domain:Cytoplasmic	3	6.81818	0.997607	IGF1R, CD44, PLXNB1	44	3374	19113	0.386236	1	1	100
GOTERM_CC_FAT	GO:0016021~integral to membrane	5	11.3636	0.999927	IGF1R, GPC3, CSE1L, CD44, PLXNB1	33	5297	12782	0.365616	1	1	100
UP_SEQ_FEATURE	transmembrane region	3	6.81818	0.999955	IGF1R, CD44, PLXNB1	44	4911	19113	0.265355	1	1	100
SP_PIR_KEYWORDS	transmembrane	3	6.81818	0.999959	IGF1R, CD44, PLXNB1	44	4973	19235	0.26372	1	1	100
GOTERM_CC_FAT	GO:0031224~intrinsic to membrane	5	11.3636	0.999962	IGF1R, GPC3, CSE1L, CD44, PLXNB1	33	5485	12782	0.353084	1	1	100
Annotation Cluster 35	Enrichment Score: 0.7685185110869384
Category	Term	Count	%	PValue	Genes	List Total	Pop Hits	Pop Total	Fold Enrichment	Bonferroni	Benjamini	FDR
SP_PIR_KEYWORDS	chromatin regulator	3	6.81818	0.0820157	KDM1A, EZH2, ASF1B	44	213	19235	6.15717	0.999993	0.390808	63.5209
GOTERM_BP_FAT	GO:0051276~chromosome organization	4	9.09091	0.171981	KDM1A, EZH2, TP53, ASF1B	41	485	13528	2.72125	1	0.644456	95.0651
GOTERM_BP_FAT	GO:0016568~chromatin modification	3	6.81818	0.194036	KDM1A, EZH2, ASF1B	41	274	13528	3.6126	1	0.686011	96.7912
GOTERM_BP_FAT	GO:0006325~chromatin organization	3	6.81818	0.308081	KDM1A, EZH2, ASF1B	41	378	13528	2.61866	1	0.850675	99.7182
Annotation Cluster 36	Enrichment Score: 0.38647861591679544
Category	Term	Count	%	PValue	Genes	List Total	Pop Hits	Pop Total	Fold Enrichment	Bonferroni	Benjamini	FDR
GOTERM_CC_FAT	GO:0043232~intracellular non-membrane-bounded organelle	9	20.4545	0.317496	NKRF, CSNK2A1, PSMD10, TP53, QKI, ASF1B, VASP, PXN, CTNNB1	33	2596	12782	1.34284	1	0.906362	98.9821
GOTERM_CC_FAT	GO:0043228~non-membrane-bounded organelle	9	20.4545	0.317496	NKRF, CSNK2A1, PSMD10, TP53, QKI, ASF1B, VASP, PXN, CTNNB1	33	2596	12782	1.34284	1	0.906362	98.9821
GOTERM_CC_FAT	GO:0005856~cytoskeleton	4	9.09091	0.687207	PSMD10, VASP, PXN, CTNNB1	33	1381	12782	1.12189	1	0.991267	99.9999
Annotation Cluster 37	Enrichment Score: 0.06993720785547977
Category	Term	Count	%	PValue	Genes	List Total	Pop Hits	Pop Total	Fold Enrichment	Bonferroni	Benjamini	FDR
GOTERM_MF_FAT	GO:0008289~lipid binding	3	6.81818	0.418181	ESRRA, PTGS2, PTEN	42	450	12983	2.06079	1	0.969324	99.8828
SP_PIR_KEYWORDS	metal-binding	6	13.6364	0.815368	IGF1R, ESRRA, PTGS2, TP53, PXN, ZNF804A	44	2972	19235	0.882555	1	0.997929	100
SP_PIR_KEYWORDS	zinc	4	9.09091	0.881566	ESRRA, TP53, PXN, ZNF804A	44	2189	19235	0.798829	1	0.999397	100
GOTERM_MF_FAT	GO:0046914~transition metal ion binding	6	13.6364	0.957374	ESRRA, PTGS2, FXN, TP53, PXN, ZNF804A	42	2785	12983	0.665966	1	1	100
GOTERM_MF_FAT	GO:0008270~zinc ion binding	4	9.09091	0.984487	ESRRA, TP53, PXN, ZNF804A	42	2311	12983	0.535039	1	1	100
GOTERM_MF_FAT	GO:0046872~metal ion binding	8	18.1818	0.98987	IRAK3, ESRRA, PTGS2, FXN, TP53, PTEN, PXN, ZNF804A	42	4140	12983	0.597331	1	1	100
GOTERM_MF_FAT	GO:0043169~cation binding	8	18.1818	0.990877	IRAK3, ESRRA, PTGS2, FXN, TP53, PTEN, PXN, ZNF804A	42	4179	12983	0.591757	1	1	100
GOTERM_MF_FAT	GO:0043167~ion binding	8	18.1818	0.992293	IRAK3, ESRRA, PTGS2, FXN, TP53, PTEN, PXN, ZNF804A	42	4241	12983	0.583106	1	1	100

## Sheet: 2015 04 30 func ann chart
Category	Term	Count	%	PValue	Genes	List Total	Pop Hits	Pop Total	Fold Enrichment	Bonferroni	Benjamini	FDR
UP_SEQ_FEATURE	mutagenesis site	21	47.7273	2.97021e-09	E2F1, ESRRA, CTBP1, PLXNB1, E2F6, MAP2K3, EZH2, MITF, TP53, SMAD4, PTEN, VASP, YBX1, CTNNB1, KDM1A, CDC42, IGF1R, NCOA2, FXN, IRF1, MAPK8	44	2045	19113	4.46069	6.62357e-07	6.62357e-07	3.78914e-06
KEGG_PATHWAY	hsa05200:Pathways in cancer	13	29.5455	3.02403e-09	E2F1, CTBP1, PTGS2, MITF, TP53, SMAD4, CDK6, PTEN, CTNNB1, CDC42, IGF1R, VEGFA, MAPK8	24	328	5085	8.39748	1.84466e-07	1.84466e-07	3.04124e-06
GOTERM_BP_FAT	GO:0042127~regulation of cell proliferation	15	34.0909	2.54954e-08	CTBP1, ESRRA, PTGS2, MITF, TP53, SMAD4, CDK6, PRDX3, PTEN, CTNNB1, IGF1R, GPC3, FXN, VEGFA, RUNX3	41	787	13528	6.28878	2.73817e-05	2.73817e-05	4.06484e-05
GOTERM_BP_FAT	GO:0006357~regulation of transcription from RNA polymerase II promoter	14	31.8182	8.74505e-08	E2F1, CTBP1, ESRRA, E2F6, MITF, TP53, SMAD4, CTNNB1, KDM1A, ATF4, NCOA2, VEGFA, IRF1, TWIST1	41	727	13528	6.35394	9.39174e-05	4.69598e-05	0.000139426
SP_PIR_KEYWORDS	transcription regulation	19	43.1818	1.07852e-07	E2F1, NKRF, CTBP1, ESRRA, E2F6, EZH2, MITF, TP53, SMAD4, YBX1, CTNNB1, KDM1A, ATF4, NCOA2, XBP1, IRF1, ASF1B, RUNX3, TWIST1	44	2026	19235	4.09972	1.49913e-05	1.49913e-05	0.000127094
SP_PIR_KEYWORDS	Transcription	19	43.1818	1.50918e-07	E2F1, NKRF, CTBP1, ESRRA, E2F6, EZH2, MITF, TP53, SMAD4, YBX1, CTNNB1, KDM1A, ATF4, NCOA2, XBP1, IRF1, ASF1B, RUNX3, TWIST1	44	2071	19235	4.01063	2.09774e-05	1.04888e-05	0.000177844
GOTERM_BP_FAT	GO:0045449~regulation of transcription	23	52.2727	4.99399e-07	E2F1, NKRF, ESRRA, CTBP1, E2F6, MAP2K3, EZH2, MITF, TP53, SMAD4, PRDX3, YBX1, CTNNB1, KDM1A, IRAK3, ATF4, NCOA2, XBP1, VEGFA, IRF1, ASF1B, RUNX3, TWIST1	41	2601	13528	2.91768	0.000536211	0.000178769	0.000796211
KEGG_PATHWAY	hsa05212:Pancreatic cancer	7	15.9091	5.44627e-07	E2F1, CDC42, VEGFA, SMAD4, TP53, CDK6, MAPK8	24	72	5085	20.599	3.32217e-05	1.6611e-05	0.000547724
GOTERM_CC_FAT	GO:0005667~transcription factor complex	8	18.1818	6.94287e-07	E2F1, KDM1A, CTBP1, ATF4, E2F6, SMAD4, TP53, CTNNB1	33	210	12782	14.7556	0.000107609	0.000107609	0.000833792
GOTERM_BP_FAT	GO:0006355~regulation of transcription, DNA-dependent	19	43.1818	7.70344e-07	E2F1, CTBP1, ESRRA, E2F6, MAP2K3, EZH2, MITF, TP53, SMAD4, YBX1, CTNNB1, KDM1A, ATF4, NCOA2, XBP1, VEGFA, IRF1, RUNX3, TWIST1	41	1773	13528	3.53586	0.000827007	0.000206816	0.00122819
GOTERM_BP_FAT	GO:0045893~positive regulation of transcription, DNA-dependent	11	25	8.84792e-07	E2F1, ATF4, ESRRA, NCOA2, MAP2K3, MITF, VEGFA, SMAD4, TP53, IRF1, CTNNB1	41	477	13528	7.60894	0.000949816	0.000190035	0.00141065
GOTERM_BP_FAT	GO:0051254~positive regulation of RNA metabolic process	11	25	9.5469e-07	E2F1, ATF4, ESRRA, NCOA2, MAP2K3, MITF, VEGFA, SMAD4, TP53, IRF1, CTNNB1	41	481	13528	7.54566	0.00102481	0.000170875	0.00152209
GOTERM_BP_FAT	GO:0045944~positive regulation of transcription from RNA polymerase II promoter	10	22.7273	1.02646e-06	E2F1, ATF4, ESRRA, NCOA2, MITF, VEGFA, SMAD4, TP53, IRF1, CTNNB1	41	371	13528	8.89356	0.00110182	0.000157477	0.00163652
GOTERM_BP_FAT	GO:0051252~regulation of RNA metabolic process	19	43.1818	1.07551e-06	E2F1, CTBP1, ESRRA, E2F6, MAP2K3, EZH2, MITF, TP53, SMAD4, YBX1, CTNNB1, KDM1A, ATF4, NCOA2, XBP1, VEGFA, IRF1, RUNX3, TWIST1	41	1813	13528	3.45785	0.00115444	0.000144378	0.00171473
SP_PIR_KEYWORDS	phosphoprotein	33	75	1.10365e-06	E2F1, PTGS2, E2F6, CAMK2G, MITF, EZH2, BCL2L2, PTEN, YBX1, PXN, CTNNB1, IRAK3, KDM1A, IGF1R, CSNK2A1, CD44, XBP1, QKI, ASF1B, RUNX3, ESRRA, CTBP1, PLXNB1, MAP2K3, SMAD4, TP53, CDK6, VASP, ATF4, NCOA2, MAPK8, SRGAP1, SRGAP2	44	7263	19235	1.98627	0.000153396	5.11346e-05	0.00130055
GOTERM_MF_FAT	GO:0030528~transcription regulator activity	18	40.9091	1.18655e-06	E2F1, NKRF, CTBP1, ESRRA, E2F6, EZH2, MITF, TP53, SMAD4, YBX1, CTNNB1, KDM1A, ATF4, NCOA2, XBP1, IRF1, RUNX3, TWIST1	42	1512	12983	3.67999	0.000228978	0.000228978	0.00147853
GOTERM_BP_FAT	GO:0045935~positive regulation of nucleobase, nucleoside, nucleotide and nucleic acid metabolic process	12	27.2727	1.2527e-06	E2F1, IGF1R, ATF4, ESRRA, NCOA2, MAP2K3, MITF, VEGFA, SMAD4, TP53, IRF1, CTNNB1	41	624	13528	6.34522	0.0013445	0.000149478	0.00199722
GOTERM_BP_FAT	GO:0051173~positive regulation of nitrogen compound metabolic process	12	27.2727	1.70642e-06	E2F1, IGF1R, ATF4, ESRRA, NCOA2, MAP2K3, MITF, VEGFA, SMAD4, TP53, IRF1, CTNNB1	41	644	13528	6.14816	0.00183102	0.000183253	0.00272059
GOTERM_BP_FAT	GO:0035239~tube morphogenesis	7	15.9091	1.79677e-06	GPC3, CD44, VEGFA, SMAD4, VASP, CTNNB1, TWIST1	41	127	13528	18.1863	0.00192788	0.000175415	0.00286464
GOTERM_BP_FAT	GO:0010557~positive regulation of macromolecule biosynthetic process	12	27.2727	1.98346e-06	E2F1, IGF1R, ATF4, ESRRA, NCOA2, MAP2K3, MITF, VEGFA, SMAD4, TP53, IRF1, CTNNB1	41	654	13528	6.05415	0.00212797	0.000177504	0.00316227
GOTERM_BP_FAT	GO:0031328~positive regulation of cellular biosynthetic process	12	27.2727	3.11087e-06	E2F1, IGF1R, ATF4, ESRRA, NCOA2, MAP2K3, MITF, VEGFA, SMAD4, TP53, IRF1, CTNNB1	41	685	13528	5.78017	0.00333551	0.000256973	0.00495969
GOTERM_BP_FAT	GO:0009891~positive regulation of biosynthetic process	12	27.2727	3.57899e-06	E2F1, IGF1R, ATF4, ESRRA, NCOA2, MAP2K3, MITF, VEGFA, SMAD4, TP53, IRF1, CTNNB1	41	695	13528	5.697	0.00383646	0.000274522	0.00570599
GOTERM_BP_FAT	GO:0045941~positive regulation of transcription	11	25	4.00483e-06	E2F1, ATF4, ESRRA, NCOA2, MAP2K3, MITF, VEGFA, SMAD4, TP53, IRF1, CTNNB1	41	564	13528	6.43522	0.00429196	0.000286705	0.00638489
GOTERM_BP_FAT	GO:0010604~positive regulation of macromolecule metabolic process	13	29.5455	4.1407e-06	E2F1, IGF1R, ATF4, ESRRA, NCOA2, PSMD10, MAP2K3, VEGFA, MITF, IRF1, SMAD4, TP53, CTNNB1	41	857	13528	5.00509	0.00443725	0.000277907	0.0066015
GOTERM_BP_FAT	GO:0010628~positive regulation of gene expression	11	25	5.21493e-06	E2F1, ATF4, ESRRA, NCOA2, MAP2K3, MITF, VEGFA, SMAD4, TP53, IRF1, CTNNB1	41	581	13528	6.24692	0.0055852	0.000329408	0.00831408
GOTERM_MF_FAT	GO:0003700~transcription factor activity	14	31.8182	5.41093e-06	E2F1, KDM1A, ATF4, ESRRA, CTBP1, XBP1, E2F6, MITF, IRF1, SMAD4, TP53, RUNX3, YBX1, CTNNB1	42	975	12983	4.43863	0.00104377	0.00052202	0.00674225
GOTERM_CC_FAT	GO:0044451~nucleoplasm part	10	22.7273	5.88495e-06	E2F1, KDM1A, CTBP1, ATF4, CSNK2A1, E2F6, EZH2, SMAD4, TP53, CTNNB1	33	555	12782	6.97898	0.000911754	0.000455981	0.00706722
GOTERM_BP_FAT	GO:0016481~negative regulation of transcription	10	22.7273	5.90318e-06	E2F1, NKRF, KDM1A, CTBP1, NCOA2, E2F6, SMAD4, TP53, CTNNB1, TWIST1	41	459	13528	7.18848	0.00631998	0.000352162	0.00941128
GOTERM_BP_FAT	GO:0010605~negative regulation of macromolecule metabolic process	12	27.2727	6.05076e-06	E2F1, NKRF, KDM1A, IRAK3, CTBP1, NCOA2, E2F6, PSMD10, SMAD4, TP53, CTNNB1, TWIST1	41	734	13528	5.3943	0.00647747	0.00034197	0.00964656
KEGG_PATHWAY	hsa05214:Glioma	6	13.6364	7.04326e-06	E2F1, IGF1R, CAMK2G, TP53, CDK6, PTEN	24	63	5085	20.1786	0.000429548	0.000143203	0.0070831
GOTERM_BP_FAT	GO:0045892~negative regulation of transcription, DNA-dependent	9	20.4545	7.82931e-06	E2F1, KDM1A, CTBP1, NCOA2, E2F6, SMAD4, TP53, CTNNB1, TWIST1	41	356	13528	8.34146	0.00837345	0.000420347	0.0124819
GOTERM_BP_FAT	GO:0051253~negative regulation of RNA metabolic process	9	20.4545	8.84717e-06	E2F1, KDM1A, CTBP1, NCOA2, E2F6, SMAD4, TP53, CTNNB1, TWIST1	41	362	13528	8.20321	0.0094569	0.000452369	0.0141045
GOTERM_CC_FAT	GO:0043233~organelle lumen	16	36.3636	9.74006e-06	E2F1, NKRF, CTBP1, PTGS2, E2F6, EZH2, TP53, SMAD4, CTNNB1, KDM1A, ATF4, CSNK2A1, FXN, VEGFA, QKI, MAPK8	33	1820	12782	3.40513	0.00150858	0.000503112	0.0116966
GOTERM_BP_FAT	GO:0002009~morphogenesis of an epithelium	6	13.6364	1.12284e-05	GPC3, CD44, SMAD4, VASP, CTNNB1, TWIST1	41	101	13528	19.6011	0.0119869	0.000548002	0.0179004
GOTERM_BP_FAT	GO:0000122~negative regulation of transcription from RNA polymerase II promoter	8	18.1818	1.12398e-05	E2F1, KDM1A, CTBP1, NCOA2, E2F6, TP53, CTNNB1, TWIST1	41	266	13528	9.92334	0.011999	0.000524715	0.0179186
GOTERM_CC_FAT	GO:0031974~membrane-enclosed lumen	16	36.3636	1.24276e-05	E2F1, NKRF, CTBP1, PTGS2, E2F6, EZH2, TP53, SMAD4, CTNNB1, KDM1A, ATF4, CSNK2A1, FXN, VEGFA, QKI, MAPK8	33	1856	12782	3.33908	0.00192443	0.000481455	0.0149237
GOTERM_BP_FAT	GO:0010629~negative regulation of gene expression	10	22.7273	1.25457e-05	E2F1, NKRF, KDM1A, CTBP1, NCOA2, E2F6, SMAD4, TP53, CTNNB1, TWIST1	41	504	13528	6.54665	0.0133838	0.000561265	0.0200003
KEGG_PATHWAY	hsa05218:Melanoma	6	13.6364	1.27401e-05	E2F1, IGF1R, MITF, TP53, CDK6, PTEN	24	71	5085	17.9049	0.000776847	0.000194268	0.0128118
GOTERM_BP_FAT	GO:0048729~tissue morphogenesis	7	15.9091	1.34586e-05	GPC3, CD44, SMAD4, VASP, RUNX3, CTNNB1, TWIST1	41	180	13528	12.8314	0.0143507	0.00057802	0.0214555
GOTERM_BP_FAT	GO:0045934~negative regulation of nucleobase, nucleoside, nucleotide and nucleic acid metabolic process	10	22.7273	1.42299e-05	E2F1, NKRF, KDM1A, CTBP1, NCOA2, E2F6, SMAD4, TP53, CTNNB1, TWIST1	41	512	13528	6.44436	0.0151668	0.000587635	0.0226849
GOTERM_BP_FAT	GO:0051172~negative regulation of nitrogen compound metabolic process	10	22.7273	1.58588e-05	E2F1, NKRF, KDM1A, CTBP1, NCOA2, E2F6, SMAD4, TP53, CTNNB1, TWIST1	41	519	13528	6.35744	0.0168883	0.000630636	0.0252815
KEGG_PATHWAY	hsa04510:Focal adhesion	8	18.1818	1.94157e-05	IGF1R, CDC42, VEGFA, MAPK8, PTEN, VASP, PXN, CTNNB1	24	201	5085	8.43284	0.00118367	0.000236846	0.0195245
GOTERM_BP_FAT	GO:0010558~negative regulation of macromolecule biosynthetic process	10	22.7273	2.40713e-05	E2F1, NKRF, KDM1A, CTBP1, NCOA2, E2F6, SMAD4, TP53, CTNNB1, TWIST1	41	547	13528	6.03201	0.0255216	0.000922893	0.0383711
GOTERM_BP_FAT	GO:0010035~response to inorganic substance	7	15.9091	2.81118e-05	PTGS2, FXN, MAPK8, PRDX3, PTEN, PXN, CTNNB1	41	205	13528	11.2666	0.0297412	0.00104058	0.0448105
GOTERM_BP_FAT	GO:0031327~negative regulation of cellular biosynthetic process	10	22.7273	2.93856e-05	E2F1, NKRF, KDM1A, CTBP1, NCOA2, E2F6, SMAD4, TP53, CTNNB1, TWIST1	41	561	13528	5.88148	0.0310678	0.00105147	0.0468405
GOTERM_BP_FAT	GO:0008283~cell proliferation	9	20.4545	3.3893e-05	E2F1, KDM1A, CSE1L, VEGFA, TP53, BCL2L2, PTEN, RUNX3, CTNNB1	41	436	13528	6.81092	0.0357471	0.00117356	0.0540234
GOTERM_BP_FAT	GO:0009890~negative regulation of biosynthetic process	10	22.7273	3.47069e-05	E2F1, NKRF, KDM1A, CTBP1, NCOA2, E2F6, SMAD4, TP53, CTNNB1, TWIST1	41	573	13528	5.75831	0.0365897	0.00116419	0.0553205
GOTERM_CC_FAT	GO:0005654~nucleoplasm	11	25	3.70541e-05	E2F1, KDM1A, CTBP1, ATF4, CSNK2A1, E2F6, EZH2, SMAD4, TP53, MAPK8, CTNNB1	33	882	12782	4.83069	0.00572703	0.00114804	0.0444906
KEGG_PATHWAY	hsa05215:Prostate cancer	6	13.6364	3.84977e-05	E2F1, IGF1R, ATF4, TP53, PTEN, CTNNB1	24	89	5085	14.2837	0.00234565	0.000391324	0.0387099
GOTERM_BP_FAT	GO:0048754~branching morphogenesis of a tube	5	11.3636	3.89543e-05	GPC3, CD44, VEGFA, SMAD4, CTNNB1	41	65	13528	25.3809	0.0409746	0.00126701	0.0620884
GOTERM_CC_FAT	GO:0070013~intracellular organelle lumen	15	34.0909	3.89829e-05	E2F1, NKRF, CTBP1, PTGS2, E2F6, EZH2, TP53, SMAD4, CTNNB1, KDM1A, ATF4, CSNK2A1, FXN, QKI, MAPK8	33	1779	12782	3.26588	0.00602425	0.00100657	0.046806
GOTERM_BP_FAT	GO:0006350~transcription	18	40.9091	4.0898e-05	E2F1, NKRF, ESRRA, E2F6, EZH2, MITF, TP53, SMAD4, YBX1, CTNNB1, KDM1A, ATF4, NCOA2, XBP1, IRF1, ASF1B, RUNX3, TWIST1	41	2101	13528	2.82681	0.0429746	0.00129109	0.0651856
KEGG_PATHWAY	hsa04310:Wnt signaling pathway	7	15.9091	4.12519e-05	CTBP1, CSNK2A1, CAMK2G, SMAD4, TP53, MAPK8, CTNNB1	24	151	5085	9.82202	0.00251325	0.000359424	0.0414788
GOTERM_BP_FAT	GO:0035295~tube development	7	15.9091	4.17832e-05	GPC3, CD44, VEGFA, SMAD4, VASP, CTNNB1, TWIST1	41	220	13528	10.4984	0.0438841	0.00128135	0.066596
GOTERM_BP_FAT	GO:0060562~epithelial tube morphogenesis	5	11.3636	4.3913e-05	GPC3, CD44, SMAD4, VASP, TWIST1	41	67	13528	24.6232	0.0460687	0.00130924	0.0699895
UP_SEQ_FEATURE	cross-link:Glycyl lysine isopeptide (Lys-Gly) (interchain with G-Cter in SUMO)	5	11.3636	4.71851e-05	CTBP1, ESRRA, MITF, TP53, IRF1	44	89	19113	24.4037	0.0104673	0.00524744	0.0601779
GOTERM_BP_FAT	GO:0060429~epithelium development	7	15.9091	4.97698e-05	GPC3, CD44, VEGFA, SMAD4, VASP, CTNNB1, TWIST1	41	227	13528	10.1747	0.0520506	0.00144366	0.0793208
GOTERM_MF_FAT	GO:0016564~transcription repressor activity	8	18.1818	5.22649e-05	E2F1, NKRF, KDM1A, CTBP1, NCOA2, E2F6, EZH2, YBX1	42	316	12983	7.8258	0.0100367	0.00335681	0.0651068
GOTERM_BP_FAT	GO:0030097~hemopoiesis	7	15.9091	6.17917e-05	CDC42, VEGFA, TP53, IRF1, CDK6, PRDX3, CTNNB1	41	236	13528	9.78669	0.064212	0.00174496	0.0984718
GOTERM_BP_FAT	GO:0001763~morphogenesis of a branching structure	5	11.3636	6.49468e-05	GPC3, CD44, VEGFA, SMAD4, CTNNB1	41	74	13528	22.294	0.0673779	0.001787	0.103497
GOTERM_BP_FAT	GO:0043066~negative regulation of apoptosis	8	18.1818	7.01185e-05	IGF1R, MITF, VEGFA, TP53, BCL2L2, MAPK8, PRDX3, PTEN	41	354	13528	7.45652	0.0725439	0.00188098	0.111734
SP_PIR_KEYWORDS	isopeptide bond	7	15.9091	7.21696e-05	CTBP1, ESRRA, MITF, SMAD4, TP53, IRF1, YBX1	44	319	19235	9.59283	0.00998179	0.00250484	0.0850128
GOTERM_BP_FAT	GO:0043069~negative regulation of programmed cell death	8	18.1818	7.65852e-05	IGF1R, MITF, VEGFA, TP53, BCL2L2, MAPK8, PRDX3, PTEN	41	359	13528	7.35267	0.0789636	0.00200423	0.122033
GOTERM_BP_FAT	GO:0060548~negative regulation of cell death	8	18.1818	7.79355e-05	IGF1R, MITF, VEGFA, TP53, BCL2L2, MAPK8, PRDX3, PTEN	41	360	13528	7.33225	0.0802983	0.00199101	0.124184
GOTERM_BP_FAT	GO:0008285~negative regulation of cell proliferation	8	18.1818	7.93051e-05	CTBP1, GPC3, PTGS2, SMAD4, TP53, CDK6, PTEN, RUNX3	41	361	13528	7.31194	0.0816503	0.0019789	0.126365
GOTERM_BP_FAT	GO:0042981~regulation of apoptosis	11	25	8.61433e-05	IGF1R, PTGS2, CD44, MITF, VEGFA, TP53, BCL2L2, MAPK8, PRDX3, PTEN, RUNX3	41	804	13528	4.51426	0.0883708	0.00210056	0.137254
GOTERM_BP_FAT	GO:0043067~regulation of programmed cell death	11	25	9.35769e-05	IGF1R, PTGS2, CD44, MITF, VEGFA, TP53, BCL2L2, MAPK8, PRDX3, PTEN, RUNX3	41	812	13528	4.46978	0.0956206	0.00223098	0.14909
GOTERM_BP_FAT	GO:0010941~regulation of cell death	11	25	9.65023e-05	IGF1R, PTGS2, CD44, MITF, VEGFA, TP53, BCL2L2, MAPK8, PRDX3, PTEN, RUNX3	41	815	13528	4.45333	0.0984578	0.00225069	0.153747
GOTERM_BP_FAT	GO:0048534~hemopoietic or lymphoid organ development	7	15.9091	0.000105513	CDC42, VEGFA, TP53, IRF1, CDK6, PRDX3, CTNNB1	41	260	13528	8.8833	0.107142	0.00240831	0.168092
UP_SEQ_FEATURE	domain:Leucine-zipper	5	11.3636	0.000107814	E2F1, ATF4, E2F6, XBP1, MITF	44	110	19113	19.7448	0.0237571	0.00798257	0.137453
GOTERM_CC_FAT	GO:0031981~nuclear lumen	13	29.5455	0.000111323	E2F1, NKRF, CTBP1, E2F6, EZH2, TP53, SMAD4, CTNNB1, KDM1A, ATF4, CSNK2A1, QKI, MAPK8	33	1450	12782	3.47264	0.017108	0.00246212	0.13361
GOTERM_BP_FAT	GO:0002520~immune system development	7	15.9091	0.000146332	CDC42, VEGFA, TP53, IRF1, CDK6, PRDX3, CTNNB1	41	276	13528	8.36833	0.145443	0.00326906	0.233048
KEGG_PATHWAY	hsa04722:Neurotrophin signaling pathway	6	13.6364	0.000188133	CDC42, IRAK3, ATF4, CAMK2G, TP53, MAPK8	24	124	5085	10.252	0.0114116	0.00143362	0.189042
GOTERM_BP_FAT	GO:0021700~developmental maturation	5	11.3636	0.0002176	PTGS2, CD44, VEGFA, RUNX3, CTNNB1	41	101	13528	16.3342	0.208423	0.00475861	0.346367
GOTERM_CC_FAT	GO:0005829~cytosol	12	27.2727	0.000242196	CDC42, CTBP1, FXN, PSMD10, SMAD4, TP53, BCL2L2, MAPK8, PRDX3, PTEN, VASP, CTNNB1	33	1330	12782	3.49474	0.0368488	0.00468212	0.290474
GOTERM_BP_FAT	GO:0030182~neuron differentiation	8	18.1818	0.000262589	IGF1R, CDC42, CD44, VEGFA, SMAD4, PTEN, VASP, RUNX3	41	438	13528	6.02651	0.24577	0.00562527	0.417837
SP_PIR_KEYWORDS	ubl conjugation	8	18.1818	0.000297987	CTBP1, ESRRA, MITF, SMAD4, TP53, IRF1, YBX1, CTNNB1	44	588	19235	5.94774	0.04058	0.00825104	0.350589
KEGG_PATHWAY	hsa05220:Chronic myeloid leukemia	5	11.3636	0.000312599	E2F1, CTBP1, SMAD4, TP53, CDK6	24	75	5085	14.125	0.0188908	0.00211681	0.313932
KEGG_PATHWAY	hsa04520:Adherens junction	5	11.3636	0.000345962	IGF1R, CDC42, CSNK2A1, SMAD4, CTNNB1	24	77	5085	13.7581	0.0208861	0.00210851	0.347385
SP_PIR_KEYWORDS	acetylation	16	36.3636	0.000369734	MAP2K3, TP53, SMAD4, CDK6, PRDX3, PTEN, VASP, YBX1, PXN, CDC42, NCOA2, CSNK2A1, CSE1L, PSMD10, VEGFA, MAPK8	44	2635	19235	2.65448	0.0501038	0.0085305	0.434833
SP_PIR_KEYWORDS	nucleus	21	47.7273	0.000371012	E2F1, NKRF, CTBP1, ESRRA, E2F6, EZH2, MITF, TP53, SMAD4, YBX1, CTNNB1, KDM1A, ATF4, NCOA2, CSE1L, XBP1, IRF1, QKI, ASF1B, RUNX3, TWIST1	44	4283	19235	2.14344	0.0502725	0.00734152	0.436333
GOTERM_MF_FAT	GO:0003677~DNA binding	18	40.9091	0.000373803	E2F1, NKRF, CTBP1, ESRRA, E2F6, EZH2, MITF, TP53, SMAD4, YBX1, CTNNB1, KDM1A, ATF4, NCOA2, XBP1, IRF1, RUNX3, TWIST1	42	2331	12983	2.38702	0.0696156	0.0178776	0.464793
GOTERM_BP_FAT	GO:0051726~regulation of cell cycle	7	15.9091	0.000389984	E2F1, CDC42, PTGS2, TP53, CDK6, PTEN, RUNX3	41	331	13528	6.97782	0.342246	0.00818057	0.619961
GOTERM_BP_FAT	GO:0006928~cell motion	8	18.1818	0.000429211	PTGS2, CD44, PLXNB1, MAPK8, PTEN, VASP, RUNX3, TWIST1	41	475	13528	5.55707	0.369392	0.00882757	0.68212
UP_SEQ_FEATURE	DNA-binding region:Basic motif	5	11.3636	0.000463429	ATF4, NCOA2, XBP1, MITF, TWIST1	44	161	19113	13.4903	0.0982055	0.0255111	0.589594
KEGG_PATHWAY	hsa05222:Small cell lung cancer	5	11.3636	0.000483009	E2F1, PTGS2, TP53, CDK6, PTEN	24	84	5085	12.6116	0.0290407	0.00267557	0.484695
KEGG_PATHWAY	hsa05210:Colorectal cancer	5	11.3636	0.000483009	IGF1R, SMAD4, TP53, MAPK8, CTNNB1	24	84	5085	12.6116	0.0290407	0.00267557	0.484695
PIR_SUPERFAMILY	PIRSF000564:kinase-related transforming protein	4	9.09091	0.000505433	CSNK2A1, MAP2K3, CDK6, MAPK8	29	42	7396	24.289	0.0190279	0.0190279	0.45585
GOTERM_MF_FAT	GO:0043565~sequence-specific DNA binding	9	20.4545	0.000529671	KDM1A, ATF4, ESRRA, XBP1, MITF, SMAD4, TP53, IRF1, CTNNB1	42	607	12983	4.58331	0.0971994	0.020243	0.658014
GOTERM_BP_FAT	GO:0010038~response to metal ion	5	11.3636	0.000552861	PTGS2, FXN, MAPK8, PTEN, CTNNB1	41	129	13528	12.7888	0.447851	0.0111438	0.877819
SP_PIR_KEYWORDS	dna-binding	13	29.5455	0.000595127	E2F1, NKRF, ATF4, ESRRA, NCOA2, E2F6, XBP1, MITF, TP53, IRF1, RUNX3, YBX1, TWIST1	44	1868	19235	3.04233	0.0794163	0.0102901	0.699062
UP_SEQ_FEATURE	domain:Protein kinase	7	15.9091	0.000596807	IGF1R, IRAK3, CSNK2A1, CAMK2G, MAP2K3, CDK6, MAPK8	44	469	19113	6.48338	0.124647	0.0262742	0.75869
GOTERM_BP_FAT	GO:0045165~cell fate commitment	5	11.3636	0.000732107	CDC42, MITF, SMAD4, TP53, CTNNB1	41	139	13528	11.8687	0.544596	0.0144606	1.16087
GOTERM_MF_FAT	GO:0010843~promoter binding	4	9.09091	0.000759849	KDM1A, SMAD4, TP53, CTNNB1	42	57	12983	21.6926	0.136453	0.0241546	0.942722
KEGG_PATHWAY	hsa04912:GnRH signaling pathway	5	11.3636	0.000867009	CDC42, ATF4, CAMK2G, MAP2K3, MAPK8	24	98	5085	10.8099	0.0515351	0.0043995	0.868525
SP_PIR_KEYWORDS	activator	7	15.9091	0.000988663	E2F1, ATF4, NCOA2, MITF, TP53, IRF1, CTNNB1	44	520	19235	5.88483	0.128459	0.0151608	1.15887
INTERPRO	IPR017441:Protein kinase, ATP binding site	7	15.9091	0.00103933	IGF1R, IRAK3, CSNK2A1, CAMK2G, MAP2K3, CDK6, MAPK8	44	455	16659	5.82483	0.13278	0.13278	1.21484
GOTERM_BP_FAT	GO:0045637~regulation of myeloid cell differentiation	4	9.09091	0.00114289	ESRRA, MITF, CDK6, CTNNB1	41	70	13528	18.8544	0.70717	0.0220828	1.80668
UP_SEQ_FEATURE	binding site:ATP	7	15.9091	0.00126423	IGF1R, IRAK3, CSNK2A1, CAMK2G, MAP2K3, CDK6, MAPK8	44	542	19113	5.61016	0.245803	0.0459288	1.60086
INTERPRO	IPR000719:Protein kinase, core	7	15.9091	0.00131074	IGF1R, IRAK3, CSNK2A1, CAMK2G, MAP2K3, CDK6, MAPK8	44	476	16659	5.56785	0.16447	0.0859268	1.52985
SP_PIR_KEYWORDS	serine/threonine-protein kinase	6	13.6364	0.00154009	IRAK3, CSNK2A1, CAMK2G, MAP2K3, CDK6, MAPK8	44	381	19235	6.8844	0.192843	0.0211959	1.79987
GOTERM_BP_FAT	GO:0006915~apoptosis	8	18.1818	0.00172776	E2F1, CSE1L, TP53, BCL2L2, MAPK8, PTEN, CTNNB1, TWIST1	41	602	13528	4.38473	0.843894	0.0326208	2.71937
GOTERM_BP_FAT	GO:0006793~phosphorus metabolic process	10	22.7273	0.00178051	IGF1R, IRAK3, CTBP1, CSNK2A1, FXN, CAMK2G, MAP2K3, CDK6, MAPK8, PTEN	41	973	13528	3.39107	0.852507	0.033021	2.8013
GOTERM_BP_FAT	GO:0006796~phosphate metabolic process	10	22.7273	0.00178051	IGF1R, IRAK3, CTBP1, CSNK2A1, FXN, CAMK2G, MAP2K3, CDK6, MAPK8, PTEN	41	973	13528	3.39107	0.852507	0.033021	2.8013
GOTERM_BP_FAT	GO:0012501~programmed cell death	8	18.1818	0.00188077	E2F1, CSE1L, TP53, BCL2L2, MAPK8, PTEN, CTNNB1, TWIST1	41	611	13528	4.32015	0.86759	0.0342589	2.95682
GOTERM_BP_FAT	GO:0001658~branching involved in ureteric bud morphogenesis	3	6.81818	0.00189691	GPC3, CD44, SMAD4	41	22	13528	44.9933	0.869869	0.0339725	2.98183
GOTERM_BP_FAT	GO:0045670~regulation of osteoclast differentiation	3	6.81818	0.00189691	ESRRA, MITF, CTNNB1	41	22	13528	44.9933	0.869869	0.0339725	2.98183
GOTERM_BP_FAT	GO:0060675~ureteric bud morphogenesis	3	6.81818	0.00189691	GPC3, CD44, SMAD4	41	22	13528	44.9933	0.869869	0.0339725	2.98183
GOTERM_BP_FAT	GO:0016310~phosphorylation	9	20.4545	0.00204837	IGF1R, IRAK3, CTBP1, CSNK2A1, FXN, CAMK2G, MAP2K3, CDK6, MAPK8	41	800	13528	3.71195	0.889441	0.036038	3.21629
INTERPRO	IPR008271:Serine/threonine protein kinase, active site	6	13.6364	0.00208938	IRAK3, CSNK2A1, CAMK2G, MAP2K3, CDK6, MAPK8	44	354	16659	6.41718	0.249146	0.0910951	2.42849
INTERPRO	IPR017442:Serine/threonine protein kinase-related	6	13.6364	0.00222088	IRAK3, CSNK2A1, CAMK2G, MAP2K3, CDK6, MAPK8	44	359	16659	6.3278	0.262581	0.0733226	2.57951
SP_PIR_KEYWORDS	repressor	6	13.6364	0.0027432	NKRF, KDM1A, CTBP1, E2F6, EZH2, YBX1	44	435	19235	6.02978	0.317388	0.0341162	3.18524
GOTERM_BP_FAT	GO:0009792~embryonic development ending in birth or egg hatching	6	13.6364	0.00288203	KDM1A, FXN, TP53, VASP, YBX1, TWIST1	41	334	13528	5.92727	0.95494	0.0495463	4.49731
GOTERM_BP_FAT	GO:0048666~neuron development	6	13.6364	0.0030724	IGF1R, CD44, VEGFA, PTEN, VASP, RUNX3	41	339	13528	5.83984	0.963295	0.0519081	4.7876
GOTERM_BP_FAT	GO:0006468~protein amino acid phosphorylation	8	18.1818	0.0030857	IGF1R, IRAK3, CTBP1, CSNK2A1, CAMK2G, MAP2K3, CDK6, MAPK8	41	667	13528	3.95744	0.963817	0.0513214	4.80785
UP_SEQ_FEATURE	active site:Proton acceptor	7	15.9091	0.00335216	IGF1R, CSNK2A1, PTGS2, CAMK2G, MAP2K3, CDK6, MAPK8	44	658	19113	4.62113	0.52706	0.101447	4.19313
GOTERM_BP_FAT	GO:0051329~interphase of mitotic cell cycle	4	9.09091	0.00345201	E2F1, E2F6, CAMK2G, CDK6	41	103	13528	12.8136	0.975617	0.0563776	5.36399
GOTERM_BP_FAT	GO:0045596~negative regulation of cell differentiation	5	11.3636	0.00368318	EZH2, TP53, CDK6, CTNNB1, TWIST1	41	216	13528	7.63776	0.980995	0.0591484	5.71339
GOTERM_BP_FAT	GO:0051325~interphase	4	9.09091	0.00374272	E2F1, E2F6, CAMK2G, CDK6	41	106	13528	12.451	0.982176	0.0591942	5.80319
SP_PIR_KEYWORDS	kinase	7	15.9091	0.00404357	IGF1R, IRAK3, CSNK2A1, CAMK2G, MAP2K3, CDK6, MAPK8	44	688	19235	4.44784	0.430613	0.0458486	4.66247
GOTERM_BP_FAT	GO:0045926~negative regulation of growth	4	9.09091	0.00415303	GPC3, FXN, SMAD4, TP53	41	110	13528	11.9982	0.988549	0.0645346	6.41981
GOTERM_BP_FAT	GO:0030030~cell projection organization	6	13.6364	0.00436112	IGF1R, CDC42, CD44, PTEN, VASP, RUNX3	41	368	13528	5.37964	0.990851	0.066702	6.73109
INTERPRO	IPR002290:Serine/threonine protein kinase	5	11.3636	0.00437724	CSNK2A1, CAMK2G, MAP2K3, CDK6, MAPK8	44	259	16659	7.30914	0.451736	0.113257	5.02569
KEGG_PATHWAY	hsa04370:VEGF signaling pathway	4	9.09091	0.00441507	CDC42, PTGS2, VEGFA, PXN	24	75	5085	11.3	0.236556	0.0205487	4.35245
GOTERM_BP_FAT	GO:0051338~regulation of transferase activity	6	13.6364	0.00456519	CDC42, IRAK3, FXN, MAP2K3, PRDX3, PTEN	41	372	13528	5.32179	0.992659	0.0687439	7.03542
GOTERM_BP_FAT	GO:0008219~cell death	8	18.1818	0.00467157	E2F1, CSE1L, TP53, BCL2L2, MAPK8, PTEN, CTNNB1, TWIST1	41	719	13528	3.67122	0.993455	0.0693231	7.19367
GOTERM_BP_FAT	GO:0001657~ureteric bud development	3	6.81818	0.00476888	GPC3, CD44, SMAD4	41	35	13528	28.2815	0.994107	0.0697578	7.33824
GOTERM_BP_FAT	GO:0016265~death	8	18.1818	0.0048517	E2F1, CSE1L, TP53, BCL2L2, MAPK8, PTEN, CTNNB1, TWIST1	41	724	13528	3.64587	0.994611	0.0699783	7.4611
GOTERM_CC_FAT	GO:0031252~cell leading edge	4	9.09091	0.00485753	CDK6, VASP, PXN, CTNNB1	33	138	12782	11.2271	0.529873	0.0804412	5.6801
GOTERM_MF_FAT	GO:0008134~transcription factor binding	7	15.9091	0.00512501	E2F1, KDM1A, CTBP1, NCOA2, E2F6, TP53, CTNNB1	42	513	12983	4.218	0.629044	0.13209	6.20195
GOTERM_BP_FAT	GO:0014070~response to organic cyclic substance	4	9.09091	0.00541896	PTGS2, CD44, PTEN, CTNNB1	41	121	13528	10.9075	0.997079	0.0768304	8.29853
GOTERM_BP_FAT	GO:0001568~blood vessel development	5	11.3636	0.00575276	CD44, VEGFA, QKI, PTEN, CTNNB1	41	245	13528	6.7337	0.997963	0.0803239	8.78799
BIOCARTA	h_wntPathway:WNT Signaling Pathway	4	9.09091	0.005763	CTBP1, CSNK2A1, SMAD4, CTNNB1	23	25	1437	9.99652	0.476555	0.476555	6.3417
GOTERM_BP_FAT	GO:0022402~cell cycle process	7	15.9091	0.0059163	E2F1, E2F6, CAMK2G, PSMD10, TP53, CDK6, CTNNB1	41	565	13528	4.08789	0.998293	0.0814629	9.0269
GOTERM_BP_FAT	GO:0001944~vasculature development	5	11.3636	0.00626117	CD44, VEGFA, QKI, PTEN, CTNNB1	41	251	13528	6.57273	0.998824	0.0849334	9.52879
GOTERM_BP_FAT	GO:0002761~regulation of myeloid leukocyte differentiation	3	6.81818	0.0064992	ESRRA, MITF, CTNNB1	41	41	13528	24.1428	0.999091	0.086934	9.87367
GOTERM_CC_FAT	GO:0005912~adherens junction	4	9.09091	0.00670418	CD44, VASP, PXN, CTNNB1	33	155	12782	9.9957	0.647479	0.0990132	7.76071
GOTERM_BP_FAT	GO:0031175~neuron projection development	5	11.3636	0.00670713	IGF1R, CD44, PTEN, VASP, RUNX3	41	256	13528	6.44436	0.999274	0.0884995	10.1739
GOTERM_BP_FAT	GO:0002521~leukocyte differentiation	4	9.09091	0.00675116	CDC42, TP53, IRF1, CTNNB1	41	131	13528	10.0748	0.999308	0.0879795	10.2374
SP_PIR_KEYWORDS	DNA binding	5	11.3636	0.00687918	ATF4, TP53, IRF1, YBX1, TWIST1	44	340	19235	6.42881	0.616919	0.0711504	7.81249
GOTERM_BP_FAT	GO:0044093~positive regulation of molecular function	7	15.9091	0.00704299	CDC42, IRAK3, FXN, MAP2K3, PSMD10, TP53, PRDX3	41	586	13528	3.9414	0.999495	0.090524	10.657
GOTERM_BP_FAT	GO:0045667~regulation of osteoblast differentiation	3	6.81818	0.00713046	ESRRA, CDK6, CTNNB1	41	43	13528	23.0199	0.999541	0.0905209	10.7823
GOTERM_BP_FAT	GO:0008284~positive regulation of cell proliferation	6	13.6364	0.00713936	IGF1R, PTGS2, FXN, VEGFA, CDK6, PRDX3	41	414	13528	4.7819	0.999545	0.0895748	10.7951
GOTERM_BP_FAT	GO:0001656~metanephros development	3	6.81818	0.00745612	GPC3, CD44, SMAD4	41	44	13528	22.4967	0.999677	0.0923004	11.2478
SP_PIR_KEYWORDS	disease mutation	10	22.7273	0.00760896	IGF1R, GPC3, FXN, MAP2K3, MITF, SMAD4, TP53, PTEN, CTNNB1, TWIST1	44	1591	19235	2.7477	0.654129	0.0730308	8.60762
GOTERM_BP_FAT	GO:0043065~positive regulation of apoptosis	6	13.6364	0.00834519	PTGS2, CD44, TP53, MAPK8, PTEN, RUNX3	41	430	13528	4.60397	0.999877	0.101606	12.5068
GOTERM_BP_FAT	GO:0043068~positive regulation of programmed cell death	6	13.6364	0.00858618	PTGS2, CD44, TP53, MAPK8, PTEN, RUNX3	41	433	13528	4.57207	0.999905	0.103231	12.8452
GOTERM_BP_FAT	GO:0010942~positive regulation of cell death	6	13.6364	0.00874951	PTGS2, CD44, TP53, MAPK8, PTEN, RUNX3	41	435	13528	4.55105	0.99992	0.10394	13.0738
BIOCARTA	h_g1Pathway:Cell Cycle: G1/S Check Point	4	9.09091	0.00879831	E2F1, SMAD4, TP53, CDK6	23	29	1437	8.61769	0.628339	0.39036	9.53229
GOTERM_CC_FAT	GO:0070161~anchoring junction	4	9.09091	0.00891893	CD44, VASP, PXN, CTNNB1	33	172	12782	9.00775	0.750585	0.118596	10.2005
GOTERM_MF_FAT	GO:0016563~transcription activator activity	6	13.6364	0.00901477	E2F1, ATF4, NCOA2, MITF, SMAD4, CTNNB1	42	410	12983	4.52369	0.825833	0.19625	10.6707
GOTERM_MF_FAT	GO:0008022~protein C-terminus binding	4	9.09091	0.00988942	CTBP1, ATF4, PRDX3, CTNNB1	42	141	12983	8.76933	0.853123	0.191948	11.6482
SP_PIR_KEYWORDS	Apoptosis	5	11.3636	0.0101755	E2F1, TP53, BCL2L2, PTEN, CTNNB1	44	381	19235	5.737	0.758684	0.0904237	11.3545
SP_PIR_KEYWORDS	phosphotransferase	4	9.09091	0.010206	IGF1R, CSNK2A1, CDK6, MAPK8	44	201	19235	8.69968	0.759713	0.0852643	11.3866
GOTERM_BP_FAT	GO:0051098~regulation of binding	4	9.09091	0.0103203	KDM1A, IRAK3, SMAD4, PRDX3	41	153	13528	8.62618	0.999986	0.120203	15.2442
GOTERM_MF_FAT	GO:0004674~protein serine/threonine kinase activity	6	13.6364	0.010936	IRAK3, CSNK2A1, CAMK2G, MAP2K3, CDK6, MAPK8	42	430	12983	4.31329	0.880242	0.19122	12.8049
SMART	SM00220:S_TKc	5	11.3636	0.0111083	CSNK2A1, CAMK2G, MAP2K3, CDK6, MAPK8	32	259	9079	5.4772	0.345888	0.345888	9.60227
GOTERM_MF_FAT	GO:0004672~protein kinase activity	7	15.9091	0.011267	IGF1R, IRAK3, CSNK2A1, CAMK2G, MAP2K3, CDK6, MAPK8	42	606	12983	3.57068	0.887733	0.180291	13.1678
GOTERM_BP_FAT	GO:0042325~regulation of phosphorylation	6	13.6364	0.0115657	CDC42, IRAK3, MAP2K3, SMAD4, PRDX3, PTEN	41	466	13528	4.2483	0.999996	0.132359	16.9288
GOTERM_MF_FAT	GO:0003682~chromatin binding	4	9.09091	0.0116915	MITF, EZH2, TP53, CTNNB1	42	150	12983	8.24317	0.896662	0.172334	13.6312
GOTERM_BP_FAT	GO:0048771~tissue remodeling	3	6.81818	0.0118702	MITF, VEGFA, CTNNB1	41	56	13528	17.676	0.999997	0.134198	17.3358
GOTERM_BP_FAT	GO:0051241~negative regulation of multicellular organismal process	4	9.09091	0.0124465	IRAK3, PTGS2, FXN, VEGFA	41	164	13528	8.04759	0.999999	0.138827	18.1011
GOTERM_BP_FAT	GO:0048598~embryonic morphogenesis	5	11.3636	0.0125053	SMAD4, TP53, VASP, CTNNB1, TWIST1	41	307	13528	5.3738	0.999999	0.138018	18.1788
GOTERM_BP_FAT	GO:0016331~morphogenesis of embryonic epithelium	3	6.81818	0.012694	VASP, CTNNB1, TWIST1	41	58	13528	17.0664	0.999999	0.138549	18.4277
GOTERM_BP_FAT	GO:0065003~macromolecular complex assembly	7	15.9091	0.0127095	IGF1R, CSE1L, SMAD4, TP53, ASF1B, PXN, CTNNB1	41	665	13528	3.47317	0.999999	0.137323	18.4482
GOTERM_CC_FAT	GO:0030027~lamellipodium	3	6.81818	0.0131895	VASP, PXN, CTNNB1	33	70	12782	16.6	0.872288	0.157598	14.7389
GOTERM_BP_FAT	GO:0051174~regulation of phosphorus metabolic process	6	13.6364	0.0135699	CDC42, IRAK3, MAP2K3, SMAD4, PRDX3, PTEN	41	485	13528	4.08187	1	0.14453	19.5739
GOTERM_BP_FAT	GO:0019220~regulation of phosphate metabolic process	6	13.6364	0.0135699	CDC42, IRAK3, MAP2K3, SMAD4, PRDX3, PTEN	41	485	13528	4.08187	1	0.14453	19.5739
OMIM_DISEASE	Hepatocellular carcinoma	2	4.54545	0.0138322	TP53, CTNNB1	18	3	3671	135.963	0.606717	0.606717	13.3122
GOTERM_CC_FAT	GO:0016323~basolateral plasma membrane	4	9.09091	0.0139538	CD44, VASP, PXN, CTNNB1	33	203	12782	7.63218	0.88674	0.154261	15.5286
GOTERM_BP_FAT	GO:0001501~skeletal system development	5	11.3636	0.0142247	ESRRA, PTGS2, MAPK8, CTNNB1, TWIST1	41	319	13528	5.17165	1	0.149532	20.4209
KEGG_PATHWAY	hsa05219:Bladder cancer	3	6.81818	0.0150985	E2F1, VEGFA, TP53	24	42	5085	15.1339	0.604669	0.0641388	14.1872
KEGG_PATHWAY	hsa04670:Leukocyte transendothelial migration	4	9.09091	0.0153784	CDC42, VASP, PXN, CTNNB1	24	118	5085	7.1822	0.611463	0.0610796	14.4321
INTERPRO	IPR012346:p53 and RUNT-type transcription factor, DNA-binding	2	4.54545	0.0153898	TP53, RUNX3	44	6	16659	126.205	0.880543	0.298218	16.6649
SP_PIR_KEYWORDS	ATP	4	9.09091	0.0156889	IGF1R, CSNK2A1, CDK6, MAPK8	44	236	19235	7.40948	0.88898	0.121287	17.0014
BIOCARTA	h_arfPathway:Tumor Suppressor Arf Inhibits Ribosomal Biogenesis	3	6.81818	0.0157645	E2F1, TP53, TWIST1	23	13	1437	14.4181	0.831309	0.447459	16.4835
GOTERM_BP_FAT	GO:0030217~T cell differentiation	3	6.81818	0.015767	TP53, IRF1, CTNNB1	41	65	13528	15.2285	1	0.162889	22.383
GOTERM_BP_FAT	GO:0010647~positive regulation of cell communication	5	11.3636	0.0157676	GPC3, PTGS2, VEGFA, SMAD4, CTNNB1	41	329	13528	5.01446	1	0.161359	22.3838
GOTERM_BP_FAT	GO:0006461~protein complex assembly	6	13.6364	0.0159225	IGF1R, CSE1L, SMAD4, TP53, PXN, CTNNB1	41	505	13528	3.92021	1	0.161299	22.5782
GOTERM_BP_FAT	GO:0070271~protein complex biogenesis	6	13.6364	0.0159225	IGF1R, CSE1L, SMAD4, TP53, PXN, CTNNB1	41	505	13528	3.92021	1	0.161299	22.5782
GOTERM_BP_FAT	GO:0043009~chordate embryonic development	5	11.3636	0.0160885	KDM1A, TP53, VASP, YBX1, TWIST1	41	331	13528	4.98416	1	0.161344	22.7861
GOTERM_BP_FAT	GO:0001817~regulation of cytokine production	4	9.09091	0.0161943	IRAK3, MAP2K3, SMAD4, IRF1	41	181	13528	7.29174	1	0.160837	22.9184
GOTERM_BP_FAT	GO:0044092~negative regulation of molecular function	5	11.3636	0.0165774	KDM1A, IRAK3, PSMD10, TP53, PRDX3	41	334	13528	4.93939	1	0.162853	23.3956
GOTERM_BP_FAT	GO:0043933~macromolecular complex subunit organization	7	15.9091	0.0170978	IGF1R, CSE1L, SMAD4, TP53, ASF1B, PXN, CTNNB1	41	710	13528	3.25304	1	0.166054	24.0393
GOTERM_BP_FAT	GO:0040008~regulation of growth	5	11.3636	0.0177546	GPC3, CD44, FXN, SMAD4, TP53	41	341	13528	4.83799	1	0.170385	24.8446
UP_SEQ_FEATURE	region of interest:Transactivation	2	4.54545	0.0178604	E2F1, MITF	44	8	19113	108.597	0.982027	0.394898	20.5392
GOTERM_BP_FAT	GO:0007167~enzyme linked receptor protein signaling pathway	5	11.3636	0.017927	IGF1R, VEGFA, SMAD4, PTEN, PXN	41	342	13528	4.82385	1	0.170399	25.0546
KEGG_PATHWAY	hsa04110:Cell cycle	4	9.09091	0.0179346	E2F1, SMAD4, TP53, CDK6	24	125	5085	6.78	0.668438	0.0666699	16.6402
GOTERM_BP_FAT	GO:0007369~gastrulation	3	6.81818	0.0181377	SMAD4, TP53, CTNNB1	41	70	13528	14.1408	1	0.170743	25.3106
GOTERM_BP_FAT	GO:0010033~response to organic substance	7	15.9091	0.0183134	IGF1R, IRAK3, PTGS2, CD44, PRDX3, PTEN, CTNNB1	41	721	13528	3.20341	1	0.170783	25.5235
OMIM_DISEASE	Pancreatic cancer	2	4.54545	0.0184028	SMAD4, TP53	18	4	3671	101.972	0.711907	0.463257	17.3456
GOTERM_BP_FAT	GO:0050678~regulation of epithelial cell proliferation	3	6.81818	0.0186289	VEGFA, CDK6, RUNX3	41	71	13528	13.9416	1	0.172006	25.9041
SP_PIR_KEYWORDS	differentiation	5	11.3636	0.0191033	CTBP1, VEGFA, QKI, ASF1B, TWIST1	44	460	19235	4.75173	0.931508	0.138385	20.3313
GOTERM_BP_FAT	GO:0001558~regulation of cell growth	4	9.09091	0.019445	CD44, FXN, SMAD4, TP53	41	194	13528	6.80312	1	0.177391	26.8804
KEGG_PATHWAY	hsa04360:Axon guidance	4	9.09091	0.0194966	CDC42, PLXNB1, SRGAP1, SRGAP2	24	129	5085	6.56977	0.699119	0.0682114	17.964
UP_SEQ_FEATURE	nucleotide phosphate-binding region:ATP	7	15.9091	0.0198674	IGF1R, IRAK3, CSNK2A1, CAMK2G, MAP2K3, CDK6, MAPK8	44	962	19113	3.16082	0.98861	0.391784	22.586
GOTERM_MF_FAT	GO:0019904~protein domain specific binding	5	11.3636	0.0200175	CTBP1, ESRRA, QKI, PTEN, VASP	42	331	12983	4.66947	0.97981	0.259328	22.2728
UP_SEQ_FEATURE	short sequence motif:DEF box	2	4.54545	0.0200709	E2F1, E2F6	44	9	19113	96.5303	0.989126	0.363731	22.7908
GOTERM_BP_FAT	GO:0031667~response to nutrient levels	4	9.09091	0.0202429	PTGS2, CD44, TP53, PTEN	41	197	13528	6.69952	1	0.1825	27.8233
GOTERM_BP_FAT	GO:0000902~cell morphogenesis	5	11.3636	0.020451	IGF1R, CDC42, VASP, RUNX3, CTNNB1	41	356	13528	4.63415	1	0.182698	28.0674
INTERPRO	IPR015633:E2F Family	2	4.54545	0.0204682	E2F1, E2F6	44	8	16659	94.6534	0.941178	0.332855	21.5793
GOTERM_BP_FAT	GO:0043549~regulation of kinase activity	5	11.3636	0.0206393	CDC42, IRAK3, MAP2K3, PRDX3, PTEN	41	357	13528	4.62117	1	0.182733	28.2875
GOTERM_BP_FAT	GO:0048469~cell maturation	3	6.81818	0.0206495	VEGFA, RUNX3, CTNNB1	41	75	13528	13.198	1	0.18134	28.2994
KEGG_PATHWAY	hsa04530:Tight junction	4	9.09091	0.0215533	CDC42, CSNK2A1, PTEN, CTNNB1	24	134	5085	6.32463	0.735291	0.0711799	19.6782
GOTERM_BP_FAT	GO:0032496~response to lipopolysaccharide	3	6.81818	0.0216927	IRAK3, PTGS2, PRDX3	41	77	13528	12.8552	1	0.188155	29.5075
GOTERM_BP_FAT	GO:0030278~regulation of ossification	3	6.81818	0.0222225	ESRRA, CDK6, CTNNB1	41	78	13528	12.6904	1	0.190809	30.1136
KEGG_PATHWAY	hsa05213:Endometrial cancer	3	6.81818	0.0226259	TP53, PTEN, CTNNB1	24	52	5085	12.2236	0.752423	0.0708411	20.5594
GOTERM_BP_FAT	GO:0034097~response to cytokine stimulus	3	6.81818	0.0227576	IRAK3, PTGS2, CTNNB1	41	79	13528	12.5298	1	0.193452	30.7209
GOTERM_BP_FAT	GO:0000278~mitotic cell cycle	5	11.3636	0.0231857	E2F1, E2F6, CAMK2G, PSMD10, CDK6	41	370	13528	4.4588	1	0.195228	31.2032
GOTERM_BP_FAT	GO:0045786~negative regulation of cell cycle	3	6.81818	0.0238437	TP53, CDK6, RUNX3	41	81	13528	12.2204	1	0.198704	31.9384
GOTERM_BP_FAT	GO:0010608~posttranscriptional regulation of gene expression	4	9.09091	0.0242045	VEGFA, QKI, PTEN, YBX1	41	211	13528	6.255	1	0.199895	32.3383
GOTERM_BP_FAT	GO:0048514~blood vessel morphogenesis	4	9.09091	0.0242045	VEGFA, QKI, PTEN, CTNNB1	41	211	13528	6.255	1	0.199895	32.3383
KEGG_PATHWAY	hsa05223:Non-small cell lung cancer	3	6.81818	0.0242847	E2F1, TP53, CDK6	24	54	5085	11.7708	0.776791	0.0722402	21.9049
GOTERM_BP_FAT	GO:0007049~cell cycle	7	15.9091	0.0253002	E2F1, E2F6, CAMK2G, PSMD10, TP53, CDK6, CTNNB1	41	776	13528	2.97636	1	0.206481	33.5395
GOTERM_BP_FAT	GO:0046777~protein amino acid autophosphorylation	3	6.81818	0.0260789	IGF1R, CSNK2A1, CAMK2G	41	85	13528	11.6453	1	0.210617	34.381
GOTERM_BP_FAT	GO:0002237~response to molecule of bacterial origin	3	6.81818	0.0266506	IRAK3, PTGS2, PRDX3	41	86	13528	11.5099	1	0.213184	34.9925
GOTERM_CC_FAT	GO:0005925~focal adhesion	3	6.81818	0.0267729	CD44, VASP, PXN	33	102	12782	11.3922	0.9851	0.259519	27.8129
GOTERM_BP_FAT	GO:0009991~response to extracellular stimulus	4	9.09091	0.0269584	PTGS2, CD44, TP53, PTEN	41	220	13528	5.99911	1	0.213828	35.3194
GOTERM_MF_FAT	GO:0046983~protein dimerization activity	6	13.6364	0.0270221	IRAK3, ATF4, XBP1, VEGFA, SMAD4, TP53	42	542	12983	3.42198	0.994943	0.314526	28.9191
UP_SEQ_FEATURE	domain:Helix-loop-helix motif	3	6.81818	0.0271625	NCOA2, MITF, TWIST1	44	114	19113	11.4312	0.997847	0.427805	29.6234
INTERPRO	IPR003316:Transcription factor E2F/dimerisation partner (TDP)	2	4.54545	0.0280378	E2F1, E2F6	44	11	16659	68.8388	0.979678	0.385537	28.4139
GOTERM_CC_FAT	GO:0042995~cell projection	6	13.6364	0.0281706	IGF1R, CDC42, CDK6, VASP, PXN, CTNNB1	33	697	12782	3.33429	0.988075	0.255673	29.048
GOTERM_BP_FAT	GO:0007169~transmembrane receptor protein tyrosine kinase signaling pathway	4	9.09091	0.0282344	IGF1R, VEGFA, PTEN, PXN	41	224	13528	5.89199	1	0.221263	36.6585
GOTERM_BP_FAT	GO:0007160~cell-matrix adhesion	3	6.81818	0.0283961	CD44, PXN, CTNNB1	41	89	13528	11.122	1	0.220814	36.8264
GOTERM_CC_FAT	GO:0005924~cell-substrate adherens junction	3	6.81818	0.0287467	CD44, VASP, PXN	33	106	12782	10.9623	0.989122	0.246152	29.5516
SP_PIR_KEYWORDS	developmental protein	6	13.6364	0.0290569	KDM1A, MITF, VEGFA, QKI, ASF1B, TWIST1	44	779	19235	3.36708	0.983407	0.194042	29.3537
GOTERM_BP_FAT	GO:0032989~cellular component morphogenesis	5	11.3636	0.0290695	IGF1R, CDC42, VASP, RUNX3, CTNNB1	41	397	13528	4.15556	1	0.223895	37.5209
KEGG_PATHWAY	hsa04010:MAPK signaling pathway	5	11.3636	0.029881	CDC42, ATF4, MAP2K3, TP53, MAPK8	24	267	5085	3.9677	0.842846	0.0843495	26.2944
GOTERM_BP_FAT	GO:0030099~myeloid cell differentiation	3	6.81818	0.0307931	CDC42, VEGFA, PRDX3	41	93	13528	10.6436	1	0.234021	39.2659
GOTERM_BP_FAT	GO:0010551~regulation of specific transcription from RNA polymerase II promoter	3	6.81818	0.0314046	KDM1A, TP53, CTNNB1	41	94	13528	10.5304	1	0.236497	39.874
GOTERM_CC_FAT	GO:0030055~cell-substrate junction	3	6.81818	0.0318138	CD44, VASP, PXN	33	112	12782	10.375	0.993338	0.255306	32.1773
GOTERM_BP_FAT	GO:0046686~response to cadmium ion	2	4.54545	0.0320602	MAPK8, CTNNB1	41	11	13528	59.9911	1	0.23922	40.5196
GOTERM_BP_FAT	GO:0001822~kidney development	3	6.81818	0.032642	GPC3, CD44, SMAD4	41	96	13528	10.311	1	0.241413	41.087
BIOCARTA	h_igf1Pathway:IGF-1 Signaling Pathway	3	6.81818	0.0326949	IGF1R, CSNK2A1, MAPK8	23	19	1437	9.86499	0.975839	0.605745	31.3958
UP_SEQ_FEATURE	region of interest:Dimerization	2	4.54545	0.0332323	E2F1, E2F6	44	15	19113	57.9182	0.999467	0.466375	35.0241
SP_PIR_KEYWORDS	transferase	8	18.1818	0.0335488	IGF1R, IRAK3, CSNK2A1, CAMK2G, MAP2K3, EZH2, CDK6, MAPK8	44	1394	19235	2.5088	0.99129	0.211139	33.1105
GOTERM_BP_FAT	GO:0031589~cell-substrate adhesion	3	6.81818	0.0338984	CD44, PXN, CTNNB1	41	98	13528	10.1005	1	0.247918	42.2952
GOTERM_MF_FAT	GO:0005161~platelet-derived growth factor receptor binding	2	4.54545	0.0342074	VEGFA, PTEN	42	11	12983	56.2035	0.998791	0.360992	35.1902
INTERPRO	IPR001092:Basic helix-loop-helix dimerisation region bHLH	3	6.81818	0.0349338	NCOA2, MITF, TWIST1	44	114	16659	9.96352	0.992338	0.417997	34.1612
GOTERM_BP_FAT	GO:0000904~cell morphogenesis involved in differentiation	4	9.09091	0.0350923	IGF1R, VASP, RUNX3, CTNNB1	41	244	13528	5.40904	1	0.253883	43.4217
BIOCARTA	h_ctcfPathway:CTCF: First Multivalent Nuclear Factor	3	6.81818	0.0359941	SMAD4, TP53, PTEN	23	20	1437	9.37174	0.983521	0.560069	34.002
GOTERM_BP_FAT	GO:0010648~negative regulation of cell communication	4	9.09091	0.0365589	IRAK3, PTGS2, EZH2, PTEN	41	248	13528	5.32179	1	0.261423	44.7774
GOTERM_BP_FAT	GO:0051090~regulation of transcription factor activity	3	6.81818	0.0371213	KDM1A, IRAK3, PRDX3	41	103	13528	9.61023	1	0.26322	45.289
GOTERM_BP_FAT	GO:0030098~lymphocyte differentiation	3	6.81818	0.0371213	TP53, IRF1, CTNNB1	41	103	13528	9.61023	1	0.26322	45.289
KEGG_PATHWAY	hsa04115:p53 signaling pathway	3	6.81818	0.0372119	TP53, CDK6, PTEN	24	68	5085	9.34743	0.90106	0.0998081	31.7079
GOTERM_MF_FAT	GO:0003690~double-stranded DNA binding	3	6.81818	0.0375139	TP53, YBX1, CTNNB1	42	97	12983	9.56038	0.999376	0.369484	37.9014
SP_PIR_KEYWORDS	tumor suppressor	3	6.81818	0.0376011	TP53, IRF1, PTEN	44	137	19235	9.57283	0.995143	0.224062	36.3418
GOTERM_BP_FAT	GO:0043627~response to estrogen stimulus	3	6.81818	0.0384424	PTGS2, PTEN, CTNNB1	41	105	13528	9.42718	1	0.269621	46.4736
GOTERM_BP_FAT	GO:0043010~camera-type eye development	3	6.81818	0.0397814	MITF, VEGFA, CTNNB1	41	107	13528	9.25097	1	0.27599	47.6498
GOTERM_BP_FAT	GO:0001655~urogenital system development	3	6.81818	0.0418231	GPC3, CD44, SMAD4	41	110	13528	8.99867	1	0.286366	49.3965
GOTERM_BP_FAT	GO:0003006~reproductive developmental process	4	9.09091	0.0419393	IGF1R, PTGS2, VEGFA, BCL2L2	41	262	13528	5.03742	1	0.285286	49.4943
GOTERM_BP_FAT	GO:0043489~RNA stabilization	2	4.54545	0.0434681	VEGFA, YBX1	41	15	13528	43.9935	1	0.292394	50.764
GOTERM_BP_FAT	GO:0001893~maternal placenta development	2	4.54545	0.0434681	PTGS2, PRDX3	41	15	13528	43.9935	1	0.292394	50.764
GOTERM_BP_FAT	GO:0048255~mRNA stabilization	2	4.54545	0.0434681	VEGFA, YBX1	41	15	13528	43.9935	1	0.292394	50.764
UP_SEQ_FEATURE	domain:FCH	2	4.54545	0.0440682	SRGAP1, SRGAP2	44	20	19113	43.4386	0.999957	0.538421	43.7265
GOTERM_BP_FAT	GO:0032844~regulation of homeostatic process	3	6.81818	0.0446057	CD44, VEGFA, CDK6	41	114	13528	8.68293	1	0.297124	51.6893
GOTERM_BP_FAT	GO:0016477~cell migration	4	9.09091	0.0476994	CD44, PLXNB1, PTEN, TWIST1	41	276	13528	4.7819	1	0.312668	54.124
GOTERM_BP_FAT	GO:0043086~negative regulation of catalytic activity	4	9.09091	0.0481252	IRAK3, PSMD10, TP53, PRDX3	41	277	13528	4.76464	1	0.313181	54.45
GOTERM_BP_FAT	GO:0032655~regulation of interleukin-12 production	2	4.54545	0.0491229	IRAK3, IRF1	41	17	13528	38.8178	1	0.316802	55.2052
GOTERM_BP_FAT	GO:0051101~regulation of DNA binding	3	6.81818	0.049636	KDM1A, IRAK3, PRDX3	41	121	13528	8.18061	1	0.317751	55.5891
GOTERM_CC_FAT	GO:0005739~mitochondrion	7	15.9091	0.0499863	E2F1, FXN, TP53, BCL2L2, PRDX3, PTEN, SRGAP2	33	1087	12782	2.49433	0.999647	0.356972	45.9806
GOTERM_BP_FAT	GO:0000080~G1 phase of mitotic cell cycle	2	4.54545	0.051938	E2F1, CDK6	41	18	13528	36.6612	1	0.328199	57.2734
INTERPRO	IPR001060:Fps/Fes/Fer/CIP4 homology	2	4.54545	0.0528593	SRGAP1, SRGAP2	44	21	16659	36.0584	0.999413	0.524798	47.1832
GOTERM_BP_FAT	GO:0042110~T cell activation	3	6.81818	0.0533498	TP53, IRF1, CTNNB1	41	126	13528	7.85598	1	0.333748	58.2767
GOTERM_MF_FAT	GO:0030554~adenyl nucleotide binding	10	22.7273	0.0540618	IGF1R, KDM1A, IRAK3, CSNK2A1, CAMK2G, MAP2K3, TP53, CDK6, MAPK8, RUNX3	42	1577	12983	1.96017	0.999978	0.467927	49.97
OMIM_DISEASE	Colorectal cancer	2	4.54545	0.0542562	TP53, CTNNB1	18	12	3671	33.9907	0.976186	0.712299	43.568
SP_PIR_KEYWORDS	peroxidase	2	4.54545	0.0544469	PTGS2, PRDX3	44	25	19235	34.9727	0.999583	0.297932	48.3014
GOTERM_BP_FAT	GO:0032504~multicellular organism reproduction	5	11.3636	0.0546788	PTGS2, VEGFA, QKI, BCL2L2, ASF1B	41	487	13528	3.38759	1	0.338762	59.2008
GOTERM_BP_FAT	GO:0048609~reproductive process in a multicellular organism	5	11.3636	0.0546788	PTGS2, VEGFA, QKI, BCL2L2, ASF1B	41	487	13528	3.38759	1	0.338762	59.2008
GOTERM_BP_FAT	GO:0006351~transcription, DNA-dependent	4	9.09091	0.0547383	TP53, IRF1, RUNX3, YBX1	41	292	13528	4.51988	1	0.337203	59.2417
GOTERM_BP_FAT	GO:0035115~embryonic forelimb morphogenesis	2	4.54545	0.054745	CTNNB1, TWIST1	41	19	13528	34.7317	1	0.335393	59.2463
GOTERM_BP_FAT	GO:0048008~platelet-derived growth factor receptor signaling pathway	2	4.54545	0.054745	VEGFA, PTEN	41	19	13528	34.7317	1	0.335393	59.2463
GOTERM_BP_FAT	GO:0009967~positive regulation of signal transduction	4	9.09091	0.0561113	GPC3, VEGFA, SMAD4, CTNNB1	41	295	13528	4.47391	1	0.34048	60.1754
GOTERM_BP_FAT	GO:0032774~RNA biosynthetic process	4	9.09091	0.0565726	TP53, IRF1, RUNX3, YBX1	41	296	13528	4.4588	1	0.340959	60.4846
GOTERM_BP_FAT	GO:0022604~regulation of cell morphogenesis	3	6.81818	0.05716	PLXNB1, VEGFA, SMAD4	41	131	13528	7.55613	1	0.342057	60.8751
SMART	SM00353:HLH	3	6.81818	0.0573853	NCOA2, MITF, TWIST1	32	114	9079	7.46628	0.894148	0.674651	41.3795
GOTERM_BP_FAT	GO:0001654~eye development	3	6.81818	0.0579334	MITF, VEGFA, CTNNB1	41	132	13528	7.49889	1	0.344057	61.3836
GOTERM_MF_FAT	GO:0001883~purine nucleoside binding	10	22.7273	0.0585532	IGF1R, KDM1A, IRAK3, CSNK2A1, CAMK2G, MAP2K3, TP53, CDK6, MAPK8, RUNX3	42	1601	12983	1.93079	0.999991	0.47636	52.8508
GOTERM_BP_FAT	GO:0016055~Wnt receptor signaling pathway	3	6.81818	0.0587104	CSNK2A1, MITF, CTNNB1	41	133	13528	7.44251	1	0.346045	61.8883
GOTERM_BP_FAT	GO:0032583~regulation of gene-specific transcription	3	6.81818	0.0594911	KDM1A, TP53, CTNNB1	41	134	13528	7.38697	1	0.348023	62.3891
GOTERM_BP_FAT	GO:0001702~gastrulation with mouth forming second	2	4.54545	0.0603347	SMAD4, CTNNB1	41	21	13528	31.4239	1	0.350274	62.9234
GOTERM_BP_FAT	GO:0046849~bone remodeling	2	4.54545	0.0603347	MITF, CTNNB1	41	21	13528	31.4239	1	0.350274	62.9234
GOTERM_BP_FAT	GO:0001569~patterning of blood vessels	2	4.54545	0.0603347	VEGFA, CTNNB1	41	21	13528	31.4239	1	0.350274	62.9234
GOTERM_BP_FAT	GO:0051318~G1 phase	2	4.54545	0.0603347	E2F1, CDK6	41	21	13528	31.4239	1	0.350274	62.9234
GOTERM_MF_FAT	GO:0001882~nucleoside binding	10	22.7273	0.0606926	IGF1R, KDM1A, IRAK3, CSNK2A1, CAMK2G, MAP2K3, TP53, CDK6, MAPK8, RUNX3	42	1612	12983	1.91761	0.999994	0.4706	54.1687
GOTERM_BP_FAT	GO:0051674~localization of cell	4	9.09091	0.0617681	CD44, PLXNB1, PTEN, TWIST1	41	307	13528	4.29904	1	0.355287	63.815
GOTERM_BP_FAT	GO:0048870~cell motility	4	9.09091	0.0617681	CD44, PLXNB1, PTEN, TWIST1	41	307	13528	4.29904	1	0.355287	63.815
BIOCARTA	h_agrPathway:Agrin in Postsynaptic Differentiation	3	6.81818	0.0623482	CDC42, MAPK8, PXN	23	27	1437	6.94203	0.999261	0.699317	51.7975
GOTERM_BP_FAT	GO:0007005~mitochondrion organization	3	6.81818	0.0626499	FXN, TP53, PRDX3	41	138	13528	7.17285	1	0.357627	64.3534
GOTERM_BP_FAT	GO:0035136~forelimb morphogenesis	2	4.54545	0.0631174	CTNNB1, TWIST1	41	22	13528	29.9956	1	0.358006	64.6358
GOTERM_BP_FAT	GO:0043488~regulation of mRNA stability	2	4.54545	0.0631174	VEGFA, YBX1	41	22	13528	29.9956	1	0.358006	64.6358
GOTERM_BP_FAT	GO:0048878~chemical homeostasis	5	11.3636	0.0634461	FXN, VEGFA, TP53, QKI, PRDX3	41	512	13528	3.22218	1	0.357738	64.8331
GOTERM_BP_FAT	GO:0007584~response to nutrient	3	6.81818	0.0642506	PTGS2, CD44, PTEN	41	140	13528	7.07038	1	0.359663	65.3116
GOTERM_BP_FAT	GO:0051129~negative regulation of cellular component organization	3	6.81818	0.0658652	CDC42, IRAK3, PTEN	41	142	13528	6.9708	1	0.365243	66.2537
GOTERM_BP_FAT	GO:0043085~positive regulation of catalytic activity	5	11.3636	0.0664018	CDC42, FXN, MAP2K3, PSMD10, TP53	41	520	13528	3.17261	1	0.365879	66.5614
GOTERM_BP_FAT	GO:0034622~cellular macromolecular complex assembly	4	9.09091	0.0671815	CSE1L, SMAD4, ASF1B, PXN	41	318	13528	4.15033	1	0.367596	67.0039
GOTERM_CC_FAT	GO:0030175~filopodium	2	4.54545	0.0678493	CDC42, VASP	33	28	12782	27.6667	0.999981	0.43627	56.9922
GOTERM_BP_FAT	GO:0006917~induction of apoptosis	4	9.09091	0.0681888	TP53, MAPK8, PTEN, RUNX3	41	320	13528	4.12439	1	0.370298	67.5674
GOTERM_BP_FAT	GO:0043487~regulation of RNA stability	2	4.54545	0.0686588	VEGFA, YBX1	41	24	13528	27.4959	1	0.370601	67.8273
GOTERM_BP_FAT	GO:0012502~induction of programmed cell death	4	9.09091	0.068695	TP53, MAPK8, PTEN, RUNX3	41	321	13528	4.11154	1	0.369001	67.8472
GOTERM_BP_FAT	GO:0042592~homeostatic process	6	13.6364	0.068827	FXN, VEGFA, TP53, QKI, PRDX3, CTNNB1	41	751	13528	2.63609	1	0.367835	67.9197
SMART	SM00055:FCH	2	4.54545	0.0693816	SRGAP1, SRGAP2	32	21	9079	27.0208	0.934939	0.597801	47.787
GOTERM_BP_FAT	GO:0001525~angiogenesis	3	6.81818	0.0707904	VEGFA, PTEN, CTNNB1	41	148	13528	6.6882	1	0.374604	68.9814
GOTERM_MF_FAT	GO:0017076~purine nucleotide binding	11	25	0.0709596	IGF1R, KDM1A, CDC42, IRAK3, CSNK2A1, CAMK2G, MAP2K3, TP53, CDK6, MAPK8, RUNX3	42	1918	12983	1.77284	0.999999	0.508488	60.0345
GOTERM_BP_FAT	GO:0050680~negative regulation of epithelial cell proliferation	2	4.54545	0.0714176	CDK6, RUNX3	41	25	13528	26.3961	1	0.375549	69.3135
GOTERM_BP_FAT	GO:0007242~intracellular signaling cascade	8	18.1818	0.0727865	IGF1R, CDC42, NCOA2, PLXNB1, MAP2K3, TP53, MAPK8, CTNNB1	41	1256	13528	2.1016	1	0.379627	70.0269
KEGG_PATHWAY	hsa04916:Melanogenesis	3	6.81818	0.072857	CAMK2G, MITF, CTNNB1	24	99	5085	6.42045	0.990093	0.181785	53.2697
SP_PIR_KEYWORDS	atp-binding	7	15.9091	0.0729403	IGF1R, IRAK3, CSNK2A1, CAMK2G, MAP2K3, CDK6, MAPK8	44	1326	19235	2.30778	0.999973	0.367273	59.037
GOTERM_CC_FAT	GO:0045177~apical part of cell	3	6.81818	0.0735736	CDC42, CD44, CTNNB1	33	179	12782	6.49162	0.999993	0.446924	60.0589
UP_SEQ_FEATURE	cross-link:Glycyl lysine isopeptide (Lys-Gly) (interchain with G-Cter in ubiquitin)	3	6.81818	0.0737666	SMAD4, TP53, YBX1	44	199	19113	6.54854	1	0.704944	62.3775
GOTERM_BP_FAT	GO:0030900~forebrain development	3	6.81818	0.0741396	E2F1, KDM1A, CTNNB1	41	152	13528	6.5122	1	0.383572	70.7167
GOTERM_BP_FAT	GO:0035137~hindlimb morphogenesis	2	4.54545	0.0741683	CTNNB1, TWIST1	41	26	13528	25.3809	1	0.381955	70.7312
GOTERM_MF_FAT	GO:0043566~structure-specific DNA binding	3	6.81818	0.0765754	TP53, YBX1, CTNNB1	42	145	12983	6.39557	1	0.519136	62.9427
GOTERM_BP_FAT	GO:0001952~regulation of cell-matrix adhesion	2	4.54545	0.0769111	CDK6, PTEN	41	27	13528	24.4408	1	0.391545	72.0834
GOTERM_BP_FAT	GO:0033077~T cell differentiation in the thymus	2	4.54545	0.0769111	TP53, CTNNB1	41	27	13528	24.4408	1	0.391545	72.0834
SP_PIR_KEYWORDS	nucleotide-binding	8	18.1818	0.0783327	IGF1R, CDC42, IRAK3, CSNK2A1, CAMK2G, MAP2K3, CDK6, MAPK8	44	1686	19235	2.0743	0.999988	0.376516	61.7584
SP_PIR_KEYWORDS	chromatin regulator	3	6.81818	0.0820157	KDM1A, EZH2, ASF1B	44	213	19235	6.15717	0.999993	0.37861	63.5209
GOTERM_BP_FAT	GO:0043623~cellular protein complex assembly	3	6.81818	0.082731	CSE1L, SMAD4, PXN	41	162	13528	6.11021	1	0.413168	74.7612
SP_PIR_KEYWORDS	cell cycle	4	9.09091	0.0835495	E2F1, E2F6, TP53, CDK6	44	461	19235	3.79314	0.999995	0.372767	64.2327
INTERPRO	IPR011991:Winged helix repressor DNA-binding	3	6.81818	0.0839169	E2F1, E2F6, IRF1	44	187	16659	6.07402	0.999994	0.664327	64.3076
GOTERM_MF_FAT	GO:0000166~nucleotide binding	12	27.2727	0.0841582	IGF1R, KDM1A, CDC42, IRAK3, CTBP1, CSNK2A1, CAMK2G, MAP2K3, TP53, CDK6, MAPK8, RUNX3	42	2245	12983	1.65231	1	0.537554	66.5611
GOTERM_BP_FAT	GO:0006979~response to oxidative stress	3	6.81818	0.0844852	PTGS2, PRDX3, PXN	41	164	13528	6.03569	1	0.418252	75.5199
GOTERM_BP_FAT	GO:0033554~cellular response to stress	5	11.3636	0.0847816	ATF4, TP53, MAPK8, PRDX3, PXN	41	566	13528	2.91476	1	0.417611	75.6459
GOTERM_BP_FAT	GO:0034614~cellular response to reactive oxygen species	2	4.54545	0.085092	PRDX3, PXN	41	30	13528	21.9967	1	0.41703	75.7773
GOTERM_BP_FAT	GO:0060606~tube closure	2	4.54545	0.085092	VASP, TWIST1	41	30	13528	21.9967	1	0.41703	75.7773
GOTERM_BP_FAT	GO:0001843~neural tube closure	2	4.54545	0.085092	VASP, TWIST1	41	30	13528	21.9967	1	0.41703	75.7773
GOTERM_MF_FAT	GO:0005524~ATP binding	9	20.4545	0.0875981	IGF1R, IRAK3, CSNK2A1, CAMK2G, MAP2K3, TP53, CDK6, MAPK8, RUNX3	42	1477	12983	1.8836	1	0.536649	68.0929
GOTERM_BP_FAT	GO:0048661~positive regulation of smooth muscle cell proliferation	2	4.54545	0.0878033	PTGS2, VEGFA	41	31	13528	21.2872	1	0.425638	76.8967
GOTERM_BP_FAT	GO:0034621~cellular macromolecular complex subunit organization	4	9.09091	0.0880514	CSE1L, SMAD4, ASF1B, PXN	41	357	13528	3.69693	1	0.424796	76.9967
GOTERM_BP_FAT	GO:0030334~regulation of cell migration	3	6.81818	0.0889205	IGF1R, VEGFA, PTEN	41	169	13528	5.85712	1	0.426299	77.3438
GOTERM_MF_FAT	GO:0032559~adenyl ribonucleotide binding	9	20.4545	0.093092	IGF1R, IRAK3, CSNK2A1, CAMK2G, MAP2K3, TP53, CDK6, MAPK8, RUNX3	42	1497	12983	1.85843	1	0.544239	70.406
GOTERM_BP_FAT	GO:0014020~primary neural tube formation	2	4.54545	0.0932023	VASP, TWIST1	41	33	13528	19.997	1	0.440398	78.9831
GOTERM_BP_FAT	GO:0001709~cell fate determination	2	4.54545	0.0932023	CDC42, CTNNB1	41	33	13528	19.997	1	0.440398	78.9831
GOTERM_BP_FAT	GO:0051259~protein oligomerization	3	6.81818	0.0934247	IGF1R, TP53, CTNNB1	41	174	13528	5.68881	1	0.439422	79.0651
BIOCARTA	h_metPathway:Signaling of Hepatocyte Growth Factor Receptor	3	6.81818	0.0934697	MAPK8, PTEN, PXN	23	34	1437	5.51279	0.999983	0.791974	67.1228
GOTERM_BP_FAT	GO:0009725~response to hormone stimulus	4	9.09091	0.093803	IGF1R, PTGS2, PTEN, CTNNB1	41	367	13528	3.5962	1	0.439022	79.204
GOTERM_BP_FAT	GO:0001701~in utero embryonic development	3	6.81818	0.0952451	KDM1A, TP53, YBX1	41	176	13528	5.62417	1	0.442464	79.7253
GOTERM_BP_FAT	GO:0034976~response to endoplasmic reticulum stress	2	4.54545	0.0958901	ATF4, TP53	41	34	13528	19.4089	1	0.443011	79.9546
GOTERM_MF_FAT	GO:0016684~oxidoreductase activity, acting on peroxide as acceptor	2	4.54545	0.096371	PTGS2, PRDX3	42	32	12983	19.3199	1	0.542655	71.712
GOTERM_MF_FAT	GO:0004601~peroxidase activity	2	4.54545	0.096371	PTGS2, PRDX3	42	32	12983	19.3199	1	0.542655	71.712
GOTERM_CC_FAT	GO:0017053~transcriptional repressor complex	2	4.54545	0.0978138	CTBP1, CSNK2A1	33	41	12782	18.8943	1	0.532218	70.9507
GOTERM_BP_FAT	GO:0006873~cellular ion homeostasis	4	9.09091	0.0979214	FXN, TP53, QKI, PRDX3	41	374	13528	3.52889	1	0.448466	80.6607
GOTERM_BP_FAT	GO:0048145~regulation of fibroblast proliferation	2	4.54545	0.0985701	TP53, CDK6	41	35	13528	18.8544	1	0.448989	80.8812
GOTERM_BP_FAT	GO:0051130~positive regulation of cellular component organization	3	6.81818	0.0998412	CDC42, PLXNB1, SMAD4	41	181	13528	5.4688	1	0.451678	81.3065
