# Supplementary material for: The leukemogenic fusion gene MLL-AF9 alters microRNA expression pattern and inhibits monoblastic differentiation via miR-511 repression
Source: J Exp Clin Cancer Res. 2016 Jan 13;35:9. doi: 10.1186/s13046-016-0283-5 (PMC4712549; doi:10.1186/s13046-016-0283-5)
Supplement: Additional file 3: — All (non-filtered) gene ontology results of predicted miRNAs targets. DAVID gene ontology analysis was performed for all THP1-expressed targets predicted via TargetScan with a minimum context + score of 0.4 of MLL-AF9 knockdown associated miRNAs. This file includes all predicted MTIs as well as all gene ontology results from DAVID analysis (clustered and non-clustered terms) with a p-value below 0.1 and a fold enrichment above 1.5. (XLSX 475 kb) [file 13046_2016_283_MOESM3_ESM.xlsx]

## Sheet: MTI pairs
Original order of List	Annotation Cluster	Enrichment Score of cluster	Higher order term #1	Higher order term	Category	Term	target gene	gene name	number of MTIs predicted for this gene	miR up or down regulated in MLL-AF9 kockdown	dereg miR	miR context+ score	sum of context+ scores for each target gene	miRs up or down in MLL-AF9 knockdown	sum of context+ scores for each term	Count	%	PValue	Genes	List Total	Pop Hits	Pop Total	Fold Enrichment	Bonferroni	Benjamini	FDR
360	32	1.30168	1	proliferation and apopotosis	GOTERM_BP_FAT	GO:0000077~DNA damage checkpoint	ZAK	sterile alpha motif and leucine zipper containing kinase AZK	5	up	hsa-miR-137	0.32	0.97	up	-1.14	10	0.571429	0.0329435	RAD1, CCND1, BRCC3, ZAK, FAM175A, MAPK14, BRIP1, CCNA2, ATM, BRCA1	1274	48	13528	2.21219	1	0.795892	45.8187
360	32	1.30168	1	proliferation and apopotosis	GOTERM_BP_FAT	GO:0000077~DNA damage checkpoint	ATM	ataxia telangiectasia mutated	2	up	hsa-miR-214	0.22	0.41	up	-1.14	10	0.571429	0.0329435	RAD1, CCND1, BRCC3, ZAK, FAM175A, MAPK14, BRIP1, CCNA2, ATM, BRCA1	1274	48	13528	2.21219	1	0.795892	45.8187
360	32	1.30168	1	proliferation and apopotosis	GOTERM_BP_FAT	GO:0000077~DNA damage checkpoint	ZAK	sterile alpha motif and leucine zipper containing kinase AZK	5	up	hsa-miR-214	0.13	0.97	up	-1.14	10	0.571429	0.0329435	RAD1, CCND1, BRCC3, ZAK, FAM175A, MAPK14, BRIP1, CCNA2, ATM, BRCA1	1274	48	13528	2.21219	1	0.795892	45.8187
360	32	1.30168	1	proliferation and apopotosis	GOTERM_BP_FAT	GO:0000077~DNA damage checkpoint	CCNA2	cyclin A2	4	down	hsa-miR-219-5p	-0.15	-0.73	down	-1.14	10	0.571429	0.0329435	RAD1, CCND1, BRCC3, ZAK, FAM175A, MAPK14, BRIP1, CCNA2, ATM, BRCA1	1274	48	13528	2.21219	1	0.795892	45.8187
360	32	1.30168	1	proliferation and apopotosis	GOTERM_BP_FAT	GO:0000077~DNA damage checkpoint	FAM175A	family with sequence similarity 175, member A	4	down	hsa-miR-219-5p	-0.36	-0.76	down	-1.14	10	0.571429	0.0329435	RAD1, CCND1, BRCC3, ZAK, FAM175A, MAPK14, BRIP1, CCNA2, ATM, BRCA1	1274	48	13528	2.21219	1	0.795892	45.8187
360	32	1.30168	1	proliferation and apopotosis	GOTERM_BP_FAT	GO:0000077~DNA damage checkpoint	ZAK	sterile alpha motif and leucine zipper containing kinase AZK	5	up	hsa-miR-301a	0.36	0.97	up	-1.14	10	0.571429	0.0329435	RAD1, CCND1, BRCC3, ZAK, FAM175A, MAPK14, BRIP1, CCNA2, ATM, BRCA1	1274	48	13528	2.21219	1	0.795892	45.8187
360	32	1.30168	1	proliferation and apopotosis	GOTERM_BP_FAT	GO:0000077~DNA damage checkpoint	ATM	ataxia telangiectasia mutated	2	up	hsa-miR-383	0.19	0.41	up	-1.14	10	0.571429	0.0329435	RAD1, CCND1, BRCC3, ZAK, FAM175A, MAPK14, BRIP1, CCNA2, ATM, BRCA1	1274	48	13528	2.21219	1	0.795892	45.8187
360	32	1.30168	1	proliferation and apopotosis	GOTERM_BP_FAT	GO:0000077~DNA damage checkpoint	BRCC3	BRCA1/BRCA2-containing complex, subunit 3	3	up	hsa-miR-383	0.34	0.71	up	-1.14	10	0.571429	0.0329435	RAD1, CCND1, BRCC3, ZAK, FAM175A, MAPK14, BRIP1, CCNA2, ATM, BRCA1	1274	48	13528	2.21219	1	0.795892	45.8187
360	32	1.30168	1	proliferation and apopotosis	GOTERM_BP_FAT	GO:0000077~DNA damage checkpoint	BRIP1	BRCA1 interacting protein C-terminal helicase 1	5	down	hsa-miR-432	-0.18	-0.75	down	-1.14	10	0.571429	0.0329435	RAD1, CCND1, BRCC3, ZAK, FAM175A, MAPK14, BRIP1, CCNA2, ATM, BRCA1	1274	48	13528	2.21219	1	0.795892	45.8187
360	32	1.30168	1	proliferation and apopotosis	GOTERM_BP_FAT	GO:0000077~DNA damage checkpoint	CCNA2	cyclin A2	4	down	hsa-miR-432	-0.12	-0.73	down	-1.14	10	0.571429	0.0329435	RAD1, CCND1, BRCC3, ZAK, FAM175A, MAPK14, BRIP1, CCNA2, ATM, BRCA1	1274	48	13528	2.21219	1	0.795892	45.8187
360	32	1.30168	1	proliferation and apopotosis	GOTERM_BP_FAT	GO:0000077~DNA damage checkpoint	BRIP1	BRCA1 interacting protein C-terminal helicase 1	5	down	hsa-miR-455-3p	-0.19	-0.75	down	-1.14	10	0.571429	0.0329435	RAD1, CCND1, BRCC3, ZAK, FAM175A, MAPK14, BRIP1, CCNA2, ATM, BRCA1	1274	48	13528	2.21219	1	0.795892	45.8187
360	32	1.30168	1	proliferation and apopotosis	GOTERM_BP_FAT	GO:0000077~DNA damage checkpoint	BRCC3	BRCA1/BRCA2-containing complex, subunit 3	3	up	hsa-miR-511	0.21	0.71	up	-1.14	10	0.571429	0.0329435	RAD1, CCND1, BRCC3, ZAK, FAM175A, MAPK14, BRIP1, CCNA2, ATM, BRCA1	1274	48	13528	2.21219	1	0.795892	45.8187
360	32	1.30168	1	proliferation and apopotosis	GOTERM_BP_FAT	GO:0000077~DNA damage checkpoint	CCND1	cyclin D1	1	up	hsa-miR-511	0.43	0.43	up	-1.14	10	0.571429	0.0329435	RAD1, CCND1, BRCC3, ZAK, FAM175A, MAPK14, BRIP1, CCNA2, ATM, BRCA1	1274	48	13528	2.21219	1	0.795892	45.8187
360	32	1.30168	1	proliferation and apopotosis	GOTERM_BP_FAT	GO:0000077~DNA damage checkpoint	ZAK	sterile alpha motif and leucine zipper containing kinase AZK	5	up	hsa-miR-511	0.3	0.97	up	-1.14	10	0.571429	0.0329435	RAD1, CCND1, BRCC3, ZAK, FAM175A, MAPK14, BRIP1, CCNA2, ATM, BRCA1	1274	48	13528	2.21219	1	0.795892	45.8187
360	32	1.30168	1	proliferation and apopotosis	GOTERM_BP_FAT	GO:0000077~DNA damage checkpoint	MAPK14	mitogen-activated protein kinase 14	2	down	hsa-miR-539	-0.12	-0.43	down	-1.14	10	0.571429	0.0329435	RAD1, CCND1, BRCC3, ZAK, FAM175A, MAPK14, BRIP1, CCNA2, ATM, BRCA1	1274	48	13528	2.21219	1	0.795892	45.8187
360	32	1.30168	1	proliferation and apopotosis	GOTERM_BP_FAT	GO:0000077~DNA damage checkpoint	CCNA2	cyclin A2	4	down	hsa-miR-548a-3p	-0.18	-0.73	down	-1.14	10	0.571429	0.0329435	RAD1, CCND1, BRCC3, ZAK, FAM175A, MAPK14, BRIP1, CCNA2, ATM, BRCA1	1274	48	13528	2.21219	1	0.795892	45.8187
360	32	1.30168	1	proliferation and apopotosis	GOTERM_BP_FAT	GO:0000077~DNA damage checkpoint	FAM175A	family with sequence similarity 175, member A	4	down	hsa-miR-548a-3p	-0.12	-0.76	down	-1.14	10	0.571429	0.0329435	RAD1, CCND1, BRCC3, ZAK, FAM175A, MAPK14, BRIP1, CCNA2, ATM, BRCA1	1274	48	13528	2.21219	1	0.795892	45.8187
360	32	1.30168	1	proliferation and apopotosis	GOTERM_BP_FAT	GO:0000077~DNA damage checkpoint	BRIP1	BRCA1 interacting protein C-terminal helicase 1	5	down	hsa-miR-582-3p	-0.38	-0.75	down	-1.14	10	0.571429	0.0329435	RAD1, CCND1, BRCC3, ZAK, FAM175A, MAPK14, BRIP1, CCNA2, ATM, BRCA1	1274	48	13528	2.21219	1	0.795892	45.8187
360	32	1.30168	1	proliferation and apopotosis	GOTERM_BP_FAT	GO:0000077~DNA damage checkpoint	RAD1	RAD1 homolog (S. pombe)	3	down	hsa-miR-582-3p	-0.16	-0.52	down	-1.14	10	0.571429	0.0329435	RAD1, CCND1, BRCC3, ZAK, FAM175A, MAPK14, BRIP1, CCNA2, ATM, BRCA1	1274	48	13528	2.21219	1	0.795892	45.8187
360	32	1.30168	1	proliferation and apopotosis	GOTERM_BP_FAT	GO:0000077~DNA damage checkpoint	BRCC3	BRCA1/BRCA2-containing complex, subunit 3	3	up	hsa-miR-586	0.16	0.71	up	-1.14	10	0.571429	0.0329435	RAD1, CCND1, BRCC3, ZAK, FAM175A, MAPK14, BRIP1, CCNA2, ATM, BRCA1	1274	48	13528	2.21219	1	0.795892	45.8187
360	32	1.30168	1	proliferation and apopotosis	GOTERM_BP_FAT	GO:0000077~DNA damage checkpoint	BRIP1	BRCA1 interacting protein C-terminal helicase 1	5	up	hsa-miR-586	0.21	-0.75	down	-1.14	10	0.571429	0.0329435	RAD1, CCND1, BRCC3, ZAK, FAM175A, MAPK14, BRIP1, CCNA2, ATM, BRCA1	1274	48	13528	2.21219	1	0.795892	45.8187
360	32	1.30168	1	proliferation and apopotosis	GOTERM_BP_FAT	GO:0000077~DNA damage checkpoint	BRIP1	BRCA1 interacting protein C-terminal helicase 1	5	down	hsa-miR-589	-0.21	-0.75	down	-1.14	10	0.571429	0.0329435	RAD1, CCND1, BRCC3, ZAK, FAM175A, MAPK14, BRIP1, CCNA2, ATM, BRCA1	1274	48	13528	2.21219	1	0.795892	45.8187
360	32	1.30168	1	proliferation and apopotosis	GOTERM_BP_FAT	GO:0000077~DNA damage checkpoint	CCNA2	cyclin A2	4	down	hsa-miR-589	-0.28	-0.73	down	-1.14	10	0.571429	0.0329435	RAD1, CCND1, BRCC3, ZAK, FAM175A, MAPK14, BRIP1, CCNA2, ATM, BRCA1	1274	48	13528	2.21219	1	0.795892	45.8187
360	32	1.30168	1	proliferation and apopotosis	GOTERM_BP_FAT	GO:0000077~DNA damage checkpoint	MAPK14	mitogen-activated protein kinase 14	2	down	hsa-miR-589	-0.31	-0.43	down	-1.14	10	0.571429	0.0329435	RAD1, CCND1, BRCC3, ZAK, FAM175A, MAPK14, BRIP1, CCNA2, ATM, BRCA1	1274	48	13528	2.21219	1	0.795892	45.8187
360	32	1.30168	1	proliferation and apopotosis	GOTERM_BP_FAT	GO:0000077~DNA damage checkpoint	RAD1	RAD1 homolog (S. pombe)	3	down	hsa-miR-589	-0.26	-0.52	down	-1.14	10	0.571429	0.0329435	RAD1, CCND1, BRCC3, ZAK, FAM175A, MAPK14, BRIP1, CCNA2, ATM, BRCA1	1274	48	13528	2.21219	1	0.795892	45.8187
360	32	1.30168	1	proliferation and apopotosis	GOTERM_BP_FAT	GO:0000077~DNA damage checkpoint	FAM175A	family with sequence similarity 175, member A	4	down	hsa-miR-610	-0.17	-0.76	down	-1.14	10	0.571429	0.0329435	RAD1, CCND1, BRCC3, ZAK, FAM175A, MAPK14, BRIP1, CCNA2, ATM, BRCA1	1274	48	13528	2.21219	1	0.795892	45.8187
360	32	1.30168	1	proliferation and apopotosis	GOTERM_BP_FAT	GO:0000077~DNA damage checkpoint	RAD1	RAD1 homolog (S. pombe)	3	down	hsa-miR-610	-0.1	-0.52	down	-1.14	10	0.571429	0.0329435	RAD1, CCND1, BRCC3, ZAK, FAM175A, MAPK14, BRIP1, CCNA2, ATM, BRCA1	1274	48	13528	2.21219	1	0.795892	45.8187
360	32	1.30168	1	proliferation and apopotosis	GOTERM_BP_FAT	GO:0000077~DNA damage checkpoint	FAM175A	family with sequence similarity 175, member A	4	down	hsa-miR-758	-0.11	-0.76	down	-1.14	10	0.571429	0.0329435	RAD1, CCND1, BRCC3, ZAK, FAM175A, MAPK14, BRIP1, CCNA2, ATM, BRCA1	1274	48	13528	2.21219	1	0.795892	45.8187
360	32	1.30168	1	proliferation and apopotosis	GOTERM_BP_FAT	GO:0000077~DNA damage checkpoint	ZAK	sterile alpha motif and leucine zipper containing kinase AZK	5	down	hsa-miR-758	-0.14	0.97	up	-1.14	10	0.571429	0.0329435	RAD1, CCND1, BRCC3, ZAK, FAM175A, MAPK14, BRIP1, CCNA2, ATM, BRCA1	1274	48	13528	2.21219	1	0.795892	45.8187
360	32	1.30168	1	proliferation and apopotosis	GOTERM_BP_FAT	GO:0000077~DNA damage checkpoint	BRCA1	breast cancer 1, early onset	1	down	hsa-miR-760	-0.47	-0.47	down	-1.14	10	0.571429	0.0329435	RAD1, CCND1, BRCC3, ZAK, FAM175A, MAPK14, BRIP1, CCNA2, ATM, BRCA1	1274	48	13528	2.21219	1	0.795892	45.8187
510	47	1.05125	1	proliferation and apopotosis	GOTERM_BP_FAT	GO:0000082~G1/S transition of mitotic cell cycle	ACVR1	activin A receptor, type I	4	up	hsa-miR-137	0.11	0.99	up	0.8	11	0.628571	0.0344378	EGFR, CUL3, PPP6C, CCND1, CUL5, CAMK2D, PIM1, NPAT, ID4, RHOU, ACVR1	1274	56	13528	2.08578	1	0.801731	47.3301
510	47	1.05125	1	proliferation and apopotosis	GOTERM_BP_FAT	GO:0000082~G1/S transition of mitotic cell cycle	CUL3	cullin 3	7	up	hsa-miR-137	0.1	-0.81	down	0.8	11	0.628571	0.0344378	EGFR, CUL3, PPP6C, CCND1, CUL5, CAMK2D, PIM1, NPAT, ID4, RHOU, ACVR1	1274	56	13528	2.08578	1	0.801731	47.3301
510	47	1.05125	1	proliferation and apopotosis	GOTERM_BP_FAT	GO:0000082~G1/S transition of mitotic cell cycle	PIM1	pim-1 oncogene	1	up	hsa-miR-214	0.5	0.5	up	0.8	11	0.628571	0.0344378	EGFR, CUL3, PPP6C, CCND1, CUL5, CAMK2D, PIM1, NPAT, ID4, RHOU, ACVR1	1274	56	13528	2.08578	1	0.801731	47.3301
510	47	1.05125	1	proliferation and apopotosis	GOTERM_BP_FAT	GO:0000082~G1/S transition of mitotic cell cycle	PPP6C	protein phosphatase 6, catalytic subunit	4	up	hsa-miR-214	0.16	0.54	up	0.8	11	0.628571	0.0344378	EGFR, CUL3, PPP6C, CCND1, CUL5, CAMK2D, PIM1, NPAT, ID4, RHOU, ACVR1	1274	56	13528	2.08578	1	0.801731	47.3301
510	47	1.05125	1	proliferation and apopotosis	GOTERM_BP_FAT	GO:0000082~G1/S transition of mitotic cell cycle	NPAT	nuclear protein, ataxia-telangiectasia locus	5	down	hsa-miR-219-5p	-0.1	0.51	up	0.8	11	0.628571	0.0344378	EGFR, CUL3, PPP6C, CCND1, CUL5, CAMK2D, PIM1, NPAT, ID4, RHOU, ACVR1	1274	56	13528	2.08578	1	0.801731	47.3301
510	47	1.05125	1	proliferation and apopotosis	GOTERM_BP_FAT	GO:0000082~G1/S transition of mitotic cell cycle	ACVR1	activin A receptor, type I	4	up	hsa-miR-301a	0.46	0.99	up	0.8	11	0.628571	0.0344378	EGFR, CUL3, PPP6C, CCND1, CUL5, CAMK2D, PIM1, NPAT, ID4, RHOU, ACVR1	1274	56	13528	2.08578	1	0.801731	47.3301
510	47	1.05125	1	proliferation and apopotosis	GOTERM_BP_FAT	GO:0000082~G1/S transition of mitotic cell cycle	CUL3	cullin 3	7	up	hsa-miR-301a	0.21	-0.81	down	0.8	11	0.628571	0.0344378	EGFR, CUL3, PPP6C, CCND1, CUL5, CAMK2D, PIM1, NPAT, ID4, RHOU, ACVR1	1274	56	13528	2.08578	1	0.801731	47.3301
510	47	1.05125	1	proliferation and apopotosis	GOTERM_BP_FAT	GO:0000082~G1/S transition of mitotic cell cycle	CUL5	cullin 5	4	up	hsa-miR-301a	0.1	-0.41	down	0.8	11	0.628571	0.0344378	EGFR, CUL3, PPP6C, CCND1, CUL5, CAMK2D, PIM1, NPAT, ID4, RHOU, ACVR1	1274	56	13528	2.08578	1	0.801731	47.3301
510	47	1.05125	1	proliferation and apopotosis	GOTERM_BP_FAT	GO:0000082~G1/S transition of mitotic cell cycle	NPAT	nuclear protein, ataxia-telangiectasia locus	5	up	hsa-miR-301a	0.29	0.51	up	0.8	11	0.628571	0.0344378	EGFR, CUL3, PPP6C, CCND1, CUL5, CAMK2D, PIM1, NPAT, ID4, RHOU, ACVR1	1274	56	13528	2.08578	1	0.801731	47.3301
510	47	1.05125	1	proliferation and apopotosis	GOTERM_BP_FAT	GO:0000082~G1/S transition of mitotic cell cycle	ACVR1	activin A receptor, type I	4	up	hsa-miR-330-3p	0.26	0.99	up	0.8	11	0.628571	0.0344378	EGFR, CUL3, PPP6C, CCND1, CUL5, CAMK2D, PIM1, NPAT, ID4, RHOU, ACVR1	1274	56	13528	2.08578	1	0.801731	47.3301
510	47	1.05125	1	proliferation and apopotosis	GOTERM_BP_FAT	GO:0000082~G1/S transition of mitotic cell cycle	EGFR	epidermal growth factor receptor	5	up	hsa-miR-330-3p	0.11	-0.56	down	0.8	11	0.628571	0.0344378	EGFR, CUL3, PPP6C, CCND1, CUL5, CAMK2D, PIM1, NPAT, ID4, RHOU, ACVR1	1274	56	13528	2.08578	1	0.801731	47.3301
510	47	1.05125	1	proliferation and apopotosis	GOTERM_BP_FAT	GO:0000082~G1/S transition of mitotic cell cycle	NPAT	nuclear protein, ataxia-telangiectasia locus	5	up	hsa-miR-330-3p	0.1	0.51	up	0.8	11	0.628571	0.0344378	EGFR, CUL3, PPP6C, CCND1, CUL5, CAMK2D, PIM1, NPAT, ID4, RHOU, ACVR1	1274	56	13528	2.08578	1	0.801731	47.3301
510	47	1.05125	1	proliferation and apopotosis	GOTERM_BP_FAT	GO:0000082~G1/S transition of mitotic cell cycle	PPP6C	protein phosphatase 6, catalytic subunit	4	up	hsa-miR-330-3p	0.21	0.54	up	0.8	11	0.628571	0.0344378	EGFR, CUL3, PPP6C, CCND1, CUL5, CAMK2D, PIM1, NPAT, ID4, RHOU, ACVR1	1274	56	13528	2.08578	1	0.801731	47.3301
510	47	1.05125	1	proliferation and apopotosis	GOTERM_BP_FAT	GO:0000082~G1/S transition of mitotic cell cycle	RHOU	ras homolog gene family, member U	4	up	hsa-miR-369-3p	0.15	-0.4	down	0.8	11	0.628571	0.0344378	EGFR, CUL3, PPP6C, CCND1, CUL5, CAMK2D, PIM1, NPAT, ID4, RHOU, ACVR1	1274	56	13528	2.08578	1	0.801731	47.3301
510	47	1.05125	1	proliferation and apopotosis	GOTERM_BP_FAT	GO:0000082~G1/S transition of mitotic cell cycle	CAMK2D	calcium/calmodulin-dependent protein kinase II delta	3	up	hsa-miR-383	0.36	0.41	up	0.8	11	0.628571	0.0344378	EGFR, CUL3, PPP6C, CCND1, CUL5, CAMK2D, PIM1, NPAT, ID4, RHOU, ACVR1	1274	56	13528	2.08578	1	0.801731	47.3301
510	47	1.05125	1	proliferation and apopotosis	GOTERM_BP_FAT	GO:0000082~G1/S transition of mitotic cell cycle	NPAT	nuclear protein, ataxia-telangiectasia locus	5	up	hsa-miR-383	0.42	0.51	up	0.8	11	0.628571	0.0344378	EGFR, CUL3, PPP6C, CCND1, CUL5, CAMK2D, PIM1, NPAT, ID4, RHOU, ACVR1	1274	56	13528	2.08578	1	0.801731	47.3301
510	47	1.05125	1	proliferation and apopotosis	GOTERM_BP_FAT	GO:0000082~G1/S transition of mitotic cell cycle	ID4	inhibitor of DNA binding 4, dominant negative helix-loop-helix protein	3	down	hsa-miR-432	-0.11	-0.4	down	0.8	11	0.628571	0.0344378	EGFR, CUL3, PPP6C, CCND1, CUL5, CAMK2D, PIM1, NPAT, ID4, RHOU, ACVR1	1274	56	13528	2.08578	1	0.801731	47.3301
510	47	1.05125	1	proliferation and apopotosis	GOTERM_BP_FAT	GO:0000082~G1/S transition of mitotic cell cycle	CUL3	cullin 3	7	down	hsa-miR-455-3p	-0.52	-0.81	down	0.8	11	0.628571	0.0344378	EGFR, CUL3, PPP6C, CCND1, CUL5, CAMK2D, PIM1, NPAT, ID4, RHOU, ACVR1	1274	56	13528	2.08578	1	0.801731	47.3301
510	47	1.05125	1	proliferation and apopotosis	GOTERM_BP_FAT	GO:0000082~G1/S transition of mitotic cell cycle	EGFR	epidermal growth factor receptor	5	down	hsa-miR-455-3p	-0.1	-0.56	down	0.8	11	0.628571	0.0344378	EGFR, CUL3, PPP6C, CCND1, CUL5, CAMK2D, PIM1, NPAT, ID4, RHOU, ACVR1	1274	56	13528	2.08578	1	0.801731	47.3301
510	47	1.05125	1	proliferation and apopotosis	GOTERM_BP_FAT	GO:0000082~G1/S transition of mitotic cell cycle	ID4	inhibitor of DNA binding 4, dominant negative helix-loop-helix protein	3	down	hsa-miR-455-3p	-0.16	-0.4	down	0.8	11	0.628571	0.0344378	EGFR, CUL3, PPP6C, CCND1, CUL5, CAMK2D, PIM1, NPAT, ID4, RHOU, ACVR1	1274	56	13528	2.08578	1	0.801731	47.3301
510	47	1.05125	1	proliferation and apopotosis	GOTERM_BP_FAT	GO:0000082~G1/S transition of mitotic cell cycle	RHOU	ras homolog gene family, member U	4	down	hsa-miR-455-3p	-0.2	-0.4	down	0.8	11	0.628571	0.0344378	EGFR, CUL3, PPP6C, CCND1, CUL5, CAMK2D, PIM1, NPAT, ID4, RHOU, ACVR1	1274	56	13528	2.08578	1	0.801731	47.3301
510	47	1.05125	1	proliferation and apopotosis	GOTERM_BP_FAT	GO:0000082~G1/S transition of mitotic cell cycle	CCND1	cyclin D1	1	up	hsa-miR-511	0.43	0.43	up	0.8	11	0.628571	0.0344378	EGFR, CUL3, PPP6C, CCND1, CUL5, CAMK2D, PIM1, NPAT, ID4, RHOU, ACVR1	1274	56	13528	2.08578	1	0.801731	47.3301
510	47	1.05125	1	proliferation and apopotosis	GOTERM_BP_FAT	GO:0000082~G1/S transition of mitotic cell cycle	EGFR	epidermal growth factor receptor	5	down	hsa-miR-539	-0.14	-0.56	down	0.8	11	0.628571	0.0344378	EGFR, CUL3, PPP6C, CCND1, CUL5, CAMK2D, PIM1, NPAT, ID4, RHOU, ACVR1	1274	56	13528	2.08578	1	0.801731	47.3301
510	47	1.05125	1	proliferation and apopotosis	GOTERM_BP_FAT	GO:0000082~G1/S transition of mitotic cell cycle	ID4	inhibitor of DNA binding 4, dominant negative helix-loop-helix protein	3	down	hsa-miR-539	-0.13	-0.4	down	0.8	11	0.628571	0.0344378	EGFR, CUL3, PPP6C, CCND1, CUL5, CAMK2D, PIM1, NPAT, ID4, RHOU, ACVR1	1274	56	13528	2.08578	1	0.801731	47.3301
510	47	1.05125	1	proliferation and apopotosis	GOTERM_BP_FAT	GO:0000082~G1/S transition of mitotic cell cycle	NPAT	nuclear protein, ataxia-telangiectasia locus	5	down	hsa-miR-539	-0.2	0.51	up	0.8	11	0.628571	0.0344378	EGFR, CUL3, PPP6C, CCND1, CUL5, CAMK2D, PIM1, NPAT, ID4, RHOU, ACVR1	1274	56	13528	2.08578	1	0.801731	47.3301
510	47	1.05125	1	proliferation and apopotosis	GOTERM_BP_FAT	GO:0000082~G1/S transition of mitotic cell cycle	CUL3	cullin 3	7	down	hsa-miR-548a-3p	-0.4	-0.81	down	0.8	11	0.628571	0.0344378	EGFR, CUL3, PPP6C, CCND1, CUL5, CAMK2D, PIM1, NPAT, ID4, RHOU, ACVR1	1274	56	13528	2.08578	1	0.801731	47.3301
510	47	1.05125	1	proliferation and apopotosis	GOTERM_BP_FAT	GO:0000082~G1/S transition of mitotic cell cycle	RHOU	ras homolog gene family, member U	4	down	hsa-miR-548a-3p	-0.12	-0.4	down	0.8	11	0.628571	0.0344378	EGFR, CUL3, PPP6C, CCND1, CUL5, CAMK2D, PIM1, NPAT, ID4, RHOU, ACVR1	1274	56	13528	2.08578	1	0.801731	47.3301
510	47	1.05125	1	proliferation and apopotosis	GOTERM_BP_FAT	GO:0000082~G1/S transition of mitotic cell cycle	CUL3	cullin 3	7	up	hsa-miR-576-5p	0.16	-0.81	down	0.8	11	0.628571	0.0344378	EGFR, CUL3, PPP6C, CCND1, CUL5, CAMK2D, PIM1, NPAT, ID4, RHOU, ACVR1	1274	56	13528	2.08578	1	0.801731	47.3301
510	47	1.05125	1	proliferation and apopotosis	GOTERM_BP_FAT	GO:0000082~G1/S transition of mitotic cell cycle	CUL3	cullin 3	7	down	hsa-miR-582-3p	-0.18	-0.81	down	0.8	11	0.628571	0.0344378	EGFR, CUL3, PPP6C, CCND1, CUL5, CAMK2D, PIM1, NPAT, ID4, RHOU, ACVR1	1274	56	13528	2.08578	1	0.801731	47.3301
510	47	1.05125	1	proliferation and apopotosis	GOTERM_BP_FAT	GO:0000082~G1/S transition of mitotic cell cycle	PPP6C	protein phosphatase 6, catalytic subunit	4	down	hsa-miR-582-3p	-0.14	0.54	up	0.8	11	0.628571	0.0344378	EGFR, CUL3, PPP6C, CCND1, CUL5, CAMK2D, PIM1, NPAT, ID4, RHOU, ACVR1	1274	56	13528	2.08578	1	0.801731	47.3301
510	47	1.05125	1	proliferation and apopotosis	GOTERM_BP_FAT	GO:0000082~G1/S transition of mitotic cell cycle	RHOU	ras homolog gene family, member U	4	down	hsa-miR-582-3p	-0.23	-0.4	down	0.8	11	0.628571	0.0344378	EGFR, CUL3, PPP6C, CCND1, CUL5, CAMK2D, PIM1, NPAT, ID4, RHOU, ACVR1	1274	56	13528	2.08578	1	0.801731	47.3301
510	47	1.05125	1	proliferation and apopotosis	GOTERM_BP_FAT	GO:0000082~G1/S transition of mitotic cell cycle	ACVR1	activin A receptor, type I	4	up	hsa-miR-586	0.16	0.99	up	0.8	11	0.628571	0.0344378	EGFR, CUL3, PPP6C, CCND1, CUL5, CAMK2D, PIM1, NPAT, ID4, RHOU, ACVR1	1274	56	13528	2.08578	1	0.801731	47.3301
510	47	1.05125	1	proliferation and apopotosis	GOTERM_BP_FAT	GO:0000082~G1/S transition of mitotic cell cycle	CAMK2D	calcium/calmodulin-dependent protein kinase II delta	3	up	hsa-miR-586	0.27	0.41	up	0.8	11	0.628571	0.0344378	EGFR, CUL3, PPP6C, CCND1, CUL5, CAMK2D, PIM1, NPAT, ID4, RHOU, ACVR1	1274	56	13528	2.08578	1	0.801731	47.3301
510	47	1.05125	1	proliferation and apopotosis	GOTERM_BP_FAT	GO:0000082~G1/S transition of mitotic cell cycle	PPP6C	protein phosphatase 6, catalytic subunit	4	up	hsa-miR-586	0.31	0.54	up	0.8	11	0.628571	0.0344378	EGFR, CUL3, PPP6C, CCND1, CUL5, CAMK2D, PIM1, NPAT, ID4, RHOU, ACVR1	1274	56	13528	2.08578	1	0.801731	47.3301
510	47	1.05125	1	proliferation and apopotosis	GOTERM_BP_FAT	GO:0000082~G1/S transition of mitotic cell cycle	CAMK2D	calcium/calmodulin-dependent protein kinase II delta	3	down	hsa-miR-589	-0.22	0.41	up	0.8	11	0.628571	0.0344378	EGFR, CUL3, PPP6C, CCND1, CUL5, CAMK2D, PIM1, NPAT, ID4, RHOU, ACVR1	1274	56	13528	2.08578	1	0.801731	47.3301
510	47	1.05125	1	proliferation and apopotosis	GOTERM_BP_FAT	GO:0000082~G1/S transition of mitotic cell cycle	CUL5	cullin 5	4	down	hsa-miR-589	-0.11	-0.41	down	0.8	11	0.628571	0.0344378	EGFR, CUL3, PPP6C, CCND1, CUL5, CAMK2D, PIM1, NPAT, ID4, RHOU, ACVR1	1274	56	13528	2.08578	1	0.801731	47.3301
510	47	1.05125	1	proliferation and apopotosis	GOTERM_BP_FAT	GO:0000082~G1/S transition of mitotic cell cycle	EGFR	epidermal growth factor receptor	5	down	hsa-miR-610	-0.17	-0.56	down	0.8	11	0.628571	0.0344378	EGFR, CUL3, PPP6C, CCND1, CUL5, CAMK2D, PIM1, NPAT, ID4, RHOU, ACVR1	1274	56	13528	2.08578	1	0.801731	47.3301
510	47	1.05125	1	proliferation and apopotosis	GOTERM_BP_FAT	GO:0000082~G1/S transition of mitotic cell cycle	CUL5	cullin 5	4	down	hsa-miR-758	-0.12	-0.41	down	0.8	11	0.628571	0.0344378	EGFR, CUL3, PPP6C, CCND1, CUL5, CAMK2D, PIM1, NPAT, ID4, RHOU, ACVR1	1274	56	13528	2.08578	1	0.801731	47.3301
510	47	1.05125	1	proliferation and apopotosis	GOTERM_BP_FAT	GO:0000082~G1/S transition of mitotic cell cycle	CUL3	cullin 3	7	down	hsa-miR-760	-0.18	-0.81	down	0.8	11	0.628571	0.0344378	EGFR, CUL3, PPP6C, CCND1, CUL5, CAMK2D, PIM1, NPAT, ID4, RHOU, ACVR1	1274	56	13528	2.08578	1	0.801731	47.3301
510	47	1.05125	1	proliferation and apopotosis	GOTERM_BP_FAT	GO:0000082~G1/S transition of mitotic cell cycle	CUL5	cullin 5	4	down	hsa-miR-760	-0.28	-0.41	down	0.8	11	0.628571	0.0344378	EGFR, CUL3, PPP6C, CCND1, CUL5, CAMK2D, PIM1, NPAT, ID4, RHOU, ACVR1	1274	56	13528	2.08578	1	0.801731	47.3301
510	47	1.05125	1	proliferation and apopotosis	GOTERM_BP_FAT	GO:0000082~G1/S transition of mitotic cell cycle	EGFR	epidermal growth factor receptor	5	down	hsa-miR-760	-0.26	-0.56	down	0.8	11	0.628571	0.0344378	EGFR, CUL3, PPP6C, CCND1, CUL5, CAMK2D, PIM1, NPAT, ID4, RHOU, ACVR1	1274	56	13528	2.08578	1	0.801731	47.3301
none	none	na	1	proliferation and apopotosis	GOTERM_BP_FAT	GO:0000320~re-entry into mitotic cell cycle	MDM4	Mdm4 p53 binding protein homolog (mouse)	4	up	hsa-miR-137	0.12	1.29	up	1.18	3	0.171429	0.0466746	CCND1, GSK3B, MDM4	1274	4	13528	7.96389	1	0.8249	58.2912
none	none	na	1	proliferation and apopotosis	GOTERM_BP_FAT	GO:0000320~re-entry into mitotic cell cycle	GSK3B	glycogen synthase kinase 3 beta	4	up	hsa-miR-214	0.23	-0.54	down	1.18	3	0.171429	0.0466746	CCND1, GSK3B, MDM4	1274	4	13528	7.96389	1	0.8249	58.2912
none	none	na	1	proliferation and apopotosis	GOTERM_BP_FAT	GO:0000320~re-entry into mitotic cell cycle	GSK3B	glycogen synthase kinase 3 beta	4	down	hsa-miR-219-5p	-0.18	-0.54	down	1.18	3	0.171429	0.0466746	CCND1, GSK3B, MDM4	1274	4	13528	7.96389	1	0.8249	58.2912
none	none	na	1	proliferation and apopotosis	GOTERM_BP_FAT	GO:0000320~re-entry into mitotic cell cycle	MDM4	Mdm4 p53 binding protein homolog (mouse)	4	up	hsa-miR-301a	0.78	1.29	up	1.18	3	0.171429	0.0466746	CCND1, GSK3B, MDM4	1274	4	13528	7.96389	1	0.8249	58.2912
none	none	na	1	proliferation and apopotosis	GOTERM_BP_FAT	GO:0000320~re-entry into mitotic cell cycle	MDM4	Mdm4 p53 binding protein homolog (mouse)	4	up	hsa-miR-383	0.17	1.29	up	1.18	3	0.171429	0.0466746	CCND1, GSK3B, MDM4	1274	4	13528	7.96389	1	0.8249	58.2912
none	none	na	1	proliferation and apopotosis	GOTERM_BP_FAT	GO:0000320~re-entry into mitotic cell cycle	CCND1	cyclin D1	1	up	hsa-miR-511	0.43	0.43	up	1.18	3	0.171429	0.0466746	CCND1, GSK3B, MDM4	1274	4	13528	7.96389	1	0.8249	58.2912
none	none	na	1	proliferation and apopotosis	GOTERM_BP_FAT	GO:0000320~re-entry into mitotic cell cycle	GSK3B	glycogen synthase kinase 3 beta	4	down	hsa-miR-582-3p	-0.3	-0.54	down	1.18	3	0.171429	0.0466746	CCND1, GSK3B, MDM4	1274	4	13528	7.96389	1	0.8249	58.2912
none	none	na	1	proliferation and apopotosis	GOTERM_BP_FAT	GO:0000320~re-entry into mitotic cell cycle	MDM4	Mdm4 p53 binding protein homolog (mouse)	4	up	hsa-miR-586	0.22	1.29	up	1.18	3	0.171429	0.0466746	CCND1, GSK3B, MDM4	1274	4	13528	7.96389	1	0.8249	58.2912
none	none	na	1	proliferation and apopotosis	GOTERM_BP_FAT	GO:0000320~re-entry into mitotic cell cycle	GSK3B	glycogen synthase kinase 3 beta	4	down	hsa-miR-760	-0.29	-0.54	down	1.18	3	0.171429	0.0466746	CCND1, GSK3B, MDM4	1274	4	13528	7.96389	1	0.8249	58.2912
414	36	1.20238	1	proliferation and apopotosis	GOTERM_BP_FAT	GO:0006261~DNA-dependent DNA replication	TK2	thymidine kinase 2, mitochondrial	4	up	hsa-miR-137	0.2	0.51	up	-0.04	12	0.685714	0.0180179	RPA2, RPAIN, PRIM2, WRN, RRM2B, MCM3, FEN1, TK2, RPA4, C10ORF2, MCM6, RAD51	1274	58	13528	2.19694	1	0.662302	28.2968
414	36	1.20238	1	proliferation and apopotosis	GOTERM_BP_FAT	GO:0006261~DNA-dependent DNA replication	RPA2	replication protein A2, 32kDa	3	up	hsa-miR-214	0.29	0.42	up	-0.04	12	0.685714	0.0180179	RPA2, RPAIN, PRIM2, WRN, RRM2B, MCM3, FEN1, TK2, RPA4, C10ORF2, MCM6, RAD51	1274	58	13528	2.19694	1	0.662302	28.2968
414	36	1.20238	1	proliferation and apopotosis	GOTERM_BP_FAT	GO:0006261~DNA-dependent DNA replication	RPAIN	RPA interacting protein	2	up	hsa-miR-214	0.18	0.46	up	-0.04	12	0.685714	0.0180179	RPA2, RPAIN, PRIM2, WRN, RRM2B, MCM3, FEN1, TK2, RPA4, C10ORF2, MCM6, RAD51	1274	58	13528	2.19694	1	0.662302	28.2968
414	36	1.20238	1	proliferation and apopotosis	GOTERM_BP_FAT	GO:0006261~DNA-dependent DNA replication	TK2	thymidine kinase 2, mitochondrial	4	up	hsa-miR-214	0.34	0.51	up	-0.04	12	0.685714	0.0180179	RPA2, RPAIN, PRIM2, WRN, RRM2B, MCM3, FEN1, TK2, RPA4, C10ORF2, MCM6, RAD51	1274	58	13528	2.19694	1	0.662302	28.2968
414	36	1.20238	1	proliferation and apopotosis	GOTERM_BP_FAT	GO:0006261~DNA-dependent DNA replication	RAD51	RAD51 homolog (S. cerevisiae)	5	down	hsa-miR-219-5p	-0.16	-0.59	down	-0.04	12	0.685714	0.0180179	RPA2, RPAIN, PRIM2, WRN, RRM2B, MCM3, FEN1, TK2, RPA4, C10ORF2, MCM6, RAD51	1274	58	13528	2.19694	1	0.662302	28.2968
414	36	1.20238	1	proliferation and apopotosis	GOTERM_BP_FAT	GO:0006261~DNA-dependent DNA replication	PRIM2	primase, DNA, polypeptide 2 (58kDa)	2	up	hsa-miR-301a	0.2	0.48	up	-0.04	12	0.685714	0.0180179	RPA2, RPAIN, PRIM2, WRN, RRM2B, MCM3, FEN1, TK2, RPA4, C10ORF2, MCM6, RAD51	1274	58	13528	2.19694	1	0.662302	28.2968
414	36	1.20238	1	proliferation and apopotosis	GOTERM_BP_FAT	GO:0006261~DNA-dependent DNA replication	RAD51	RAD51 homolog (S. cerevisiae)	5	up	hsa-miR-301a	0.12	-0.59	down	-0.04	12	0.685714	0.0180179	RPA2, RPAIN, PRIM2, WRN, RRM2B, MCM3, FEN1, TK2, RPA4, C10ORF2, MCM6, RAD51	1274	58	13528	2.19694	1	0.662302	28.2968
414	36	1.20238	1	proliferation and apopotosis	GOTERM_BP_FAT	GO:0006261~DNA-dependent DNA replication	RPA2	replication protein A2, 32kDa	3	up	hsa-miR-301a	0.26	0.42	up	-0.04	12	0.685714	0.0180179	RPA2, RPAIN, PRIM2, WRN, RRM2B, MCM3, FEN1, TK2, RPA4, C10ORF2, MCM6, RAD51	1274	58	13528	2.19694	1	0.662302	28.2968
414	36	1.20238	1	proliferation and apopotosis	GOTERM_BP_FAT	GO:0006261~DNA-dependent DNA replication	WRN	Werner syndrome, RecQ helicase-like	2	up	hsa-miR-301a	0.38	0.57	up	-0.04	12	0.685714	0.0180179	RPA2, RPAIN, PRIM2, WRN, RRM2B, MCM3, FEN1, TK2, RPA4, C10ORF2, MCM6, RAD51	1274	58	13528	2.19694	1	0.662302	28.2968
414	36	1.20238	1	proliferation and apopotosis	GOTERM_BP_FAT	GO:0006261~DNA-dependent DNA replication	PRIM2	primase, DNA, polypeptide 2 (58kDa)	2	up	hsa-miR-330-3p	0.28	0.48	up	-0.04	12	0.685714	0.0180179	RPA2, RPAIN, PRIM2, WRN, RRM2B, MCM3, FEN1, TK2, RPA4, C10ORF2, MCM6, RAD51	1274	58	13528	2.19694	1	0.662302	28.2968
414	36	1.20238	1	proliferation and apopotosis	GOTERM_BP_FAT	GO:0006261~DNA-dependent DNA replication	RPA4	replication protein A4, 30kDa	2	up	hsa-miR-330-3p	0.26	0.47	up	-0.04	12	0.685714	0.0180179	RPA2, RPAIN, PRIM2, WRN, RRM2B, MCM3, FEN1, TK2, RPA4, C10ORF2, MCM6, RAD51	1274	58	13528	2.19694	1	0.662302	28.2968
414	36	1.20238	1	proliferation and apopotosis	GOTERM_BP_FAT	GO:0006261~DNA-dependent DNA replication	WRN	Werner syndrome, RecQ helicase-like	2	up	hsa-miR-369-3p	0.19	0.57	up	-0.04	12	0.685714	0.0180179	RPA2, RPAIN, PRIM2, WRN, RRM2B, MCM3, FEN1, TK2, RPA4, C10ORF2, MCM6, RAD51	1274	58	13528	2.19694	1	0.662302	28.2968
414	36	1.20238	1	proliferation and apopotosis	GOTERM_BP_FAT	GO:0006261~DNA-dependent DNA replication	RAD51	RAD51 homolog (S. cerevisiae)	5	down	hsa-miR-432	-0.1	-0.59	down	-0.04	12	0.685714	0.0180179	RPA2, RPAIN, PRIM2, WRN, RRM2B, MCM3, FEN1, TK2, RPA4, C10ORF2, MCM6, RAD51	1274	58	13528	2.19694	1	0.662302	28.2968
414	36	1.20238	1	proliferation and apopotosis	GOTERM_BP_FAT	GO:0006261~DNA-dependent DNA replication	RRM2B	ribonucleotide reductase M2 B (TP53 inducible)	3	down	hsa-miR-455-3p	-0.14	-0.57	down	-0.04	12	0.685714	0.0180179	RPA2, RPAIN, PRIM2, WRN, RRM2B, MCM3, FEN1, TK2, RPA4, C10ORF2, MCM6, RAD51	1274	58	13528	2.19694	1	0.662302	28.2968
414	36	1.20238	1	proliferation and apopotosis	GOTERM_BP_FAT	GO:0006261~DNA-dependent DNA replication	RPA4	replication protein A4, 30kDa	2	up	hsa-miR-511	0.21	0.47	up	-0.04	12	0.685714	0.0180179	RPA2, RPAIN, PRIM2, WRN, RRM2B, MCM3, FEN1, TK2, RPA4, C10ORF2, MCM6, RAD51	1274	58	13528	2.19694	1	0.662302	28.2968
414	36	1.20238	1	proliferation and apopotosis	GOTERM_BP_FAT	GO:0006261~DNA-dependent DNA replication	RPAIN	RPA interacting protein	2	up	hsa-miR-511	0.28	0.46	up	-0.04	12	0.685714	0.0180179	RPA2, RPAIN, PRIM2, WRN, RRM2B, MCM3, FEN1, TK2, RPA4, C10ORF2, MCM6, RAD51	1274	58	13528	2.19694	1	0.662302	28.2968
414	36	1.20238	1	proliferation and apopotosis	GOTERM_BP_FAT	GO:0006261~DNA-dependent DNA replication	MCM6	minichromosome maintenance complex component 6	2	down	hsa-miR-539	-0.13	-0.5	down	-0.04	12	0.685714	0.0180179	RPA2, RPAIN, PRIM2, WRN, RRM2B, MCM3, FEN1, TK2, RPA4, C10ORF2, MCM6, RAD51	1274	58	13528	2.19694	1	0.662302	28.2968
414	36	1.20238	1	proliferation and apopotosis	GOTERM_BP_FAT	GO:0006261~DNA-dependent DNA replication	C10ORF2	chromosome 10 open reading frame 2	2	down	hsa-miR-548a-3p	-0.19	-0.42	down	-0.04	12	0.685714	0.0180179	RPA2, RPAIN, PRIM2, WRN, RRM2B, MCM3, FEN1, TK2, RPA4, C10ORF2, MCM6, RAD51	1274	58	13528	2.19694	1	0.662302	28.2968
414	36	1.20238	1	proliferation and apopotosis	GOTERM_BP_FAT	GO:0006261~DNA-dependent DNA replication	MCM3	minichromosome maintenance complex component 3	2	down	hsa-miR-582-3p	-0.32	-0.43	down	-0.04	12	0.685714	0.0180179	RPA2, RPAIN, PRIM2, WRN, RRM2B, MCM3, FEN1, TK2, RPA4, C10ORF2, MCM6, RAD51	1274	58	13528	2.19694	1	0.662302	28.2968
414	36	1.20238	1	proliferation and apopotosis	GOTERM_BP_FAT	GO:0006261~DNA-dependent DNA replication	TK2	thymidine kinase 2, mitochondrial	4	up	hsa-miR-586	0.11	0.51	up	-0.04	12	0.685714	0.0180179	RPA2, RPAIN, PRIM2, WRN, RRM2B, MCM3, FEN1, TK2, RPA4, C10ORF2, MCM6, RAD51	1274	58	13528	2.19694	1	0.662302	28.2968
414	36	1.20238	1	proliferation and apopotosis	GOTERM_BP_FAT	GO:0006261~DNA-dependent DNA replication	RAD51	RAD51 homolog (S. cerevisiae)	5	down	hsa-miR-589	-0.13	-0.59	down	-0.04	12	0.685714	0.0180179	RPA2, RPAIN, PRIM2, WRN, RRM2B, MCM3, FEN1, TK2, RPA4, C10ORF2, MCM6, RAD51	1274	58	13528	2.19694	1	0.662302	28.2968
414	36	1.20238	1	proliferation and apopotosis	GOTERM_BP_FAT	GO:0006261~DNA-dependent DNA replication	FEN1	flap structure-specific endonuclease 1	2	down	hsa-miR-610	-0.32	-0.44	down	-0.04	12	0.685714	0.0180179	RPA2, RPAIN, PRIM2, WRN, RRM2B, MCM3, FEN1, TK2, RPA4, C10ORF2, MCM6, RAD51	1274	58	13528	2.19694	1	0.662302	28.2968
414	36	1.20238	1	proliferation and apopotosis	GOTERM_BP_FAT	GO:0006261~DNA-dependent DNA replication	RRM2B	ribonucleotide reductase M2 B (TP53 inducible)	3	down	hsa-miR-610	-0.24	-0.57	down	-0.04	12	0.685714	0.0180179	RPA2, RPAIN, PRIM2, WRN, RRM2B, MCM3, FEN1, TK2, RPA4, C10ORF2, MCM6, RAD51	1274	58	13528	2.19694	1	0.662302	28.2968
414	36	1.20238	1	proliferation and apopotosis	GOTERM_BP_FAT	GO:0006261~DNA-dependent DNA replication	MCM3	minichromosome maintenance complex component 3	2	down	hsa-miR-758	-0.11	-0.43	down	-0.04	12	0.685714	0.0180179	RPA2, RPAIN, PRIM2, WRN, RRM2B, MCM3, FEN1, TK2, RPA4, C10ORF2, MCM6, RAD51	1274	58	13528	2.19694	1	0.662302	28.2968
414	36	1.20238	1	proliferation and apopotosis	GOTERM_BP_FAT	GO:0006261~DNA-dependent DNA replication	MCM6	minichromosome maintenance complex component 6	2	down	hsa-miR-758	-0.37	-0.5	down	-0.04	12	0.685714	0.0180179	RPA2, RPAIN, PRIM2, WRN, RRM2B, MCM3, FEN1, TK2, RPA4, C10ORF2, MCM6, RAD51	1274	58	13528	2.19694	1	0.662302	28.2968
414	36	1.20238	1	proliferation and apopotosis	GOTERM_BP_FAT	GO:0006261~DNA-dependent DNA replication	RAD51	RAD51 homolog (S. cerevisiae)	5	down	hsa-miR-758	-0.32	-0.59	down	-0.04	12	0.685714	0.0180179	RPA2, RPAIN, PRIM2, WRN, RRM2B, MCM3, FEN1, TK2, RPA4, C10ORF2, MCM6, RAD51	1274	58	13528	2.19694	1	0.662302	28.2968
414	36	1.20238	1	proliferation and apopotosis	GOTERM_BP_FAT	GO:0006261~DNA-dependent DNA replication	RRM2B	ribonucleotide reductase M2 B (TP53 inducible)	3	down	hsa-miR-758	-0.19	-0.57	down	-0.04	12	0.685714	0.0180179	RPA2, RPAIN, PRIM2, WRN, RRM2B, MCM3, FEN1, TK2, RPA4, C10ORF2, MCM6, RAD51	1274	58	13528	2.19694	1	0.662302	28.2968
414	36	1.20238	1	proliferation and apopotosis	GOTERM_BP_FAT	GO:0006261~DNA-dependent DNA replication	C10ORF2	chromosome 10 open reading frame 2	2	down	hsa-miR-760	-0.23	-0.42	down	-0.04	12	0.685714	0.0180179	RPA2, RPAIN, PRIM2, WRN, RRM2B, MCM3, FEN1, TK2, RPA4, C10ORF2, MCM6, RAD51	1274	58	13528	2.19694	1	0.662302	28.2968
414	36	1.20238	1	proliferation and apopotosis	GOTERM_BP_FAT	GO:0006261~DNA-dependent DNA replication	FEN1	flap structure-specific endonuclease 1	2	down	hsa-miR-760	-0.12	-0.44	down	-0.04	12	0.685714	0.0180179	RPA2, RPAIN, PRIM2, WRN, RRM2B, MCM3, FEN1, TK2, RPA4, C10ORF2, MCM6, RAD51	1274	58	13528	2.19694	1	0.662302	28.2968
414	36	1.20238	1	proliferation and apopotosis	GOTERM_BP_FAT	GO:0006261~DNA-dependent DNA replication	RPA2	replication protein A2, 32kDa	3	down	hsa-miR-760	-0.13	0.42	up	-0.04	12	0.685714	0.0180179	RPA2, RPAIN, PRIM2, WRN, RRM2B, MCM3, FEN1, TK2, RPA4, C10ORF2, MCM6, RAD51	1274	58	13528	2.19694	1	0.662302	28.2968
414	36	1.20238	1	proliferation and apopotosis	GOTERM_BP_FAT	GO:0006261~DNA-dependent DNA replication	TK2	thymidine kinase 2, mitochondrial	4	down	hsa-miR-760	-0.14	0.51	up	-0.04	12	0.685714	0.0180179	RPA2, RPAIN, PRIM2, WRN, RRM2B, MCM3, FEN1, TK2, RPA4, C10ORF2, MCM6, RAD51	1274	58	13528	2.19694	1	0.662302	28.2968
none	none	na	1	proliferation and apopotosis	GOTERM_BP_FAT	GO:0030111~regulation of Wnt receptor signaling pathway	FGF9	fibroblast growth factor 9 (glia-activating factor)	5	up	hsa-miR-137	0.15	0.93	up	3.64	10	0.571429	0.0255984	SENP2, CCND1, FGF9, MDFIC, PPP2CA, PPM1A, SOX4, ZEB2, CBY1, MBD2	1274	46	13528	2.30837	1	0.738239	37.7747
none	none	na	1	proliferation and apopotosis	GOTERM_BP_FAT	GO:0030111~regulation of Wnt receptor signaling pathway	MBD2	methyl-CpG binding domain protein 2	8	up	hsa-miR-137	0.34	0.78	up	3.64	10	0.571429	0.0255984	SENP2, CCND1, FGF9, MDFIC, PPP2CA, PPM1A, SOX4, ZEB2, CBY1, MBD2	1274	46	13528	2.30837	1	0.738239	37.7747
none	none	na	1	proliferation and apopotosis	GOTERM_BP_FAT	GO:0030111~regulation of Wnt receptor signaling pathway	FGF9	fibroblast growth factor 9 (glia-activating factor)	5	up	hsa-miR-214	0.13	0.93	up	3.64	10	0.571429	0.0255984	SENP2, CCND1, FGF9, MDFIC, PPP2CA, PPM1A, SOX4, ZEB2, CBY1, MBD2	1274	46	13528	2.30837	1	0.738239	37.7747
none	none	na	1	proliferation and apopotosis	GOTERM_BP_FAT	GO:0030111~regulation of Wnt receptor signaling pathway	PPM1A	protein phosphatase, Mg2+/Mn2+ dependent, 1A	7	up	hsa-miR-214	0.12	0.55	up	3.64	10	0.571429	0.0255984	SENP2, CCND1, FGF9, MDFIC, PPP2CA, PPM1A, SOX4, ZEB2, CBY1, MBD2	1274	46	13528	2.30837	1	0.738239	37.7747
none	none	na	1	proliferation and apopotosis	GOTERM_BP_FAT	GO:0030111~regulation of Wnt receptor signaling pathway	SENP2	SUMO1/sentrin/SMT3 specific peptidase 2	5	up	hsa-miR-214	0.24	-0.42	down	3.64	10	0.571429	0.0255984	SENP2, CCND1, FGF9, MDFIC, PPP2CA, PPM1A, SOX4, ZEB2, CBY1, MBD2	1274	46	13528	2.30837	1	0.738239	37.7747
none	none	na	1	proliferation and apopotosis	GOTERM_BP_FAT	GO:0030111~regulation of Wnt receptor signaling pathway	PPM1A	protein phosphatase, Mg2+/Mn2+ dependent, 1A	7	down	hsa-miR-219-5p	-0.12	0.55	up	3.64	10	0.571429	0.0255984	SENP2, CCND1, FGF9, MDFIC, PPP2CA, PPM1A, SOX4, ZEB2, CBY1, MBD2	1274	46	13528	2.30837	1	0.738239	37.7747
none	none	na	1	proliferation and apopotosis	GOTERM_BP_FAT	GO:0030111~regulation of Wnt receptor signaling pathway	PPP2CA	protein phosphatase 2, catalytic subunit, alpha isozyme	2	down	hsa-miR-219-5p	-0.1	-0.49	down	3.64	10	0.571429	0.0255984	SENP2, CCND1, FGF9, MDFIC, PPP2CA, PPM1A, SOX4, ZEB2, CBY1, MBD2	1274	46	13528	2.30837	1	0.738239	37.7747
none	none	na	1	proliferation and apopotosis	GOTERM_BP_FAT	GO:0030111~regulation of Wnt receptor signaling pathway	CBY1	chibby homolog 1 (Drosophila)	1	up	hsa-miR-301a	0.45	0.45	up	3.64	10	0.571429	0.0255984	SENP2, CCND1, FGF9, MDFIC, PPP2CA, PPM1A, SOX4, ZEB2, CBY1, MBD2	1274	46	13528	2.30837	1	0.738239	37.7747
none	none	na	1	proliferation and apopotosis	GOTERM_BP_FAT	GO:0030111~regulation of Wnt receptor signaling pathway	FGF9	fibroblast growth factor 9 (glia-activating factor)	5	up	hsa-miR-301a	0.11	0.93	up	3.64	10	0.571429	0.0255984	SENP2, CCND1, FGF9, MDFIC, PPP2CA, PPM1A, SOX4, ZEB2, CBY1, MBD2	1274	46	13528	2.30837	1	0.738239	37.7747
none	none	na	1	proliferation and apopotosis	GOTERM_BP_FAT	GO:0030111~regulation of Wnt receptor signaling pathway	MBD2	methyl-CpG binding domain protein 2	8	up	hsa-miR-301a	0.49	0.78	up	3.64	10	0.571429	0.0255984	SENP2, CCND1, FGF9, MDFIC, PPP2CA, PPM1A, SOX4, ZEB2, CBY1, MBD2	1274	46	13528	2.30837	1	0.738239	37.7747
none	none	na	1	proliferation and apopotosis	GOTERM_BP_FAT	GO:0030111~regulation of Wnt receptor signaling pathway	MDFIC	MyoD family inhibitor domain containing	2	up	hsa-miR-301a	0.69	0.57	up	3.64	10	0.571429	0.0255984	SENP2, CCND1, FGF9, MDFIC, PPP2CA, PPM1A, SOX4, ZEB2, CBY1, MBD2	1274	46	13528	2.30837	1	0.738239	37.7747
none	none	na	1	proliferation and apopotosis	GOTERM_BP_FAT	GO:0030111~regulation of Wnt receptor signaling pathway	SOX4	SRY (sex determining region Y)-box 4	2	up	hsa-miR-301a	0.26	0.42	up	3.64	10	0.571429	0.0255984	SENP2, CCND1, FGF9, MDFIC, PPP2CA, PPM1A, SOX4, ZEB2, CBY1, MBD2	1274	46	13528	2.30837	1	0.738239	37.7747
none	none	na	1	proliferation and apopotosis	GOTERM_BP_FAT	GO:0030111~regulation of Wnt receptor signaling pathway	ZEB2	zinc finger E-box binding homeobox 2	5	up	hsa-miR-301a	0.23	0.42	up	3.64	10	0.571429	0.0255984	SENP2, CCND1, FGF9, MDFIC, PPP2CA, PPM1A, SOX4, ZEB2, CBY1, MBD2	1274	46	13528	2.30837	1	0.738239	37.7747
none	none	na	1	proliferation and apopotosis	GOTERM_BP_FAT	GO:0030111~regulation of Wnt receptor signaling pathway	MBD2	methyl-CpG binding domain protein 2	8	up	hsa-miR-369-3p	0.15	0.78	up	3.64	10	0.571429	0.0255984	SENP2, CCND1, FGF9, MDFIC, PPP2CA, PPM1A, SOX4, ZEB2, CBY1, MBD2	1274	46	13528	2.30837	1	0.738239	37.7747
none	none	na	1	proliferation and apopotosis	GOTERM_BP_FAT	GO:0030111~regulation of Wnt receptor signaling pathway	PPM1A	protein phosphatase, Mg2+/Mn2+ dependent, 1A	7	up	hsa-miR-369-3p	0.32	0.55	up	3.64	10	0.571429	0.0255984	SENP2, CCND1, FGF9, MDFIC, PPP2CA, PPM1A, SOX4, ZEB2, CBY1, MBD2	1274	46	13528	2.30837	1	0.738239	37.7747
none	none	na	1	proliferation and apopotosis	GOTERM_BP_FAT	GO:0030111~regulation of Wnt receptor signaling pathway	SOX4	SRY (sex determining region Y)-box 4	2	up	hsa-miR-369-3p	0.16	0.42	up	3.64	10	0.571429	0.0255984	SENP2, CCND1, FGF9, MDFIC, PPP2CA, PPM1A, SOX4, ZEB2, CBY1, MBD2	1274	46	13528	2.30837	1	0.738239	37.7747
none	none	na	1	proliferation and apopotosis	GOTERM_BP_FAT	GO:0030111~regulation of Wnt receptor signaling pathway	ZEB2	zinc finger E-box binding homeobox 2	5	up	hsa-miR-369-3p	0.1	0.42	up	3.64	10	0.571429	0.0255984	SENP2, CCND1, FGF9, MDFIC, PPP2CA, PPM1A, SOX4, ZEB2, CBY1, MBD2	1274	46	13528	2.30837	1	0.738239	37.7747
none	none	na	1	proliferation and apopotosis	GOTERM_BP_FAT	GO:0030111~regulation of Wnt receptor signaling pathway	FGF9	fibroblast growth factor 9 (glia-activating factor)	5	up	hsa-miR-383	0.33	0.93	up	3.64	10	0.571429	0.0255984	SENP2, CCND1, FGF9, MDFIC, PPP2CA, PPM1A, SOX4, ZEB2, CBY1, MBD2	1274	46	13528	2.30837	1	0.738239	37.7747
none	none	na	1	proliferation and apopotosis	GOTERM_BP_FAT	GO:0030111~regulation of Wnt receptor signaling pathway	MBD2	methyl-CpG binding domain protein 2	8	up	hsa-miR-383	0.14	0.78	up	3.64	10	0.571429	0.0255984	SENP2, CCND1, FGF9, MDFIC, PPP2CA, PPM1A, SOX4, ZEB2, CBY1, MBD2	1274	46	13528	2.30837	1	0.738239	37.7747
none	none	na	1	proliferation and apopotosis	GOTERM_BP_FAT	GO:0030111~regulation of Wnt receptor signaling pathway	ZEB2	zinc finger E-box binding homeobox 2	5	up	hsa-miR-383	0.29	0.42	up	3.64	10	0.571429	0.0255984	SENP2, CCND1, FGF9, MDFIC, PPP2CA, PPM1A, SOX4, ZEB2, CBY1, MBD2	1274	46	13528	2.30837	1	0.738239	37.7747
none	none	na	1	proliferation and apopotosis	GOTERM_BP_FAT	GO:0030111~regulation of Wnt receptor signaling pathway	ZEB2	zinc finger E-box binding homeobox 2	5	down	hsa-miR-432	-0.1	0.42	up	3.64	10	0.571429	0.0255984	SENP2, CCND1, FGF9, MDFIC, PPP2CA, PPM1A, SOX4, ZEB2, CBY1, MBD2	1274	46	13528	2.30837	1	0.738239	37.7747
none	none	na	1	proliferation and apopotosis	GOTERM_BP_FAT	GO:0030111~regulation of Wnt receptor signaling pathway	PPM1A	protein phosphatase, Mg2+/Mn2+ dependent, 1A	7	down	hsa-miR-455-3p	-0.16	0.55	up	3.64	10	0.571429	0.0255984	SENP2, CCND1, FGF9, MDFIC, PPP2CA, PPM1A, SOX4, ZEB2, CBY1, MBD2	1274	46	13528	2.30837	1	0.738239	37.7747
none	none	na	1	proliferation and apopotosis	GOTERM_BP_FAT	GO:0030111~regulation of Wnt receptor signaling pathway	SENP2	SUMO1/sentrin/SMT3 specific peptidase 2	5	down	hsa-miR-455-3p	-0.21	-0.42	down	3.64	10	0.571429	0.0255984	SENP2, CCND1, FGF9, MDFIC, PPP2CA, PPM1A, SOX4, ZEB2, CBY1, MBD2	1274	46	13528	2.30837	1	0.738239	37.7747
none	none	na	1	proliferation and apopotosis	GOTERM_BP_FAT	GO:0030111~regulation of Wnt receptor signaling pathway	CCND1	cyclin D1	1	up	hsa-miR-511	0.43	0.43	up	3.64	10	0.571429	0.0255984	SENP2, CCND1, FGF9, MDFIC, PPP2CA, PPM1A, SOX4, ZEB2, CBY1, MBD2	1274	46	13528	2.30837	1	0.738239	37.7747
none	none	na	1	proliferation and apopotosis	GOTERM_BP_FAT	GO:0030111~regulation of Wnt receptor signaling pathway	FGF9	fibroblast growth factor 9 (glia-activating factor)	5	up	hsa-miR-511	0.21	0.93	up	3.64	10	0.571429	0.0255984	SENP2, CCND1, FGF9, MDFIC, PPP2CA, PPM1A, SOX4, ZEB2, CBY1, MBD2	1274	46	13528	2.30837	1	0.738239	37.7747
none	none	na	1	proliferation and apopotosis	GOTERM_BP_FAT	GO:0030111~regulation of Wnt receptor signaling pathway	MBD2	methyl-CpG binding domain protein 2	8	up	hsa-miR-511	0.2	0.78	up	3.64	10	0.571429	0.0255984	SENP2, CCND1, FGF9, MDFIC, PPP2CA, PPM1A, SOX4, ZEB2, CBY1, MBD2	1274	46	13528	2.30837	1	0.738239	37.7747
none	none	na	1	proliferation and apopotosis	GOTERM_BP_FAT	GO:0030111~regulation of Wnt receptor signaling pathway	PPM1A	protein phosphatase, Mg2+/Mn2+ dependent, 1A	7	up	hsa-miR-511	0.13	0.55	up	3.64	10	0.571429	0.0255984	SENP2, CCND1, FGF9, MDFIC, PPP2CA, PPM1A, SOX4, ZEB2, CBY1, MBD2	1274	46	13528	2.30837	1	0.738239	37.7747
none	none	na	1	proliferation and apopotosis	GOTERM_BP_FAT	GO:0030111~regulation of Wnt receptor signaling pathway	MBD2	methyl-CpG binding domain protein 2	8	down	hsa-miR-539	-0.25	0.78	up	3.64	10	0.571429	0.0255984	SENP2, CCND1, FGF9, MDFIC, PPP2CA, PPM1A, SOX4, ZEB2, CBY1, MBD2	1274	46	13528	2.30837	1	0.738239	37.7747
none	none	na	1	proliferation and apopotosis	GOTERM_BP_FAT	GO:0030111~regulation of Wnt receptor signaling pathway	MBD2	methyl-CpG binding domain protein 2	8	down	hsa-miR-548a-3p	-0.13	0.78	up	3.64	10	0.571429	0.0255984	SENP2, CCND1, FGF9, MDFIC, PPP2CA, PPM1A, SOX4, ZEB2, CBY1, MBD2	1274	46	13528	2.30837	1	0.738239	37.7747
none	none	na	1	proliferation and apopotosis	GOTERM_BP_FAT	GO:0030111~regulation of Wnt receptor signaling pathway	PPM1A	protein phosphatase, Mg2+/Mn2+ dependent, 1A	7	up	hsa-miR-576-5p	0.12	0.55	up	3.64	10	0.571429	0.0255984	SENP2, CCND1, FGF9, MDFIC, PPP2CA, PPM1A, SOX4, ZEB2, CBY1, MBD2	1274	46	13528	2.30837	1	0.738239	37.7747
none	none	na	1	proliferation and apopotosis	GOTERM_BP_FAT	GO:0030111~regulation of Wnt receptor signaling pathway	MBD2	methyl-CpG binding domain protein 2	8	down	hsa-miR-582-3p	-0.16	0.78	up	3.64	10	0.571429	0.0255984	SENP2, CCND1, FGF9, MDFIC, PPP2CA, PPM1A, SOX4, ZEB2, CBY1, MBD2	1274	46	13528	2.30837	1	0.738239	37.7747
none	none	na	1	proliferation and apopotosis	GOTERM_BP_FAT	GO:0030111~regulation of Wnt receptor signaling pathway	MDFIC	MyoD family inhibitor domain containing	2	down	hsa-miR-582-3p	-0.12	0.57	up	3.64	10	0.571429	0.0255984	SENP2, CCND1, FGF9, MDFIC, PPP2CA, PPM1A, SOX4, ZEB2, CBY1, MBD2	1274	46	13528	2.30837	1	0.738239	37.7747
none	none	na	1	proliferation and apopotosis	GOTERM_BP_FAT	GO:0030111~regulation of Wnt receptor signaling pathway	PPP2CA	protein phosphatase 2, catalytic subunit, alpha isozyme	2	down	hsa-miR-582-3p	-0.39	-0.49	down	3.64	10	0.571429	0.0255984	SENP2, CCND1, FGF9, MDFIC, PPP2CA, PPM1A, SOX4, ZEB2, CBY1, MBD2	1274	46	13528	2.30837	1	0.738239	37.7747
none	none	na	1	proliferation and apopotosis	GOTERM_BP_FAT	GO:0030111~regulation of Wnt receptor signaling pathway	SENP2	SUMO1/sentrin/SMT3 specific peptidase 2	5	down	hsa-miR-582-3p	-0.15	-0.42	down	3.64	10	0.571429	0.0255984	SENP2, CCND1, FGF9, MDFIC, PPP2CA, PPM1A, SOX4, ZEB2, CBY1, MBD2	1274	46	13528	2.30837	1	0.738239	37.7747
none	none	na	1	proliferation and apopotosis	GOTERM_BP_FAT	GO:0030111~regulation of Wnt receptor signaling pathway	PPM1A	protein phosphatase, Mg2+/Mn2+ dependent, 1A	7	up	hsa-miR-586	0.14	0.55	up	3.64	10	0.571429	0.0255984	SENP2, CCND1, FGF9, MDFIC, PPP2CA, PPM1A, SOX4, ZEB2, CBY1, MBD2	1274	46	13528	2.30837	1	0.738239	37.7747
none	none	na	1	proliferation and apopotosis	GOTERM_BP_FAT	GO:0030111~regulation of Wnt receptor signaling pathway	SENP2	SUMO1/sentrin/SMT3 specific peptidase 2	5	down	hsa-miR-589	-0.1	-0.42	down	3.64	10	0.571429	0.0255984	SENP2, CCND1, FGF9, MDFIC, PPP2CA, PPM1A, SOX4, ZEB2, CBY1, MBD2	1274	46	13528	2.30837	1	0.738239	37.7747
none	none	na	1	proliferation and apopotosis	GOTERM_BP_FAT	GO:0030111~regulation of Wnt receptor signaling pathway	SENP2	SUMO1/sentrin/SMT3 specific peptidase 2	5	down	hsa-miR-610	-0.2	-0.42	down	3.64	10	0.571429	0.0255984	SENP2, CCND1, FGF9, MDFIC, PPP2CA, PPM1A, SOX4, ZEB2, CBY1, MBD2	1274	46	13528	2.30837	1	0.738239	37.7747
none	none	na	1	proliferation and apopotosis	GOTERM_BP_FAT	GO:0030111~regulation of Wnt receptor signaling pathway	ZEB2	zinc finger E-box binding homeobox 2	5	down	hsa-miR-758	-0.1	0.42	up	3.64	10	0.571429	0.0255984	SENP2, CCND1, FGF9, MDFIC, PPP2CA, PPM1A, SOX4, ZEB2, CBY1, MBD2	1274	46	13528	2.30837	1	0.738239	37.7747
none	none	na	1	proliferation and apopotosis	GOTERM_BP_FAT	GO:0030177~positive regulation of Wnt receptor signaling pathway	MBD2	methyl-CpG binding domain protein 2	8	up	hsa-miR-137	0.34	0.78	up	2.17	4	0.228571	0.0324441	PPM1A, SOX4, ZEB2, MBD2	1274	8	13528	5.30926	1	0.795328	45.3046
none	none	na	1	proliferation and apopotosis	GOTERM_BP_FAT	GO:0030177~positive regulation of Wnt receptor signaling pathway	PPM1A	protein phosphatase, Mg2+/Mn2+ dependent, 1A	7	up	hsa-miR-214	0.12	0.55	up	2.17	4	0.228571	0.0324441	PPM1A, SOX4, ZEB2, MBD2	1274	8	13528	5.30926	1	0.795328	45.3046
none	none	na	1	proliferation and apopotosis	GOTERM_BP_FAT	GO:0030177~positive regulation of Wnt receptor signaling pathway	PPM1A	protein phosphatase, Mg2+/Mn2+ dependent, 1A	7	down	hsa-miR-219-5p	-0.12	0.55	up	2.17	4	0.228571	0.0324441	PPM1A, SOX4, ZEB2, MBD2	1274	8	13528	5.30926	1	0.795328	45.3046
none	none	na	1	proliferation and apopotosis	GOTERM_BP_FAT	GO:0030177~positive regulation of Wnt receptor signaling pathway	MBD2	methyl-CpG binding domain protein 2	8	up	hsa-miR-301a	0.49	0.78	up	2.17	4	0.228571	0.0324441	PPM1A, SOX4, ZEB2, MBD2	1274	8	13528	5.30926	1	0.795328	45.3046
none	none	na	1	proliferation and apopotosis	GOTERM_BP_FAT	GO:0030177~positive regulation of Wnt receptor signaling pathway	SOX4	SRY (sex determining region Y)-box 4	2	up	hsa-miR-301a	0.26	0.42	up	2.17	4	0.228571	0.0324441	PPM1A, SOX4, ZEB2, MBD2	1274	8	13528	5.30926	1	0.795328	45.3046
none	none	na	1	proliferation and apopotosis	GOTERM_BP_FAT	GO:0030177~positive regulation of Wnt receptor signaling pathway	ZEB2	zinc finger E-box binding homeobox 2	5	up	hsa-miR-301a	0.23	0.42	up	2.17	4	0.228571	0.0324441	PPM1A, SOX4, ZEB2, MBD2	1274	8	13528	5.30926	1	0.795328	45.3046
none	none	na	1	proliferation and apopotosis	GOTERM_BP_FAT	GO:0030177~positive regulation of Wnt receptor signaling pathway	MBD2	methyl-CpG binding domain protein 2	8	up	hsa-miR-369-3p	0.15	0.78	up	2.17	4	0.228571	0.0324441	PPM1A, SOX4, ZEB2, MBD2	1274	8	13528	5.30926	1	0.795328	45.3046
none	none	na	1	proliferation and apopotosis	GOTERM_BP_FAT	GO:0030177~positive regulation of Wnt receptor signaling pathway	PPM1A	protein phosphatase, Mg2+/Mn2+ dependent, 1A	7	up	hsa-miR-369-3p	0.32	0.55	up	2.17	4	0.228571	0.0324441	PPM1A, SOX4, ZEB2, MBD2	1274	8	13528	5.30926	1	0.795328	45.3046
none	none	na	1	proliferation and apopotosis	GOTERM_BP_FAT	GO:0030177~positive regulation of Wnt receptor signaling pathway	SOX4	SRY (sex determining region Y)-box 4	2	up	hsa-miR-369-3p	0.16	0.42	up	2.17	4	0.228571	0.0324441	PPM1A, SOX4, ZEB2, MBD2	1274	8	13528	5.30926	1	0.795328	45.3046
none	none	na	1	proliferation and apopotosis	GOTERM_BP_FAT	GO:0030177~positive regulation of Wnt receptor signaling pathway	ZEB2	zinc finger E-box binding homeobox 2	5	up	hsa-miR-369-3p	0.1	0.42	up	2.17	4	0.228571	0.0324441	PPM1A, SOX4, ZEB2, MBD2	1274	8	13528	5.30926	1	0.795328	45.3046
none	none	na	1	proliferation and apopotosis	GOTERM_BP_FAT	GO:0030177~positive regulation of Wnt receptor signaling pathway	MBD2	methyl-CpG binding domain protein 2	8	up	hsa-miR-383	0.14	0.78	up	2.17	4	0.228571	0.0324441	PPM1A, SOX4, ZEB2, MBD2	1274	8	13528	5.30926	1	0.795328	45.3046
none	none	na	1	proliferation and apopotosis	GOTERM_BP_FAT	GO:0030177~positive regulation of Wnt receptor signaling pathway	ZEB2	zinc finger E-box binding homeobox 2	5	up	hsa-miR-383	0.29	0.42	up	2.17	4	0.228571	0.0324441	PPM1A, SOX4, ZEB2, MBD2	1274	8	13528	5.30926	1	0.795328	45.3046
none	none	na	1	proliferation and apopotosis	GOTERM_BP_FAT	GO:0030177~positive regulation of Wnt receptor signaling pathway	ZEB2	zinc finger E-box binding homeobox 2	5	down	hsa-miR-432	-0.1	0.42	up	2.17	4	0.228571	0.0324441	PPM1A, SOX4, ZEB2, MBD2	1274	8	13528	5.30926	1	0.795328	45.3046
none	none	na	1	proliferation and apopotosis	GOTERM_BP_FAT	GO:0030177~positive regulation of Wnt receptor signaling pathway	PPM1A	protein phosphatase, Mg2+/Mn2+ dependent, 1A	7	down	hsa-miR-455-3p	-0.16	0.55	up	2.17	4	0.228571	0.0324441	PPM1A, SOX4, ZEB2, MBD2	1274	8	13528	5.30926	1	0.795328	45.3046
none	none	na	1	proliferation and apopotosis	GOTERM_BP_FAT	GO:0030177~positive regulation of Wnt receptor signaling pathway	MBD2	methyl-CpG binding domain protein 2	8	up	hsa-miR-511	0.2	0.78	up	2.17	4	0.228571	0.0324441	PPM1A, SOX4, ZEB2, MBD2	1274	8	13528	5.30926	1	0.795328	45.3046
none	none	na	1	proliferation and apopotosis	GOTERM_BP_FAT	GO:0030177~positive regulation of Wnt receptor signaling pathway	PPM1A	protein phosphatase, Mg2+/Mn2+ dependent, 1A	7	up	hsa-miR-511	0.13	0.55	up	2.17	4	0.228571	0.0324441	PPM1A, SOX4, ZEB2, MBD2	1274	8	13528	5.30926	1	0.795328	45.3046
none	none	na	1	proliferation and apopotosis	GOTERM_BP_FAT	GO:0030177~positive regulation of Wnt receptor signaling pathway	MBD2	methyl-CpG binding domain protein 2	8	down	hsa-miR-539	-0.25	0.78	up	2.17	4	0.228571	0.0324441	PPM1A, SOX4, ZEB2, MBD2	1274	8	13528	5.30926	1	0.795328	45.3046
none	none	na	1	proliferation and apopotosis	GOTERM_BP_FAT	GO:0030177~positive regulation of Wnt receptor signaling pathway	MBD2	methyl-CpG binding domain protein 2	8	down	hsa-miR-548a-3p	-0.13	0.78	up	2.17	4	0.228571	0.0324441	PPM1A, SOX4, ZEB2, MBD2	1274	8	13528	5.30926	1	0.795328	45.3046
none	none	na	1	proliferation and apopotosis	GOTERM_BP_FAT	GO:0030177~positive regulation of Wnt receptor signaling pathway	PPM1A	protein phosphatase, Mg2+/Mn2+ dependent, 1A	7	up	hsa-miR-576-5p	0.12	0.55	up	2.17	4	0.228571	0.0324441	PPM1A, SOX4, ZEB2, MBD2	1274	8	13528	5.30926	1	0.795328	45.3046
none	none	na	1	proliferation and apopotosis	GOTERM_BP_FAT	GO:0030177~positive regulation of Wnt receptor signaling pathway	MBD2	methyl-CpG binding domain protein 2	8	down	hsa-miR-582-3p	-0.16	0.78	up	2.17	4	0.228571	0.0324441	PPM1A, SOX4, ZEB2, MBD2	1274	8	13528	5.30926	1	0.795328	45.3046
none	none	na	1	proliferation and apopotosis	GOTERM_BP_FAT	GO:0030177~positive regulation of Wnt receptor signaling pathway	PPM1A	protein phosphatase, Mg2+/Mn2+ dependent, 1A	7	up	hsa-miR-586	0.14	0.55	up	2.17	4	0.228571	0.0324441	PPM1A, SOX4, ZEB2, MBD2	1274	8	13528	5.30926	1	0.795328	45.3046
none	none	na	1	proliferation and apopotosis	GOTERM_BP_FAT	GO:0030177~positive regulation of Wnt receptor signaling pathway	ZEB2	zinc finger E-box binding homeobox 2	5	down	hsa-miR-758	-0.1	0.42	up	2.17	4	0.228571	0.0324441	PPM1A, SOX4, ZEB2, MBD2	1274	8	13528	5.30926	1	0.795328	45.3046
876	83	0.787094	1	proliferation and apopotosis	GOTERM_BP_FAT	GO:0031576~G2/M transition checkpoint	OBFC2A	oligonucleotide/oligosaccharide-binding fold containing 2A	4	up	hsa-miR-137	0.23	0.51	up	-0.74	5	0.285714	0.056767	BRCC3, FAM175A, OBFC2A, CCNA2, BRCA1	1274	16	13528	3.31829	1	0.862504	65.6705
876	83	0.787094	1	proliferation and apopotosis	GOTERM_BP_FAT	GO:0031576~G2/M transition checkpoint	OBFC2A	oligonucleotide/oligosaccharide-binding fold containing 2A	4	up	hsa-miR-214	0.11	0.51	up	-0.74	5	0.285714	0.056767	BRCC3, FAM175A, OBFC2A, CCNA2, BRCA1	1274	16	13528	3.31829	1	0.862504	65.6705
876	83	0.787094	1	proliferation and apopotosis	GOTERM_BP_FAT	GO:0031576~G2/M transition checkpoint	CCNA2	cyclin A2	4	down	hsa-miR-219-5p	-0.15	-0.73	down	-0.74	5	0.285714	0.056767	BRCC3, FAM175A, OBFC2A, CCNA2, BRCA1	1274	16	13528	3.31829	1	0.862504	65.6705
876	83	0.787094	1	proliferation and apopotosis	GOTERM_BP_FAT	GO:0031576~G2/M transition checkpoint	FAM175A	family with sequence similarity 175, member A	4	down	hsa-miR-219-5p	-0.36	-0.76	down	-0.74	5	0.285714	0.056767	BRCC3, FAM175A, OBFC2A, CCNA2, BRCA1	1274	16	13528	3.31829	1	0.862504	65.6705
876	83	0.787094	1	proliferation and apopotosis	GOTERM_BP_FAT	GO:0031576~G2/M transition checkpoint	OBFC2A	oligonucleotide/oligosaccharide-binding fold containing 2A	4	up	hsa-miR-301a	0.3	0.51	up	-0.74	5	0.285714	0.056767	BRCC3, FAM175A, OBFC2A, CCNA2, BRCA1	1274	16	13528	3.31829	1	0.862504	65.6705
876	83	0.787094	1	proliferation and apopotosis	GOTERM_BP_FAT	GO:0031576~G2/M transition checkpoint	BRCC3	BRCA1/BRCA2-containing complex, subunit 3	3	up	hsa-miR-383	0.34	0.71	up	-0.74	5	0.285714	0.056767	BRCC3, FAM175A, OBFC2A, CCNA2, BRCA1	1274	16	13528	3.31829	1	0.862504	65.6705
876	83	0.787094	1	proliferation and apopotosis	GOTERM_BP_FAT	GO:0031576~G2/M transition checkpoint	CCNA2	cyclin A2	4	down	hsa-miR-432	-0.12	-0.73	down	-0.74	5	0.285714	0.056767	BRCC3, FAM175A, OBFC2A, CCNA2, BRCA1	1274	16	13528	3.31829	1	0.862504	65.6705
876	83	0.787094	1	proliferation and apopotosis	GOTERM_BP_FAT	GO:0031576~G2/M transition checkpoint	OBFC2A	oligonucleotide/oligosaccharide-binding fold containing 2A	4	down	hsa-miR-455-3p	-0.13	0.51	up	-0.74	5	0.285714	0.056767	BRCC3, FAM175A, OBFC2A, CCNA2, BRCA1	1274	16	13528	3.31829	1	0.862504	65.6705
876	83	0.787094	1	proliferation and apopotosis	GOTERM_BP_FAT	GO:0031576~G2/M transition checkpoint	BRCC3	BRCA1/BRCA2-containing complex, subunit 3	3	up	hsa-miR-511	0.21	0.71	up	-0.74	5	0.285714	0.056767	BRCC3, FAM175A, OBFC2A, CCNA2, BRCA1	1274	16	13528	3.31829	1	0.862504	65.6705
876	83	0.787094	1	proliferation and apopotosis	GOTERM_BP_FAT	GO:0031576~G2/M transition checkpoint	CCNA2	cyclin A2	4	down	hsa-miR-548a-3p	-0.18	-0.73	down	-0.74	5	0.285714	0.056767	BRCC3, FAM175A, OBFC2A, CCNA2, BRCA1	1274	16	13528	3.31829	1	0.862504	65.6705
876	83	0.787094	1	proliferation and apopotosis	GOTERM_BP_FAT	GO:0031576~G2/M transition checkpoint	FAM175A	family with sequence similarity 175, member A	4	down	hsa-miR-548a-3p	-0.12	-0.76	down	-0.74	5	0.285714	0.056767	BRCC3, FAM175A, OBFC2A, CCNA2, BRCA1	1274	16	13528	3.31829	1	0.862504	65.6705
876	83	0.787094	1	proliferation and apopotosis	GOTERM_BP_FAT	GO:0031576~G2/M transition checkpoint	BRCC3	BRCA1/BRCA2-containing complex, subunit 3	3	up	hsa-miR-586	0.16	0.71	up	-0.74	5	0.285714	0.056767	BRCC3, FAM175A, OBFC2A, CCNA2, BRCA1	1274	16	13528	3.31829	1	0.862504	65.6705
876	83	0.787094	1	proliferation and apopotosis	GOTERM_BP_FAT	GO:0031576~G2/M transition checkpoint	CCNA2	cyclin A2	4	down	hsa-miR-589	-0.28	-0.73	down	-0.74	5	0.285714	0.056767	BRCC3, FAM175A, OBFC2A, CCNA2, BRCA1	1274	16	13528	3.31829	1	0.862504	65.6705
876	83	0.787094	1	proliferation and apopotosis	GOTERM_BP_FAT	GO:0031576~G2/M transition checkpoint	FAM175A	family with sequence similarity 175, member A	4	down	hsa-miR-610	-0.17	-0.76	down	-0.74	5	0.285714	0.056767	BRCC3, FAM175A, OBFC2A, CCNA2, BRCA1	1274	16	13528	3.31829	1	0.862504	65.6705
876	83	0.787094	1	proliferation and apopotosis	GOTERM_BP_FAT	GO:0031576~G2/M transition checkpoint	FAM175A	family with sequence similarity 175, member A	4	down	hsa-miR-758	-0.11	-0.76	down	-0.74	5	0.285714	0.056767	BRCC3, FAM175A, OBFC2A, CCNA2, BRCA1	1274	16	13528	3.31829	1	0.862504	65.6705
876	83	0.787094	1	proliferation and apopotosis	GOTERM_BP_FAT	GO:0031576~G2/M transition checkpoint	BRCA1	breast cancer 1, early onset	1	down	hsa-miR-760	-0.47	-0.47	down	-0.74	5	0.285714	0.056767	BRCC3, FAM175A, OBFC2A, CCNA2, BRCA1	1274	16	13528	3.31829	1	0.862504	65.6705
691	62	0.933606	1	proliferation and apopotosis	GOTERM_BP_FAT	GO:0045787~positive regulation of cell cycle	CCND3	cyclin D3	3	up	hsa-miR-214	0.12	0.61	up	1.13	10	0.571429	0.0835886	EGFR, CCND1, CCND3, STAT5B, EDN1, PIM1, IGF1, BIRC5, USP22, CALR	1274	57	13528	1.8629	1	0.896979	79.7482
691	62	0.933606	1	proliferation and apopotosis	GOTERM_BP_FAT	GO:0045787~positive regulation of cell cycle	IGF1	insulin-like growth factor 1 (somatomedin C)	3	up	hsa-miR-214	0.21	0.57	up	1.13	10	0.571429	0.0835886	EGFR, CCND1, CCND3, STAT5B, EDN1, PIM1, IGF1, BIRC5, USP22, CALR	1274	57	13528	1.8629	1	0.896979	79.7482
691	62	0.933606	1	proliferation and apopotosis	GOTERM_BP_FAT	GO:0045787~positive regulation of cell cycle	PIM1	pim-1 oncogene	1	up	hsa-miR-214	0.5	0.5	up	1.13	10	0.571429	0.0835886	EGFR, CCND1, CCND3, STAT5B, EDN1, PIM1, IGF1, BIRC5, USP22, CALR	1274	57	13528	1.8629	1	0.896979	79.7482
691	62	0.933606	1	proliferation and apopotosis	GOTERM_BP_FAT	GO:0045787~positive regulation of cell cycle	STAT5B	signal transducer and activator of transcription 5B	3	up	hsa-miR-214	0.18	-0.59	down	1.13	10	0.571429	0.0835886	EGFR, CCND1, CCND3, STAT5B, EDN1, PIM1, IGF1, BIRC5, USP22, CALR	1274	57	13528	1.8629	1	0.896979	79.7482
691	62	0.933606	1	proliferation and apopotosis	GOTERM_BP_FAT	GO:0045787~positive regulation of cell cycle	USP22	ubiquitin specific peptidase 22	3	up	hsa-miR-214	0.27	0.48	up	1.13	10	0.571429	0.0835886	EGFR, CCND1, CCND3, STAT5B, EDN1, PIM1, IGF1, BIRC5, USP22, CALR	1274	57	13528	1.8629	1	0.896979	79.7482
691	62	0.933606	1	proliferation and apopotosis	GOTERM_BP_FAT	GO:0045787~positive regulation of cell cycle	EDN1	endothelin 1	5	up	hsa-miR-301a	0.15	0.69	up	1.13	10	0.571429	0.0835886	EGFR, CCND1, CCND3, STAT5B, EDN1, PIM1, IGF1, BIRC5, USP22, CALR	1274	57	13528	1.8629	1	0.896979	79.7482
691	62	0.933606	1	proliferation and apopotosis	GOTERM_BP_FAT	GO:0045787~positive regulation of cell cycle	IGF1	insulin-like growth factor 1 (somatomedin C)	3	up	hsa-miR-301a	0.48	0.57	up	1.13	10	0.571429	0.0835886	EGFR, CCND1, CCND3, STAT5B, EDN1, PIM1, IGF1, BIRC5, USP22, CALR	1274	57	13528	1.8629	1	0.896979	79.7482
691	62	0.933606	1	proliferation and apopotosis	GOTERM_BP_FAT	GO:0045787~positive regulation of cell cycle	CCND3	cyclin D3	3	up	hsa-miR-330-3p	0.31	0.61	up	1.13	10	0.571429	0.0835886	EGFR, CCND1, CCND3, STAT5B, EDN1, PIM1, IGF1, BIRC5, USP22, CALR	1274	57	13528	1.8629	1	0.896979	79.7482
691	62	0.933606	1	proliferation and apopotosis	GOTERM_BP_FAT	GO:0045787~positive regulation of cell cycle	EDN1	endothelin 1	5	up	hsa-miR-330-3p	0.3	0.69	up	1.13	10	0.571429	0.0835886	EGFR, CCND1, CCND3, STAT5B, EDN1, PIM1, IGF1, BIRC5, USP22, CALR	1274	57	13528	1.8629	1	0.896979	79.7482
691	62	0.933606	1	proliferation and apopotosis	GOTERM_BP_FAT	GO:0045787~positive regulation of cell cycle	EGFR	epidermal growth factor receptor	5	up	hsa-miR-330-3p	0.11	-0.56	down	1.13	10	0.571429	0.0835886	EGFR, CCND1, CCND3, STAT5B, EDN1, PIM1, IGF1, BIRC5, USP22, CALR	1274	57	13528	1.8629	1	0.896979	79.7482
691	62	0.933606	1	proliferation and apopotosis	GOTERM_BP_FAT	GO:0045787~positive regulation of cell cycle	USP22	ubiquitin specific peptidase 22	3	up	hsa-miR-330-3p	0.35	0.48	up	1.13	10	0.571429	0.0835886	EGFR, CCND1, CCND3, STAT5B, EDN1, PIM1, IGF1, BIRC5, USP22, CALR	1274	57	13528	1.8629	1	0.896979	79.7482
691	62	0.933606	1	proliferation and apopotosis	GOTERM_BP_FAT	GO:0045787~positive regulation of cell cycle	EDN1	endothelin 1	5	up	hsa-miR-383	0.19	0.69	up	1.13	10	0.571429	0.0835886	EGFR, CCND1, CCND3, STAT5B, EDN1, PIM1, IGF1, BIRC5, USP22, CALR	1274	57	13528	1.8629	1	0.896979	79.7482
691	62	0.933606	1	proliferation and apopotosis	GOTERM_BP_FAT	GO:0045787~positive regulation of cell cycle	EDN1	endothelin 1	5	down	hsa-miR-432	-0.12	0.69	up	1.13	10	0.571429	0.0835886	EGFR, CCND1, CCND3, STAT5B, EDN1, PIM1, IGF1, BIRC5, USP22, CALR	1274	57	13528	1.8629	1	0.896979	79.7482
691	62	0.933606	1	proliferation and apopotosis	GOTERM_BP_FAT	GO:0045787~positive regulation of cell cycle	CALR	calreticulin	2	down	hsa-miR-455-3p	-0.22	-0.55	down	1.13	10	0.571429	0.0835886	EGFR, CCND1, CCND3, STAT5B, EDN1, PIM1, IGF1, BIRC5, USP22, CALR	1274	57	13528	1.8629	1	0.896979	79.7482
691	62	0.933606	1	proliferation and apopotosis	GOTERM_BP_FAT	GO:0045787~positive regulation of cell cycle	EGFR	epidermal growth factor receptor	5	down	hsa-miR-455-3p	-0.1	-0.56	down	1.13	10	0.571429	0.0835886	EGFR, CCND1, CCND3, STAT5B, EDN1, PIM1, IGF1, BIRC5, USP22, CALR	1274	57	13528	1.8629	1	0.896979	79.7482
691	62	0.933606	1	proliferation and apopotosis	GOTERM_BP_FAT	GO:0045787~positive regulation of cell cycle	CCND1	cyclin D1	1	up	hsa-miR-511	0.43	0.43	up	1.13	10	0.571429	0.0835886	EGFR, CCND1, CCND3, STAT5B, EDN1, PIM1, IGF1, BIRC5, USP22, CALR	1274	57	13528	1.8629	1	0.896979	79.7482
691	62	0.933606	1	proliferation and apopotosis	GOTERM_BP_FAT	GO:0045787~positive regulation of cell cycle	EDN1	endothelin 1	5	up	hsa-miR-511	0.17	0.69	up	1.13	10	0.571429	0.0835886	EGFR, CCND1, CCND3, STAT5B, EDN1, PIM1, IGF1, BIRC5, USP22, CALR	1274	57	13528	1.8629	1	0.896979	79.7482
691	62	0.933606	1	proliferation and apopotosis	GOTERM_BP_FAT	GO:0045787~positive regulation of cell cycle	EGFR	epidermal growth factor receptor	5	down	hsa-miR-539	-0.14	-0.56	down	1.13	10	0.571429	0.0835886	EGFR, CCND1, CCND3, STAT5B, EDN1, PIM1, IGF1, BIRC5, USP22, CALR	1274	57	13528	1.8629	1	0.896979	79.7482
691	62	0.933606	1	proliferation and apopotosis	GOTERM_BP_FAT	GO:0045787~positive regulation of cell cycle	CCND3	cyclin D3	3	up	hsa-miR-586	0.18	0.61	up	1.13	10	0.571429	0.0835886	EGFR, CCND1, CCND3, STAT5B, EDN1, PIM1, IGF1, BIRC5, USP22, CALR	1274	57	13528	1.8629	1	0.896979	79.7482
691	62	0.933606	1	proliferation and apopotosis	GOTERM_BP_FAT	GO:0045787~positive regulation of cell cycle	BIRC5	baculoviral IAP repeat containing 5	2	down	hsa-miR-589	-0.23	-0.45	down	1.13	10	0.571429	0.0835886	EGFR, CCND1, CCND3, STAT5B, EDN1, PIM1, IGF1, BIRC5, USP22, CALR	1274	57	13528	1.8629	1	0.896979	79.7482
691	62	0.933606	1	proliferation and apopotosis	GOTERM_BP_FAT	GO:0045787~positive regulation of cell cycle	CALR	calreticulin	2	down	hsa-miR-589	-0.33	-0.55	down	1.13	10	0.571429	0.0835886	EGFR, CCND1, CCND3, STAT5B, EDN1, PIM1, IGF1, BIRC5, USP22, CALR	1274	57	13528	1.8629	1	0.896979	79.7482
691	62	0.933606	1	proliferation and apopotosis	GOTERM_BP_FAT	GO:0045787~positive regulation of cell cycle	EGFR	epidermal growth factor receptor	5	down	hsa-miR-610	-0.17	-0.56	down	1.13	10	0.571429	0.0835886	EGFR, CCND1, CCND3, STAT5B, EDN1, PIM1, IGF1, BIRC5, USP22, CALR	1274	57	13528	1.8629	1	0.896979	79.7482
691	62	0.933606	1	proliferation and apopotosis	GOTERM_BP_FAT	GO:0045787~positive regulation of cell cycle	STAT5B	signal transducer and activator of transcription 5B	3	down	hsa-miR-610	-0.28	-0.59	down	1.13	10	0.571429	0.0835886	EGFR, CCND1, CCND3, STAT5B, EDN1, PIM1, IGF1, BIRC5, USP22, CALR	1274	57	13528	1.8629	1	0.896979	79.7482
691	62	0.933606	1	proliferation and apopotosis	GOTERM_BP_FAT	GO:0045787~positive regulation of cell cycle	USP22	ubiquitin specific peptidase 22	3	down	hsa-miR-610	-0.14	0.48	up	1.13	10	0.571429	0.0835886	EGFR, CCND1, CCND3, STAT5B, EDN1, PIM1, IGF1, BIRC5, USP22, CALR	1274	57	13528	1.8629	1	0.896979	79.7482
691	62	0.933606	1	proliferation and apopotosis	GOTERM_BP_FAT	GO:0045787~positive regulation of cell cycle	STAT5B	signal transducer and activator of transcription 5B	3	down	hsa-miR-758	-0.49	-0.59	down	1.13	10	0.571429	0.0835886	EGFR, CCND1, CCND3, STAT5B, EDN1, PIM1, IGF1, BIRC5, USP22, CALR	1274	57	13528	1.8629	1	0.896979	79.7482
691	62	0.933606	1	proliferation and apopotosis	GOTERM_BP_FAT	GO:0045787~positive regulation of cell cycle	BIRC5	baculoviral IAP repeat containing 5	2	down	hsa-miR-760	-0.22	-0.45	down	1.13	10	0.571429	0.0835886	EGFR, CCND1, CCND3, STAT5B, EDN1, PIM1, IGF1, BIRC5, USP22, CALR	1274	57	13528	1.8629	1	0.896979	79.7482
691	62	0.933606	1	proliferation and apopotosis	GOTERM_BP_FAT	GO:0045787~positive regulation of cell cycle	EGFR	epidermal growth factor receptor	5	down	hsa-miR-760	-0.26	-0.56	down	1.13	10	0.571429	0.0835886	EGFR, CCND1, CCND3, STAT5B, EDN1, PIM1, IGF1, BIRC5, USP22, CALR	1274	57	13528	1.8629	1	0.896979	79.7482
691	62	0.933606	1	proliferation and apopotosis	GOTERM_BP_FAT	GO:0045787~positive regulation of cell cycle	IGF1	insulin-like growth factor 1 (somatomedin C)	3	down	hsa-miR-760	-0.12	0.57	up	1.13	10	0.571429	0.0835886	EGFR, CCND1, CCND3, STAT5B, EDN1, PIM1, IGF1, BIRC5, USP22, CALR	1274	57	13528	1.8629	1	0.896979	79.7482
none	none	na	1	proliferation and apopotosis	BIOCARTA	h_g1Pathway:Cell Cycle: G1/S Check Point	ATM	ataxia telangiectasia mutated	2	up	hsa-miR-214	0.22	0.41	up	-0.64	7	0.4	0.0833998	CCND1, DHFR, GSK3B, NPAT, SMAD4, ABL1, ATM	156	29	1437	2.22347	1	0.962378	67.1535
none	none	na	1	proliferation and apopotosis	BIOCARTA	h_g1Pathway:Cell Cycle: G1/S Check Point	GSK3B	glycogen synthase kinase 3 beta	4	up	hsa-miR-214	0.23	-0.54	down	-0.64	7	0.4	0.0833998	CCND1, DHFR, GSK3B, NPAT, SMAD4, ABL1, ATM	156	29	1437	2.22347	1	0.962378	67.1535
none	none	na	1	proliferation and apopotosis	BIOCARTA	h_g1Pathway:Cell Cycle: G1/S Check Point	GSK3B	glycogen synthase kinase 3 beta	4	down	hsa-miR-219-5p	-0.18	-0.54	down	-0.64	7	0.4	0.0833998	CCND1, DHFR, GSK3B, NPAT, SMAD4, ABL1, ATM	156	29	1437	2.22347	1	0.962378	67.1535
none	none	na	1	proliferation and apopotosis	BIOCARTA	h_g1Pathway:Cell Cycle: G1/S Check Point	NPAT	nuclear protein, ataxia-telangiectasia locus	5	down	hsa-miR-219-5p	-0.1	0.51	up	-0.64	7	0.4	0.0833998	CCND1, DHFR, GSK3B, NPAT, SMAD4, ABL1, ATM	156	29	1437	2.22347	1	0.962378	67.1535
none	none	na	1	proliferation and apopotosis	BIOCARTA	h_g1Pathway:Cell Cycle: G1/S Check Point	NPAT	nuclear protein, ataxia-telangiectasia locus	5	up	hsa-miR-301a	0.29	0.51	up	-0.64	7	0.4	0.0833998	CCND1, DHFR, GSK3B, NPAT, SMAD4, ABL1, ATM	156	29	1437	2.22347	1	0.962378	67.1535
none	none	na	1	proliferation and apopotosis	BIOCARTA	h_g1Pathway:Cell Cycle: G1/S Check Point	SMAD4	SMAD family member 4	4	up	hsa-miR-301a	0.14	-0.55	down	-0.64	7	0.4	0.0833998	CCND1, DHFR, GSK3B, NPAT, SMAD4, ABL1, ATM	156	29	1437	2.22347	1	0.962378	67.1535
none	none	na	1	proliferation and apopotosis	BIOCARTA	h_g1Pathway:Cell Cycle: G1/S Check Point	NPAT	nuclear protein, ataxia-telangiectasia locus	5	up	hsa-miR-330-3p	0.1	0.51	up	-0.64	7	0.4	0.0833998	CCND1, DHFR, GSK3B, NPAT, SMAD4, ABL1, ATM	156	29	1437	2.22347	1	0.962378	67.1535
none	none	na	1	proliferation and apopotosis	BIOCARTA	h_g1Pathway:Cell Cycle: G1/S Check Point	ATM	ataxia telangiectasia mutated	2	up	hsa-miR-383	0.19	0.41	up	-0.64	7	0.4	0.0833998	CCND1, DHFR, GSK3B, NPAT, SMAD4, ABL1, ATM	156	29	1437	2.22347	1	0.962378	67.1535
none	none	na	1	proliferation and apopotosis	BIOCARTA	h_g1Pathway:Cell Cycle: G1/S Check Point	NPAT	nuclear protein, ataxia-telangiectasia locus	5	up	hsa-miR-383	0.42	0.51	up	-0.64	7	0.4	0.0833998	CCND1, DHFR, GSK3B, NPAT, SMAD4, ABL1, ATM	156	29	1437	2.22347	1	0.962378	67.1535
none	none	na	1	proliferation and apopotosis	BIOCARTA	h_g1Pathway:Cell Cycle: G1/S Check Point	ABL1	c-abl oncogene 1, non-receptor tyrosine kinase	4	down	hsa-miR-432	-0.26	-0.49	down	-0.64	7	0.4	0.0833998	CCND1, DHFR, GSK3B, NPAT, SMAD4, ABL1, ATM	156	29	1437	2.22347	1	0.962378	67.1535
none	none	na	1	proliferation and apopotosis	BIOCARTA	h_g1Pathway:Cell Cycle: G1/S Check Point	DHFR	dihydrofolate reductase	3	down	hsa-miR-432	-0.31	-0.41	down	-0.64	7	0.4	0.0833998	CCND1, DHFR, GSK3B, NPAT, SMAD4, ABL1, ATM	156	29	1437	2.22347	1	0.962378	67.1535
none	none	na	1	proliferation and apopotosis	BIOCARTA	h_g1Pathway:Cell Cycle: G1/S Check Point	ABL1	c-abl oncogene 1, non-receptor tyrosine kinase	4	down	hsa-miR-455-3p	-0.24	-0.49	down	-0.64	7	0.4	0.0833998	CCND1, DHFR, GSK3B, NPAT, SMAD4, ABL1, ATM	156	29	1437	2.22347	1	0.962378	67.1535
none	none	na	1	proliferation and apopotosis	BIOCARTA	h_g1Pathway:Cell Cycle: G1/S Check Point	CCND1	cyclin D1	1	up	hsa-miR-511	0.43	0.43	up	-0.64	7	0.4	0.0833998	CCND1, DHFR, GSK3B, NPAT, SMAD4, ABL1, ATM	156	29	1437	2.22347	1	0.962378	67.1535
none	none	na	1	proliferation and apopotosis	BIOCARTA	h_g1Pathway:Cell Cycle: G1/S Check Point	NPAT	nuclear protein, ataxia-telangiectasia locus	5	down	hsa-miR-539	-0.2	0.51	up	-0.64	7	0.4	0.0833998	CCND1, DHFR, GSK3B, NPAT, SMAD4, ABL1, ATM	156	29	1437	2.22347	1	0.962378	67.1535
none	none	na	1	proliferation and apopotosis	BIOCARTA	h_g1Pathway:Cell Cycle: G1/S Check Point	SMAD4	SMAD family member 4	4	down	hsa-miR-548a-3p	-0.22	-0.55	down	-0.64	7	0.4	0.0833998	CCND1, DHFR, GSK3B, NPAT, SMAD4, ABL1, ATM	156	29	1437	2.22347	1	0.962378	67.1535
none	none	na	1	proliferation and apopotosis	BIOCARTA	h_g1Pathway:Cell Cycle: G1/S Check Point	ABL1	c-abl oncogene 1, non-receptor tyrosine kinase	4	up	hsa-miR-576-5p	0.11	-0.49	down	-0.64	7	0.4	0.0833998	CCND1, DHFR, GSK3B, NPAT, SMAD4, ABL1, ATM	156	29	1437	2.22347	1	0.962378	67.1535
none	none	na	1	proliferation and apopotosis	BIOCARTA	h_g1Pathway:Cell Cycle: G1/S Check Point	DHFR	dihydrofolate reductase	3	up	hsa-miR-576-5p	0.18	-0.41	down	-0.64	7	0.4	0.0833998	CCND1, DHFR, GSK3B, NPAT, SMAD4, ABL1, ATM	156	29	1437	2.22347	1	0.962378	67.1535
none	none	na	1	proliferation and apopotosis	BIOCARTA	h_g1Pathway:Cell Cycle: G1/S Check Point	GSK3B	glycogen synthase kinase 3 beta	4	down	hsa-miR-582-3p	-0.3	-0.54	down	-0.64	7	0.4	0.0833998	CCND1, DHFR, GSK3B, NPAT, SMAD4, ABL1, ATM	156	29	1437	2.22347	1	0.962378	67.1535
none	none	na	1	proliferation and apopotosis	BIOCARTA	h_g1Pathway:Cell Cycle: G1/S Check Point	DHFR	dihydrofolate reductase	3	down	hsa-miR-589	-0.28	-0.41	down	-0.64	7	0.4	0.0833998	CCND1, DHFR, GSK3B, NPAT, SMAD4, ABL1, ATM	156	29	1437	2.22347	1	0.962378	67.1535
none	none	na	1	proliferation and apopotosis	BIOCARTA	h_g1Pathway:Cell Cycle: G1/S Check Point	SMAD4	SMAD family member 4	4	down	hsa-miR-589	-0.13	-0.55	down	-0.64	7	0.4	0.0833998	CCND1, DHFR, GSK3B, NPAT, SMAD4, ABL1, ATM	156	29	1437	2.22347	1	0.962378	67.1535
none	none	na	1	proliferation and apopotosis	BIOCARTA	h_g1Pathway:Cell Cycle: G1/S Check Point	ABL1	c-abl oncogene 1, non-receptor tyrosine kinase	4	down	hsa-miR-760	-0.1	-0.49	down	-0.64	7	0.4	0.0833998	CCND1, DHFR, GSK3B, NPAT, SMAD4, ABL1, ATM	156	29	1437	2.22347	1	0.962378	67.1535
none	none	na	1	proliferation and apopotosis	BIOCARTA	h_g1Pathway:Cell Cycle: G1/S Check Point	GSK3B	glycogen synthase kinase 3 beta	4	down	hsa-miR-760	-0.29	-0.54	down	-0.64	7	0.4	0.0833998	CCND1, DHFR, GSK3B, NPAT, SMAD4, ABL1, ATM	156	29	1437	2.22347	1	0.962378	67.1535
none	none	na	1	proliferation and apopotosis	BIOCARTA	h_g1Pathway:Cell Cycle: G1/S Check Point	SMAD4	SMAD family member 4	4	down	hsa-miR-760	-0.34	-0.55	down	-0.64	7	0.4	0.0833998	CCND1, DHFR, GSK3B, NPAT, SMAD4, ABL1, ATM	156	29	1437	2.22347	1	0.962378	67.1535
none	none	na	1	proliferation and apopotosis	KEGG_PATHWAY	hsa04115:p53 signaling pathway	CCNG2	cyclin G2	2	up	hsa-miR-137	0.33	0.43	up	1.74	15	0.857143	0.00218184	STEAP3, ZMAT3, IGF1, RRM2B, CCNG2, TP73, ATM, RFWD2, EI24, CCND1, PPM1D, CCND3, SHISA5, APAF1, MDM4	453	68	5085	2.47614	0.322125	0.176668	2.64966
none	none	na	1	proliferation and apopotosis	KEGG_PATHWAY	hsa04115:p53 signaling pathway	MDM4	Mdm4 p53 binding protein homolog (mouse)	4	up	hsa-miR-137	0.12	1.29	up	1.74	15	0.857143	0.00218184	STEAP3, ZMAT3, IGF1, RRM2B, CCNG2, TP73, ATM, RFWD2, EI24, CCND1, PPM1D, CCND3, SHISA5, APAF1, MDM4	453	68	5085	2.47614	0.322125	0.176668	2.64966
none	none	na	1	proliferation and apopotosis	KEGG_PATHWAY	hsa04115:p53 signaling pathway	ATM	ataxia telangiectasia mutated	2	up	hsa-miR-214	0.22	0.41	up	1.74	15	0.857143	0.00218184	STEAP3, ZMAT3, IGF1, RRM2B, CCNG2, TP73, ATM, RFWD2, EI24, CCND1, PPM1D, CCND3, SHISA5, APAF1, MDM4	453	68	5085	2.47614	0.322125	0.176668	2.64966
none	none	na	1	proliferation and apopotosis	KEGG_PATHWAY	hsa04115:p53 signaling pathway	CCND3	cyclin D3	3	up	hsa-miR-214	0.12	0.61	up	1.74	15	0.857143	0.00218184	STEAP3, ZMAT3, IGF1, RRM2B, CCNG2, TP73, ATM, RFWD2, EI24, CCND1, PPM1D, CCND3, SHISA5, APAF1, MDM4	453	68	5085	2.47614	0.322125	0.176668	2.64966
none	none	na	1	proliferation and apopotosis	KEGG_PATHWAY	hsa04115:p53 signaling pathway	IGF1	insulin-like growth factor 1 (somatomedin C)	3	up	hsa-miR-214	0.21	0.57	up	1.74	15	0.857143	0.00218184	STEAP3, ZMAT3, IGF1, RRM2B, CCNG2, TP73, ATM, RFWD2, EI24, CCND1, PPM1D, CCND3, SHISA5, APAF1, MDM4	453	68	5085	2.47614	0.322125	0.176668	2.64966
none	none	na	1	proliferation and apopotosis	KEGG_PATHWAY	hsa04115:p53 signaling pathway	RFWD2	ring finger and WD repeat domain 2	1	up	hsa-miR-214	0.49	0.49	up	1.74	15	0.857143	0.00218184	STEAP3, ZMAT3, IGF1, RRM2B, CCNG2, TP73, ATM, RFWD2, EI24, CCND1, PPM1D, CCND3, SHISA5, APAF1, MDM4	453	68	5085	2.47614	0.322125	0.176668	2.64966
none	none	na	1	proliferation and apopotosis	KEGG_PATHWAY	hsa04115:p53 signaling pathway	STEAP3	STEAP family member 3	3	up	hsa-miR-214	0.15	-0.46	down	1.74	15	0.857143	0.00218184	STEAP3, ZMAT3, IGF1, RRM2B, CCNG2, TP73, ATM, RFWD2, EI24, CCND1, PPM1D, CCND3, SHISA5, APAF1, MDM4	453	68	5085	2.47614	0.322125	0.176668	2.64966
none	none	na	1	proliferation and apopotosis	KEGG_PATHWAY	hsa04115:p53 signaling pathway	STEAP3	STEAP family member 3	3	down	hsa-miR-219-5p	-0.19	-0.46	down	1.74	15	0.857143	0.00218184	STEAP3, ZMAT3, IGF1, RRM2B, CCNG2, TP73, ATM, RFWD2, EI24, CCND1, PPM1D, CCND3, SHISA5, APAF1, MDM4	453	68	5085	2.47614	0.322125	0.176668	2.64966
none	none	na	1	proliferation and apopotosis	KEGG_PATHWAY	hsa04115:p53 signaling pathway	APAF1	apoptotic peptidase activating factor 1	4	up	hsa-miR-301a	0.28	0.47	up	1.74	15	0.857143	0.00218184	STEAP3, ZMAT3, IGF1, RRM2B, CCNG2, TP73, ATM, RFWD2, EI24, CCND1, PPM1D, CCND3, SHISA5, APAF1, MDM4	453	68	5085	2.47614	0.322125	0.176668	2.64966
none	none	na	1	proliferation and apopotosis	KEGG_PATHWAY	hsa04115:p53 signaling pathway	IGF1	insulin-like growth factor 1 (somatomedin C)	3	up	hsa-miR-301a	0.48	0.57	up	1.74	15	0.857143	0.00218184	STEAP3, ZMAT3, IGF1, RRM2B, CCNG2, TP73, ATM, RFWD2, EI24, CCND1, PPM1D, CCND3, SHISA5, APAF1, MDM4	453	68	5085	2.47614	0.322125	0.176668	2.64966
none	none	na	1	proliferation and apopotosis	KEGG_PATHWAY	hsa04115:p53 signaling pathway	MDM4	Mdm4 p53 binding protein homolog (mouse)	4	up	hsa-miR-301a	0.78	1.29	up	1.74	15	0.857143	0.00218184	STEAP3, ZMAT3, IGF1, RRM2B, CCNG2, TP73, ATM, RFWD2, EI24, CCND1, PPM1D, CCND3, SHISA5, APAF1, MDM4	453	68	5085	2.47614	0.322125	0.176668	2.64966
none	none	na	1	proliferation and apopotosis	KEGG_PATHWAY	hsa04115:p53 signaling pathway	ZMAT3	zinc finger, matrin-type 3	3	up	hsa-miR-301a	0.14	0.61	up	1.74	15	0.857143	0.00218184	STEAP3, ZMAT3, IGF1, RRM2B, CCNG2, TP73, ATM, RFWD2, EI24, CCND1, PPM1D, CCND3, SHISA5, APAF1, MDM4	453	68	5085	2.47614	0.322125	0.176668	2.64966
none	none	na	1	proliferation and apopotosis	KEGG_PATHWAY	hsa04115:p53 signaling pathway	CCND3	cyclin D3	3	up	hsa-miR-330-3p	0.31	0.61	up	1.74	15	0.857143	0.00218184	STEAP3, ZMAT3, IGF1, RRM2B, CCNG2, TP73, ATM, RFWD2, EI24, CCND1, PPM1D, CCND3, SHISA5, APAF1, MDM4	453	68	5085	2.47614	0.322125	0.176668	2.64966
none	none	na	1	proliferation and apopotosis	KEGG_PATHWAY	hsa04115:p53 signaling pathway	ZMAT3	zinc finger, matrin-type 3	3	up	hsa-miR-330-3p	0.28	0.61	up	1.74	15	0.857143	0.00218184	STEAP3, ZMAT3, IGF1, RRM2B, CCNG2, TP73, ATM, RFWD2, EI24, CCND1, PPM1D, CCND3, SHISA5, APAF1, MDM4	453	68	5085	2.47614	0.322125	0.176668	2.64966
none	none	na	1	proliferation and apopotosis	KEGG_PATHWAY	hsa04115:p53 signaling pathway	APAF1	apoptotic peptidase activating factor 1	4	up	hsa-miR-369-3p	0.23	0.47	up	1.74	15	0.857143	0.00218184	STEAP3, ZMAT3, IGF1, RRM2B, CCNG2, TP73, ATM, RFWD2, EI24, CCND1, PPM1D, CCND3, SHISA5, APAF1, MDM4	453	68	5085	2.47614	0.322125	0.176668	2.64966
none	none	na	1	proliferation and apopotosis	KEGG_PATHWAY	hsa04115:p53 signaling pathway	CCNG2	cyclin G2	2	up	hsa-miR-369-3p	0.1	0.43	up	1.74	15	0.857143	0.00218184	STEAP3, ZMAT3, IGF1, RRM2B, CCNG2, TP73, ATM, RFWD2, EI24, CCND1, PPM1D, CCND3, SHISA5, APAF1, MDM4	453	68	5085	2.47614	0.322125	0.176668	2.64966
none	none	na	1	proliferation and apopotosis	KEGG_PATHWAY	hsa04115:p53 signaling pathway	ATM	ataxia telangiectasia mutated	2	up	hsa-miR-383	0.19	0.41	up	1.74	15	0.857143	0.00218184	STEAP3, ZMAT3, IGF1, RRM2B, CCNG2, TP73, ATM, RFWD2, EI24, CCND1, PPM1D, CCND3, SHISA5, APAF1, MDM4	453	68	5085	2.47614	0.322125	0.176668	2.64966
none	none	na	1	proliferation and apopotosis	KEGG_PATHWAY	hsa04115:p53 signaling pathway	MDM4	Mdm4 p53 binding protein homolog (mouse)	4	up	hsa-miR-383	0.17	1.29	up	1.74	15	0.857143	0.00218184	STEAP3, ZMAT3, IGF1, RRM2B, CCNG2, TP73, ATM, RFWD2, EI24, CCND1, PPM1D, CCND3, SHISA5, APAF1, MDM4	453	68	5085	2.47614	0.322125	0.176668	2.64966
none	none	na	1	proliferation and apopotosis	KEGG_PATHWAY	hsa04115:p53 signaling pathway	EI24	etoposide induced 2.4 mRNA	2	down	hsa-miR-455-3p	-0.28	-0.55	down	1.74	15	0.857143	0.00218184	STEAP3, ZMAT3, IGF1, RRM2B, CCNG2, TP73, ATM, RFWD2, EI24, CCND1, PPM1D, CCND3, SHISA5, APAF1, MDM4	453	68	5085	2.47614	0.322125	0.176668	2.64966
none	none	na	1	proliferation and apopotosis	KEGG_PATHWAY	hsa04115:p53 signaling pathway	RRM2B	ribonucleotide reductase M2 B (TP53 inducible)	3	down	hsa-miR-455-3p	-0.14	-0.57	down	1.74	15	0.857143	0.00218184	STEAP3, ZMAT3, IGF1, RRM2B, CCNG2, TP73, ATM, RFWD2, EI24, CCND1, PPM1D, CCND3, SHISA5, APAF1, MDM4	453	68	5085	2.47614	0.322125	0.176668	2.64966
none	none	na	1	proliferation and apopotosis	KEGG_PATHWAY	hsa04115:p53 signaling pathway	TP73	tumor protein p73	3	down	hsa-miR-455-3p	-0.18	-0.87	down	1.74	15	0.857143	0.00218184	STEAP3, ZMAT3, IGF1, RRM2B, CCNG2, TP73, ATM, RFWD2, EI24, CCND1, PPM1D, CCND3, SHISA5, APAF1, MDM4	453	68	5085	2.47614	0.322125	0.176668	2.64966
none	none	na	1	proliferation and apopotosis	KEGG_PATHWAY	hsa04115:p53 signaling pathway	APAF1	apoptotic peptidase activating factor 1	4	up	hsa-miR-511	0.12	0.47	up	1.74	15	0.857143	0.00218184	STEAP3, ZMAT3, IGF1, RRM2B, CCNG2, TP73, ATM, RFWD2, EI24, CCND1, PPM1D, CCND3, SHISA5, APAF1, MDM4	453	68	5085	2.47614	0.322125	0.176668	2.64966
none	none	na	1	proliferation and apopotosis	KEGG_PATHWAY	hsa04115:p53 signaling pathway	CCND1	cyclin D1	1	up	hsa-miR-511	0.43	0.43	up	1.74	15	0.857143	0.00218184	STEAP3, ZMAT3, IGF1, RRM2B, CCNG2, TP73, ATM, RFWD2, EI24, CCND1, PPM1D, CCND3, SHISA5, APAF1, MDM4	453	68	5085	2.47614	0.322125	0.176668	2.64966
none	none	na	1	proliferation and apopotosis	KEGG_PATHWAY	hsa04115:p53 signaling pathway	PPM1D	protein phosphatase, Mg2+/Mn2+ dependent, 1D	3	down	hsa-miR-548a-3p	-0.2	-0.48	down	1.74	15	0.857143	0.00218184	STEAP3, ZMAT3, IGF1, RRM2B, CCNG2, TP73, ATM, RFWD2, EI24, CCND1, PPM1D, CCND3, SHISA5, APAF1, MDM4	453	68	5085	2.47614	0.322125	0.176668	2.64966
none	none	na	1	proliferation and apopotosis	KEGG_PATHWAY	hsa04115:p53 signaling pathway	ZMAT3	zinc finger, matrin-type 3	3	up	hsa-miR-576-5p	0.19	0.61	up	1.74	15	0.857143	0.00218184	STEAP3, ZMAT3, IGF1, RRM2B, CCNG2, TP73, ATM, RFWD2, EI24, CCND1, PPM1D, CCND3, SHISA5, APAF1, MDM4	453	68	5085	2.47614	0.322125	0.176668	2.64966
none	none	na	1	proliferation and apopotosis	KEGG_PATHWAY	hsa04115:p53 signaling pathway	TP73	tumor protein p73	3	down	hsa-miR-582-3p	-0.37	-0.87	down	1.74	15	0.857143	0.00218184	STEAP3, ZMAT3, IGF1, RRM2B, CCNG2, TP73, ATM, RFWD2, EI24, CCND1, PPM1D, CCND3, SHISA5, APAF1, MDM4	453	68	5085	2.47614	0.322125	0.176668	2.64966
none	none	na	1	proliferation and apopotosis	KEGG_PATHWAY	hsa04115:p53 signaling pathway	CCND3	cyclin D3	3	up	hsa-miR-586	0.18	0.61	up	1.74	15	0.857143	0.00218184	STEAP3, ZMAT3, IGF1, RRM2B, CCNG2, TP73, ATM, RFWD2, EI24, CCND1, PPM1D, CCND3, SHISA5, APAF1, MDM4	453	68	5085	2.47614	0.322125	0.176668	2.64966
none	none	na	1	proliferation and apopotosis	KEGG_PATHWAY	hsa04115:p53 signaling pathway	MDM4	Mdm4 p53 binding protein homolog (mouse)	4	up	hsa-miR-586	0.22	1.29	up	1.74	15	0.857143	0.00218184	STEAP3, ZMAT3, IGF1, RRM2B, CCNG2, TP73, ATM, RFWD2, EI24, CCND1, PPM1D, CCND3, SHISA5, APAF1, MDM4	453	68	5085	2.47614	0.322125	0.176668	2.64966
none	none	na	1	proliferation and apopotosis	KEGG_PATHWAY	hsa04115:p53 signaling pathway	RRM2B	ribonucleotide reductase M2 B (TP53 inducible)	3	down	hsa-miR-610	-0.24	-0.57	down	1.74	15	0.857143	0.00218184	STEAP3, ZMAT3, IGF1, RRM2B, CCNG2, TP73, ATM, RFWD2, EI24, CCND1, PPM1D, CCND3, SHISA5, APAF1, MDM4	453	68	5085	2.47614	0.322125	0.176668	2.64966
none	none	na	1	proliferation and apopotosis	KEGG_PATHWAY	hsa04115:p53 signaling pathway	SHISA5	shisa homolog 5 (Xenopus laevis)	2	down	hsa-miR-610	-0.33	-0.64	down	1.74	15	0.857143	0.00218184	STEAP3, ZMAT3, IGF1, RRM2B, CCNG2, TP73, ATM, RFWD2, EI24, CCND1, PPM1D, CCND3, SHISA5, APAF1, MDM4	453	68	5085	2.47614	0.322125	0.176668	2.64966
none	none	na	1	proliferation and apopotosis	KEGG_PATHWAY	hsa04115:p53 signaling pathway	APAF1	apoptotic peptidase activating factor 1	4	down	hsa-miR-758	-0.16	0.47	up	1.74	15	0.857143	0.00218184	STEAP3, ZMAT3, IGF1, RRM2B, CCNG2, TP73, ATM, RFWD2, EI24, CCND1, PPM1D, CCND3, SHISA5, APAF1, MDM4	453	68	5085	2.47614	0.322125	0.176668	2.64966
none	none	na	1	proliferation and apopotosis	KEGG_PATHWAY	hsa04115:p53 signaling pathway	EI24	etoposide induced 2.4 mRNA	2	down	hsa-miR-758	-0.27	-0.55	down	1.74	15	0.857143	0.00218184	STEAP3, ZMAT3, IGF1, RRM2B, CCNG2, TP73, ATM, RFWD2, EI24, CCND1, PPM1D, CCND3, SHISA5, APAF1, MDM4	453	68	5085	2.47614	0.322125	0.176668	2.64966
none	none	na	1	proliferation and apopotosis	KEGG_PATHWAY	hsa04115:p53 signaling pathway	PPM1D	protein phosphatase, Mg2+/Mn2+ dependent, 1D	3	down	hsa-miR-758	-0.14	-0.48	down	1.74	15	0.857143	0.00218184	STEAP3, ZMAT3, IGF1, RRM2B, CCNG2, TP73, ATM, RFWD2, EI24, CCND1, PPM1D, CCND3, SHISA5, APAF1, MDM4	453	68	5085	2.47614	0.322125	0.176668	2.64966
none	none	na	1	proliferation and apopotosis	KEGG_PATHWAY	hsa04115:p53 signaling pathway	RRM2B	ribonucleotide reductase M2 B (TP53 inducible)	3	down	hsa-miR-758	-0.19	-0.57	down	1.74	15	0.857143	0.00218184	STEAP3, ZMAT3, IGF1, RRM2B, CCNG2, TP73, ATM, RFWD2, EI24, CCND1, PPM1D, CCND3, SHISA5, APAF1, MDM4	453	68	5085	2.47614	0.322125	0.176668	2.64966
none	none	na	1	proliferation and apopotosis	KEGG_PATHWAY	hsa04115:p53 signaling pathway	IGF1	insulin-like growth factor 1 (somatomedin C)	3	down	hsa-miR-760	-0.12	0.57	up	1.74	15	0.857143	0.00218184	STEAP3, ZMAT3, IGF1, RRM2B, CCNG2, TP73, ATM, RFWD2, EI24, CCND1, PPM1D, CCND3, SHISA5, APAF1, MDM4	453	68	5085	2.47614	0.322125	0.176668	2.64966
none	none	na	1	proliferation and apopotosis	KEGG_PATHWAY	hsa04115:p53 signaling pathway	PPM1D	protein phosphatase, Mg2+/Mn2+ dependent, 1D	3	down	hsa-miR-760	-0.14	-0.48	down	1.74	15	0.857143	0.00218184	STEAP3, ZMAT3, IGF1, RRM2B, CCNG2, TP73, ATM, RFWD2, EI24, CCND1, PPM1D, CCND3, SHISA5, APAF1, MDM4	453	68	5085	2.47614	0.322125	0.176668	2.64966
none	none	na	1	proliferation and apopotosis	KEGG_PATHWAY	hsa04115:p53 signaling pathway	SHISA5	shisa homolog 5 (Xenopus laevis)	2	down	hsa-miR-760	-0.31	-0.64	down	1.74	15	0.857143	0.00218184	STEAP3, ZMAT3, IGF1, RRM2B, CCNG2, TP73, ATM, RFWD2, EI24, CCND1, PPM1D, CCND3, SHISA5, APAF1, MDM4	453	68	5085	2.47614	0.322125	0.176668	2.64966
none	none	na	1	proliferation and apopotosis	KEGG_PATHWAY	hsa04115:p53 signaling pathway	STEAP3	STEAP family member 3	3	down	hsa-miR-760	-0.42	-0.46	down	1.74	15	0.857143	0.00218184	STEAP3, ZMAT3, IGF1, RRM2B, CCNG2, TP73, ATM, RFWD2, EI24, CCND1, PPM1D, CCND3, SHISA5, APAF1, MDM4	453	68	5085	2.47614	0.322125	0.176668	2.64966
none	none	na	1	proliferation and apopotosis	KEGG_PATHWAY	hsa04115:p53 signaling pathway	TP73	tumor protein p73	3	down	hsa-miR-760	-0.32	-0.87	down	1.74	15	0.857143	0.00218184	STEAP3, ZMAT3, IGF1, RRM2B, CCNG2, TP73, ATM, RFWD2, EI24, CCND1, PPM1D, CCND3, SHISA5, APAF1, MDM4	453	68	5085	2.47614	0.322125	0.176668	2.64966
none	none	na	1	proliferation and apopotosis	KEGG_PATHWAY	hsa04150:mTOR signaling pathway	MAPK1	mitogen-activated protein kinase 1	4	up	hsa-miR-137	0.18	0.63	up	2.74	9	0.514286	0.0861191	EIF4B, MAPK1, CAB39L, TSC1, PGF, ULK2, IGF1, PIK3R5, PRKAA1	453	52	5085	1.94282	1	0.656529	66.9511
none	none	na	1	proliferation and apopotosis	KEGG_PATHWAY	hsa04150:mTOR signaling pathway	PRKAA1	protein kinase, AMP-activated, alpha 1 catalytic subunit	3	up	hsa-miR-137	0.27	0.6	up	2.74	9	0.514286	0.0861191	EIF4B, MAPK1, CAB39L, TSC1, PGF, ULK2, IGF1, PIK3R5, PRKAA1	453	52	5085	1.94282	1	0.656529	66.9511
none	none	na	1	proliferation and apopotosis	KEGG_PATHWAY	hsa04150:mTOR signaling pathway	IGF1	insulin-like growth factor 1 (somatomedin C)	3	up	hsa-miR-214	0.21	0.57	up	2.74	9	0.514286	0.0861191	EIF4B, MAPK1, CAB39L, TSC1, PGF, ULK2, IGF1, PIK3R5, PRKAA1	453	52	5085	1.94282	1	0.656529	66.9511
none	none	na	1	proliferation and apopotosis	KEGG_PATHWAY	hsa04150:mTOR signaling pathway	MAPK1	mitogen-activated protein kinase 1	4	up	hsa-miR-214	0.39	0.63	up	2.74	9	0.514286	0.0861191	EIF4B, MAPK1, CAB39L, TSC1, PGF, ULK2, IGF1, PIK3R5, PRKAA1	453	52	5085	1.94282	1	0.656529	66.9511
none	none	na	1	proliferation and apopotosis	KEGG_PATHWAY	hsa04150:mTOR signaling pathway	PGF	placental growth factor	1	up	hsa-miR-214	0.7	0.7	up	2.74	9	0.514286	0.0861191	EIF4B, MAPK1, CAB39L, TSC1, PGF, ULK2, IGF1, PIK3R5, PRKAA1	453	52	5085	1.94282	1	0.656529	66.9511
none	none	na	1	proliferation and apopotosis	KEGG_PATHWAY	hsa04150:mTOR signaling pathway	ULK2	unc-51-like kinase 2 (C. elegans)	3	up	hsa-miR-214	0.23	0.74	up	2.74	9	0.514286	0.0861191	EIF4B, MAPK1, CAB39L, TSC1, PGF, ULK2, IGF1, PIK3R5, PRKAA1	453	52	5085	1.94282	1	0.656529	66.9511
none	none	na	1	proliferation and apopotosis	KEGG_PATHWAY	hsa04150:mTOR signaling pathway	CAB39L	calcium binding protein 39-like	4	up	hsa-miR-301a	0.19	-0.66	down	2.74	9	0.514286	0.0861191	EIF4B, MAPK1, CAB39L, TSC1, PGF, ULK2, IGF1, PIK3R5, PRKAA1	453	52	5085	1.94282	1	0.656529	66.9511
none	none	na	1	proliferation and apopotosis	KEGG_PATHWAY	hsa04150:mTOR signaling pathway	IGF1	insulin-like growth factor 1 (somatomedin C)	3	up	hsa-miR-301a	0.48	0.57	up	2.74	9	0.514286	0.0861191	EIF4B, MAPK1, CAB39L, TSC1, PGF, ULK2, IGF1, PIK3R5, PRKAA1	453	52	5085	1.94282	1	0.656529	66.9511
none	none	na	1	proliferation and apopotosis	KEGG_PATHWAY	hsa04150:mTOR signaling pathway	MAPK1	mitogen-activated protein kinase 1	4	up	hsa-miR-301a	0.16	0.63	up	2.74	9	0.514286	0.0861191	EIF4B, MAPK1, CAB39L, TSC1, PGF, ULK2, IGF1, PIK3R5, PRKAA1	453	52	5085	1.94282	1	0.656529	66.9511
none	none	na	1	proliferation and apopotosis	KEGG_PATHWAY	hsa04150:mTOR signaling pathway	PRKAA1	protein kinase, AMP-activated, alpha 1 catalytic subunit	3	up	hsa-miR-301a	0.21	0.6	up	2.74	9	0.514286	0.0861191	EIF4B, MAPK1, CAB39L, TSC1, PGF, ULK2, IGF1, PIK3R5, PRKAA1	453	52	5085	1.94282	1	0.656529	66.9511
none	none	na	1	proliferation and apopotosis	KEGG_PATHWAY	hsa04150:mTOR signaling pathway	TSC1	tuberous sclerosis 1	1	up	hsa-miR-301a	0.81	0.81	up	2.74	9	0.514286	0.0861191	EIF4B, MAPK1, CAB39L, TSC1, PGF, ULK2, IGF1, PIK3R5, PRKAA1	453	52	5085	1.94282	1	0.656529	66.9511
none	none	na	1	proliferation and apopotosis	KEGG_PATHWAY	hsa04150:mTOR signaling pathway	ULK2	unc-51-like kinase 2 (C. elegans)	3	up	hsa-miR-301a	0.4	0.74	up	2.74	9	0.514286	0.0861191	EIF4B, MAPK1, CAB39L, TSC1, PGF, ULK2, IGF1, PIK3R5, PRKAA1	453	52	5085	1.94282	1	0.656529	66.9511
none	none	na	1	proliferation and apopotosis	KEGG_PATHWAY	hsa04150:mTOR signaling pathway	EIF4B	eukaryotic translation initiation factor 4B	2	up	hsa-miR-383	0.34	0.44	up	2.74	9	0.514286	0.0861191	EIF4B, MAPK1, CAB39L, TSC1, PGF, ULK2, IGF1, PIK3R5, PRKAA1	453	52	5085	1.94282	1	0.656529	66.9511
none	none	na	1	proliferation and apopotosis	KEGG_PATHWAY	hsa04150:mTOR signaling pathway	CAB39L	calcium binding protein 39-like	4	down	hsa-miR-455-3p	-0.39	-0.66	down	2.74	9	0.514286	0.0861191	EIF4B, MAPK1, CAB39L, TSC1, PGF, ULK2, IGF1, PIK3R5, PRKAA1	453	52	5085	1.94282	1	0.656529	66.9511
none	none	na	1	proliferation and apopotosis	KEGG_PATHWAY	hsa04150:mTOR signaling pathway	PIK3R5	phosphoinositide-3-kinase, regulatory subunit 5	3	down	hsa-miR-455-3p	-0.27	-1.09	down	2.74	9	0.514286	0.0861191	EIF4B, MAPK1, CAB39L, TSC1, PGF, ULK2, IGF1, PIK3R5, PRKAA1	453	52	5085	1.94282	1	0.656529	66.9511
none	none	na	1	proliferation and apopotosis	KEGG_PATHWAY	hsa04150:mTOR signaling pathway	EIF4B	eukaryotic translation initiation factor 4B	2	up	hsa-miR-511	0.1	0.44	up	2.74	9	0.514286	0.0861191	EIF4B, MAPK1, CAB39L, TSC1, PGF, ULK2, IGF1, PIK3R5, PRKAA1	453	52	5085	1.94282	1	0.656529	66.9511
none	none	na	1	proliferation and apopotosis	KEGG_PATHWAY	hsa04150:mTOR signaling pathway	PIK3R5	phosphoinositide-3-kinase, regulatory subunit 5	3	down	hsa-miR-539	-0.13	-1.09	down	2.74	9	0.514286	0.0861191	EIF4B, MAPK1, CAB39L, TSC1, PGF, ULK2, IGF1, PIK3R5, PRKAA1	453	52	5085	1.94282	1	0.656529	66.9511
none	none	na	1	proliferation and apopotosis	KEGG_PATHWAY	hsa04150:mTOR signaling pathway	PRKAA1	protein kinase, AMP-activated, alpha 1 catalytic subunit	3	up	hsa-miR-586	0.12	0.6	up	2.74	9	0.514286	0.0861191	EIF4B, MAPK1, CAB39L, TSC1, PGF, ULK2, IGF1, PIK3R5, PRKAA1	453	52	5085	1.94282	1	0.656529	66.9511
none	none	na	1	proliferation and apopotosis	KEGG_PATHWAY	hsa04150:mTOR signaling pathway	ULK2	unc-51-like kinase 2 (C. elegans)	3	up	hsa-miR-586	0.11	0.74	up	2.74	9	0.514286	0.0861191	EIF4B, MAPK1, CAB39L, TSC1, PGF, ULK2, IGF1, PIK3R5, PRKAA1	453	52	5085	1.94282	1	0.656529	66.9511
none	none	na	1	proliferation and apopotosis	KEGG_PATHWAY	hsa04150:mTOR signaling pathway	MAPK1	mitogen-activated protein kinase 1	4	down	hsa-miR-589	-0.1	0.63	up	2.74	9	0.514286	0.0861191	EIF4B, MAPK1, CAB39L, TSC1, PGF, ULK2, IGF1, PIK3R5, PRKAA1	453	52	5085	1.94282	1	0.656529	66.9511
none	none	na	1	proliferation and apopotosis	KEGG_PATHWAY	hsa04150:mTOR signaling pathway	CAB39L	calcium binding protein 39-like	4	down	hsa-miR-610	-0.19	-0.66	down	2.74	9	0.514286	0.0861191	EIF4B, MAPK1, CAB39L, TSC1, PGF, ULK2, IGF1, PIK3R5, PRKAA1	453	52	5085	1.94282	1	0.656529	66.9511
none	none	na	1	proliferation and apopotosis	KEGG_PATHWAY	hsa04150:mTOR signaling pathway	CAB39L	calcium binding protein 39-like	4	down	hsa-miR-760	-0.27	-0.66	down	2.74	9	0.514286	0.0861191	EIF4B, MAPK1, CAB39L, TSC1, PGF, ULK2, IGF1, PIK3R5, PRKAA1	453	52	5085	1.94282	1	0.656529	66.9511
none	none	na	1	proliferation and apopotosis	KEGG_PATHWAY	hsa04150:mTOR signaling pathway	IGF1	insulin-like growth factor 1 (somatomedin C)	3	down	hsa-miR-760	-0.12	0.57	up	2.74	9	0.514286	0.0861191	EIF4B, MAPK1, CAB39L, TSC1, PGF, ULK2, IGF1, PIK3R5, PRKAA1	453	52	5085	1.94282	1	0.656529	66.9511
none	none	na	1	proliferation and apopotosis	KEGG_PATHWAY	hsa04150:mTOR signaling pathway	PIK3R5	phosphoinositide-3-kinase, regulatory subunit 5	3	down	hsa-miR-760	-0.69	-1.09	down	2.74	9	0.514286	0.0861191	EIF4B, MAPK1, CAB39L, TSC1, PGF, ULK2, IGF1, PIK3R5, PRKAA1	453	52	5085	1.94282	1	0.656529	66.9511
none	none	na	2	proliferation and apopotosis, monocyte/macrophage differentiation	GOTERM_BP_FAT	GO:0007259~JAK-STAT cascade	PRLR	prolactin receptor	2	up	hsa-miR-214	0.34	0.47	up	-1.32	8	0.457143	0.0689161	STAMBP, IFNAR2, SOCS2, PRLR, CCR2, STAT5B, PKD2, STAT2	1274	39	13528	2.17816	1	0.885721	72.9189
none	none	na	2	proliferation and apopotosis, monocyte/macrophage differentiation	GOTERM_BP_FAT	GO:0007259~JAK-STAT cascade	SOCS2	suppressor of cytokine signaling 2	3	up	hsa-miR-214	0.31	0.62	up	-1.32	8	0.457143	0.0689161	STAMBP, IFNAR2, SOCS2, PRLR, CCR2, STAT5B, PKD2, STAT2	1274	39	13528	2.17816	1	0.885721	72.9189
none	none	na	2	proliferation and apopotosis, monocyte/macrophage differentiation	GOTERM_BP_FAT	GO:0007259~JAK-STAT cascade	STAT2	signal transducer and activator of transcription 2, 113kDa	4	up	hsa-miR-214	0.12	-0.77	down	-1.32	8	0.457143	0.0689161	STAMBP, IFNAR2, SOCS2, PRLR, CCR2, STAT5B, PKD2, STAT2	1274	39	13528	2.17816	1	0.885721	72.9189
none	none	na	2	proliferation and apopotosis, monocyte/macrophage differentiation	GOTERM_BP_FAT	GO:0007259~JAK-STAT cascade	STAT5B	signal transducer and activator of transcription 5B	3	up	hsa-miR-214	0.18	-0.59	down	-1.32	8	0.457143	0.0689161	STAMBP, IFNAR2, SOCS2, PRLR, CCR2, STAT5B, PKD2, STAT2	1274	39	13528	2.17816	1	0.885721	72.9189
none	none	na	2	proliferation and apopotosis, monocyte/macrophage differentiation	GOTERM_BP_FAT	GO:0007259~JAK-STAT cascade	PKD2	polycystic kidney disease 2 (autosomal dominant)	5	down	hsa-miR-219-5p	-0.35	-0.71	down	-1.32	8	0.457143	0.0689161	STAMBP, IFNAR2, SOCS2, PRLR, CCR2, STAT5B, PKD2, STAT2	1274	39	13528	2.17816	1	0.885721	72.9189
none	none	na	2	proliferation and apopotosis, monocyte/macrophage differentiation	GOTERM_BP_FAT	GO:0007259~JAK-STAT cascade	STAT2	signal transducer and activator of transcription 2, 113kDa	4	down	hsa-miR-219-5p	-0.12	-0.77	down	-1.32	8	0.457143	0.0689161	STAMBP, IFNAR2, SOCS2, PRLR, CCR2, STAT5B, PKD2, STAT2	1274	39	13528	2.17816	1	0.885721	72.9189
none	none	na	2	proliferation and apopotosis, monocyte/macrophage differentiation	GOTERM_BP_FAT	GO:0007259~JAK-STAT cascade	CCR2	chemokine (C-C motif) receptor 2	3	up	hsa-miR-330-3p	0.2	0.68	up	-1.32	8	0.457143	0.0689161	STAMBP, IFNAR2, SOCS2, PRLR, CCR2, STAT5B, PKD2, STAT2	1274	39	13528	2.17816	1	0.885721	72.9189
none	none	na	2	proliferation and apopotosis, monocyte/macrophage differentiation	GOTERM_BP_FAT	GO:0007259~JAK-STAT cascade	CCR2	chemokine (C-C motif) receptor 2	3	up	hsa-miR-383	0.18	0.68	up	-1.32	8	0.457143	0.0689161	STAMBP, IFNAR2, SOCS2, PRLR, CCR2, STAT5B, PKD2, STAT2	1274	39	13528	2.17816	1	0.885721	72.9189
none	none	na	2	proliferation and apopotosis, monocyte/macrophage differentiation	GOTERM_BP_FAT	GO:0007259~JAK-STAT cascade	IFNAR2	interferon (alpha, beta and omega) receptor 2	4	down	hsa-miR-432	-0.18	-0.6	down	-1.32	8	0.457143	0.0689161	STAMBP, IFNAR2, SOCS2, PRLR, CCR2, STAT5B, PKD2, STAT2	1274	39	13528	2.17816	1	0.885721	72.9189
none	none	na	2	proliferation and apopotosis, monocyte/macrophage differentiation	GOTERM_BP_FAT	GO:0007259~JAK-STAT cascade	PKD2	polycystic kidney disease 2 (autosomal dominant)	5	down	hsa-miR-432	-0.11	-0.71	down	-1.32	8	0.457143	0.0689161	STAMBP, IFNAR2, SOCS2, PRLR, CCR2, STAT5B, PKD2, STAT2	1274	39	13528	2.17816	1	0.885721	72.9189
none	none	na	2	proliferation and apopotosis, monocyte/macrophage differentiation	GOTERM_BP_FAT	GO:0007259~JAK-STAT cascade	STAMBP	STAM binding protein	3	down	hsa-miR-432	-0.13	-0.42	down	-1.32	8	0.457143	0.0689161	STAMBP, IFNAR2, SOCS2, PRLR, CCR2, STAT5B, PKD2, STAT2	1274	39	13528	2.17816	1	0.885721	72.9189
none	none	na	2	proliferation and apopotosis, monocyte/macrophage differentiation	GOTERM_BP_FAT	GO:0007259~JAK-STAT cascade	STAT2	signal transducer and activator of transcription 2, 113kDa	4	down	hsa-miR-432	-0.59	-0.77	down	-1.32	8	0.457143	0.0689161	STAMBP, IFNAR2, SOCS2, PRLR, CCR2, STAT5B, PKD2, STAT2	1274	39	13528	2.17816	1	0.885721	72.9189
none	none	na	2	proliferation and apopotosis, monocyte/macrophage differentiation	GOTERM_BP_FAT	GO:0007259~JAK-STAT cascade	PKD2	polycystic kidney disease 2 (autosomal dominant)	5	up	hsa-miR-511	0.2	-0.71	down	-1.32	8	0.457143	0.0689161	STAMBP, IFNAR2, SOCS2, PRLR, CCR2, STAT5B, PKD2, STAT2	1274	39	13528	2.17816	1	0.885721	72.9189
none	none	na	2	proliferation and apopotosis, monocyte/macrophage differentiation	GOTERM_BP_FAT	GO:0007259~JAK-STAT cascade	SOCS2	suppressor of cytokine signaling 2	3	up	hsa-miR-511	0.19	0.62	up	-1.32	8	0.457143	0.0689161	STAMBP, IFNAR2, SOCS2, PRLR, CCR2, STAT5B, PKD2, STAT2	1274	39	13528	2.17816	1	0.885721	72.9189
none	none	na	2	proliferation and apopotosis, monocyte/macrophage differentiation	GOTERM_BP_FAT	GO:0007259~JAK-STAT cascade	IFNAR2	interferon (alpha, beta and omega) receptor 2	4	down	hsa-miR-539	-0.11	-0.6	down	-1.32	8	0.457143	0.0689161	STAMBP, IFNAR2, SOCS2, PRLR, CCR2, STAT5B, PKD2, STAT2	1274	39	13528	2.17816	1	0.885721	72.9189
none	none	na	2	proliferation and apopotosis, monocyte/macrophage differentiation	GOTERM_BP_FAT	GO:0007259~JAK-STAT cascade	PKD2	polycystic kidney disease 2 (autosomal dominant)	5	down	hsa-miR-539	-0.16	-0.71	down	-1.32	8	0.457143	0.0689161	STAMBP, IFNAR2, SOCS2, PRLR, CCR2, STAT5B, PKD2, STAT2	1274	39	13528	2.17816	1	0.885721	72.9189
none	none	na	2	proliferation and apopotosis, monocyte/macrophage differentiation	GOTERM_BP_FAT	GO:0007259~JAK-STAT cascade	STAMBP	STAM binding protein	3	down	hsa-miR-539	-0.11	-0.42	down	-1.32	8	0.457143	0.0689161	STAMBP, IFNAR2, SOCS2, PRLR, CCR2, STAT5B, PKD2, STAT2	1274	39	13528	2.17816	1	0.885721	72.9189
none	none	na	2	proliferation and apopotosis, monocyte/macrophage differentiation	GOTERM_BP_FAT	GO:0007259~JAK-STAT cascade	SOCS2	suppressor of cytokine signaling 2	3	up	hsa-miR-576-5p	0.12	0.62	up	-1.32	8	0.457143	0.0689161	STAMBP, IFNAR2, SOCS2, PRLR, CCR2, STAT5B, PKD2, STAT2	1274	39	13528	2.17816	1	0.885721	72.9189
none	none	na	2	proliferation and apopotosis, monocyte/macrophage differentiation	GOTERM_BP_FAT	GO:0007259~JAK-STAT cascade	IFNAR2	interferon (alpha, beta and omega) receptor 2	4	down	hsa-miR-582-3p	-0.1	-0.6	down	-1.32	8	0.457143	0.0689161	STAMBP, IFNAR2, SOCS2, PRLR, CCR2, STAT5B, PKD2, STAT2	1274	39	13528	2.17816	1	0.885721	72.9189
none	none	na	2	proliferation and apopotosis, monocyte/macrophage differentiation	GOTERM_BP_FAT	GO:0007259~JAK-STAT cascade	CCR2	chemokine (C-C motif) receptor 2	3	up	hsa-miR-586	0.3	0.68	up	-1.32	8	0.457143	0.0689161	STAMBP, IFNAR2, SOCS2, PRLR, CCR2, STAT5B, PKD2, STAT2	1274	39	13528	2.17816	1	0.885721	72.9189
none	none	na	2	proliferation and apopotosis, monocyte/macrophage differentiation	GOTERM_BP_FAT	GO:0007259~JAK-STAT cascade	PRLR	prolactin receptor	2	up	hsa-miR-586	0.13	0.47	up	-1.32	8	0.457143	0.0689161	STAMBP, IFNAR2, SOCS2, PRLR, CCR2, STAT5B, PKD2, STAT2	1274	39	13528	2.17816	1	0.885721	72.9189
none	none	na	2	proliferation and apopotosis, monocyte/macrophage differentiation	GOTERM_BP_FAT	GO:0007259~JAK-STAT cascade	STAMBP	STAM binding protein	3	down	hsa-miR-610	-0.18	-0.42	down	-1.32	8	0.457143	0.0689161	STAMBP, IFNAR2, SOCS2, PRLR, CCR2, STAT5B, PKD2, STAT2	1274	39	13528	2.17816	1	0.885721	72.9189
none	none	na	2	proliferation and apopotosis, monocyte/macrophage differentiation	GOTERM_BP_FAT	GO:0007259~JAK-STAT cascade	STAT2	signal transducer and activator of transcription 2, 113kDa	4	down	hsa-miR-610	-0.18	-0.77	down	-1.32	8	0.457143	0.0689161	STAMBP, IFNAR2, SOCS2, PRLR, CCR2, STAT5B, PKD2, STAT2	1274	39	13528	2.17816	1	0.885721	72.9189
none	none	na	2	proliferation and apopotosis, monocyte/macrophage differentiation	GOTERM_BP_FAT	GO:0007259~JAK-STAT cascade	STAT5B	signal transducer and activator of transcription 5B	3	down	hsa-miR-610	-0.28	-0.59	down	-1.32	8	0.457143	0.0689161	STAMBP, IFNAR2, SOCS2, PRLR, CCR2, STAT5B, PKD2, STAT2	1274	39	13528	2.17816	1	0.885721	72.9189
none	none	na	2	proliferation and apopotosis, monocyte/macrophage differentiation	GOTERM_BP_FAT	GO:0007259~JAK-STAT cascade	PKD2	polycystic kidney disease 2 (autosomal dominant)	5	down	hsa-miR-758	-0.29	-0.71	down	-1.32	8	0.457143	0.0689161	STAMBP, IFNAR2, SOCS2, PRLR, CCR2, STAT5B, PKD2, STAT2	1274	39	13528	2.17816	1	0.885721	72.9189
none	none	na	2	proliferation and apopotosis, monocyte/macrophage differentiation	GOTERM_BP_FAT	GO:0007259~JAK-STAT cascade	STAT5B	signal transducer and activator of transcription 5B	3	down	hsa-miR-758	-0.49	-0.59	down	-1.32	8	0.457143	0.0689161	STAMBP, IFNAR2, SOCS2, PRLR, CCR2, STAT5B, PKD2, STAT2	1274	39	13528	2.17816	1	0.885721	72.9189
none	none	na	2	proliferation and apopotosis, monocyte/macrophage differentiation	GOTERM_BP_FAT	GO:0007259~JAK-STAT cascade	IFNAR2	interferon (alpha, beta and omega) receptor 2	4	down	hsa-miR-760	-0.21	-0.6	down	-1.32	8	0.457143	0.0689161	STAMBP, IFNAR2, SOCS2, PRLR, CCR2, STAT5B, PKD2, STAT2	1274	39	13528	2.17816	1	0.885721	72.9189
847	81	0.794681	3	monocyte/macrophage differentiation	SP_PIR_KEYWORDS	Endocytosis	AP1S3	adaptor-related protein complex 1, sigma 3 subunit	3	up	hsa-miR-137	0.24	0.56	up	3.9	14	0.8	0.0910697	AP1B1, AP1G1, SORL1, AP1S3, PICALM, THBD, TFRC, LRP12, USP20, NECAP1, OPHN1, LRP8, LRP2, LRP4	1739	96	19235	1.61306	1	0.594561	75.7763
847	81	0.794681	3	monocyte/macrophage differentiation	SP_PIR_KEYWORDS	Endocytosis	LRP12	low density lipoprotein receptor-related protein 12	5	up	hsa-miR-137	0.15	0.86	up	3.9	14	0.8	0.0910697	AP1B1, AP1G1, SORL1, AP1S3, PICALM, THBD, TFRC, LRP12, USP20, NECAP1, OPHN1, LRP8, LRP2, LRP4	1739	96	19235	1.61306	1	0.594561	75.7763
847	81	0.794681	3	monocyte/macrophage differentiation	SP_PIR_KEYWORDS	Endocytosis	LRP4	low density lipoprotein receptor-related protein 4	3	up	hsa-miR-137	0.21	0.66	up	3.9	14	0.8	0.0910697	AP1B1, AP1G1, SORL1, AP1S3, PICALM, THBD, TFRC, LRP12, USP20, NECAP1, OPHN1, LRP8, LRP2, LRP4	1739	96	19235	1.61306	1	0.594561	75.7763
847	81	0.794681	3	monocyte/macrophage differentiation	SP_PIR_KEYWORDS	Endocytosis	NECAP1	NECAP endocytosis associated 1	3	up	hsa-miR-137	0.12	-0.43	down	3.9	14	0.8	0.0910697	AP1B1, AP1G1, SORL1, AP1S3, PICALM, THBD, TFRC, LRP12, USP20, NECAP1, OPHN1, LRP8, LRP2, LRP4	1739	96	19235	1.61306	1	0.594561	75.7763
847	81	0.794681	3	monocyte/macrophage differentiation	SP_PIR_KEYWORDS	Endocytosis	AP1G1	adaptor-related protein complex 1, gamma 1 subunit	2	up	hsa-miR-214	0.24	0.4	up	3.9	14	0.8	0.0910697	AP1B1, AP1G1, SORL1, AP1S3, PICALM, THBD, TFRC, LRP12, USP20, NECAP1, OPHN1, LRP8, LRP2, LRP4	1739	96	19235	1.61306	1	0.594561	75.7763
847	81	0.794681	3	monocyte/macrophage differentiation	SP_PIR_KEYWORDS	Endocytosis	LRP12	low density lipoprotein receptor-related protein 12	5	up	hsa-miR-214	0.12	0.86	up	3.9	14	0.8	0.0910697	AP1B1, AP1G1, SORL1, AP1S3, PICALM, THBD, TFRC, LRP12, USP20, NECAP1, OPHN1, LRP8, LRP2, LRP4	1739	96	19235	1.61306	1	0.594561	75.7763
847	81	0.794681	3	monocyte/macrophage differentiation	SP_PIR_KEYWORDS	Endocytosis	LRP2	low density lipoprotein receptor-related protein 2	5	up	hsa-miR-214	0.36	0.46	up	3.9	14	0.8	0.0910697	AP1B1, AP1G1, SORL1, AP1S3, PICALM, THBD, TFRC, LRP12, USP20, NECAP1, OPHN1, LRP8, LRP2, LRP4	1739	96	19235	1.61306	1	0.594561	75.7763
847	81	0.794681	3	monocyte/macrophage differentiation	SP_PIR_KEYWORDS	Endocytosis	LRP4	low density lipoprotein receptor-related protein 4	3	up	hsa-miR-214	0.27	0.66	up	3.9	14	0.8	0.0910697	AP1B1, AP1G1, SORL1, AP1S3, PICALM, THBD, TFRC, LRP12, USP20, NECAP1, OPHN1, LRP8, LRP2, LRP4	1739	96	19235	1.61306	1	0.594561	75.7763
847	81	0.794681	3	monocyte/macrophage differentiation	SP_PIR_KEYWORDS	Endocytosis	LRP8	low density lipoprotein receptor-related protein 8, apolipoprotein e receptor	3	up	hsa-miR-214	0.1	0.69	up	3.9	14	0.8	0.0910697	AP1B1, AP1G1, SORL1, AP1S3, PICALM, THBD, TFRC, LRP12, USP20, NECAP1, OPHN1, LRP8, LRP2, LRP4	1739	96	19235	1.61306	1	0.594561	75.7763
847	81	0.794681	3	monocyte/macrophage differentiation	SP_PIR_KEYWORDS	Endocytosis	OPHN1	oligophrenin 1	3	up	hsa-miR-214	0.19	0.47	up	3.9	14	0.8	0.0910697	AP1B1, AP1G1, SORL1, AP1S3, PICALM, THBD, TFRC, LRP12, USP20, NECAP1, OPHN1, LRP8, LRP2, LRP4	1739	96	19235	1.61306	1	0.594561	75.7763
847	81	0.794681	3	monocyte/macrophage differentiation	SP_PIR_KEYWORDS	Endocytosis	SORL1	sortilin-related receptor, L(DLR class) A repeats containing	4	up	hsa-miR-214	0.14	0.44	up	3.9	14	0.8	0.0910697	AP1B1, AP1G1, SORL1, AP1S3, PICALM, THBD, TFRC, LRP12, USP20, NECAP1, OPHN1, LRP8, LRP2, LRP4	1739	96	19235	1.61306	1	0.594561	75.7763
847	81	0.794681	3	monocyte/macrophage differentiation	SP_PIR_KEYWORDS	Endocytosis	USP20	ubiquitin specific peptidase 20	1	up	hsa-miR-214	0.41	0.41	up	3.9	14	0.8	0.0910697	AP1B1, AP1G1, SORL1, AP1S3, PICALM, THBD, TFRC, LRP12, USP20, NECAP1, OPHN1, LRP8, LRP2, LRP4	1739	96	19235	1.61306	1	0.594561	75.7763
847	81	0.794681	3	monocyte/macrophage differentiation	SP_PIR_KEYWORDS	Endocytosis	NECAP1	NECAP endocytosis associated 1	3	down	hsa-miR-219-5p	-0.2	-0.43	down	3.9	14	0.8	0.0910697	AP1B1, AP1G1, SORL1, AP1S3, PICALM, THBD, TFRC, LRP12, USP20, NECAP1, OPHN1, LRP8, LRP2, LRP4	1739	96	19235	1.61306	1	0.594561	75.7763
847	81	0.794681	3	monocyte/macrophage differentiation	SP_PIR_KEYWORDS	Endocytosis	AP1G1	adaptor-related protein complex 1, gamma 1 subunit	2	up	hsa-miR-301a	0.16	0.4	up	3.9	14	0.8	0.0910697	AP1B1, AP1G1, SORL1, AP1S3, PICALM, THBD, TFRC, LRP12, USP20, NECAP1, OPHN1, LRP8, LRP2, LRP4	1739	96	19235	1.61306	1	0.594561	75.7763
847	81	0.794681	3	monocyte/macrophage differentiation	SP_PIR_KEYWORDS	Endocytosis	LRP12	low density lipoprotein receptor-related protein 12	5	up	hsa-miR-301a	0.27	0.86	up	3.9	14	0.8	0.0910697	AP1B1, AP1G1, SORL1, AP1S3, PICALM, THBD, TFRC, LRP12, USP20, NECAP1, OPHN1, LRP8, LRP2, LRP4	1739	96	19235	1.61306	1	0.594561	75.7763
847	81	0.794681	3	monocyte/macrophage differentiation	SP_PIR_KEYWORDS	Endocytosis	LRP2	low density lipoprotein receptor-related protein 2	5	up	hsa-miR-301a	0.24	0.46	up	3.9	14	0.8	0.0910697	AP1B1, AP1G1, SORL1, AP1S3, PICALM, THBD, TFRC, LRP12, USP20, NECAP1, OPHN1, LRP8, LRP2, LRP4	1739	96	19235	1.61306	1	0.594561	75.7763
847	81	0.794681	3	monocyte/macrophage differentiation	SP_PIR_KEYWORDS	Endocytosis	LRP4	low density lipoprotein receptor-related protein 4	3	up	hsa-miR-301a	0.18	0.66	up	3.9	14	0.8	0.0910697	AP1B1, AP1G1, SORL1, AP1S3, PICALM, THBD, TFRC, LRP12, USP20, NECAP1, OPHN1, LRP8, LRP2, LRP4	1739	96	19235	1.61306	1	0.594561	75.7763
847	81	0.794681	3	monocyte/macrophage differentiation	SP_PIR_KEYWORDS	Endocytosis	LRP8	low density lipoprotein receptor-related protein 8, apolipoprotein e receptor	3	up	hsa-miR-301a	0.42	0.69	up	3.9	14	0.8	0.0910697	AP1B1, AP1G1, SORL1, AP1S3, PICALM, THBD, TFRC, LRP12, USP20, NECAP1, OPHN1, LRP8, LRP2, LRP4	1739	96	19235	1.61306	1	0.594561	75.7763
847	81	0.794681	3	monocyte/macrophage differentiation	SP_PIR_KEYWORDS	Endocytosis	OPHN1	oligophrenin 1	3	up	hsa-miR-301a	0.16	0.47	up	3.9	14	0.8	0.0910697	AP1B1, AP1G1, SORL1, AP1S3, PICALM, THBD, TFRC, LRP12, USP20, NECAP1, OPHN1, LRP8, LRP2, LRP4	1739	96	19235	1.61306	1	0.594561	75.7763
847	81	0.794681	3	monocyte/macrophage differentiation	SP_PIR_KEYWORDS	Endocytosis	LRP12	low density lipoprotein receptor-related protein 12	5	up	hsa-miR-330-3p	0.14	0.86	up	3.9	14	0.8	0.0910697	AP1B1, AP1G1, SORL1, AP1S3, PICALM, THBD, TFRC, LRP12, USP20, NECAP1, OPHN1, LRP8, LRP2, LRP4	1739	96	19235	1.61306	1	0.594561	75.7763
847	81	0.794681	3	monocyte/macrophage differentiation	SP_PIR_KEYWORDS	Endocytosis	LRP8	low density lipoprotein receptor-related protein 8, apolipoprotein e receptor	3	up	hsa-miR-330-3p	0.17	0.69	up	3.9	14	0.8	0.0910697	AP1B1, AP1G1, SORL1, AP1S3, PICALM, THBD, TFRC, LRP12, USP20, NECAP1, OPHN1, LRP8, LRP2, LRP4	1739	96	19235	1.61306	1	0.594561	75.7763
847	81	0.794681	3	monocyte/macrophage differentiation	SP_PIR_KEYWORDS	Endocytosis	SORL1	sortilin-related receptor, L(DLR class) A repeats containing	4	up	hsa-miR-330-3p	0.3	0.44	up	3.9	14	0.8	0.0910697	AP1B1, AP1G1, SORL1, AP1S3, PICALM, THBD, TFRC, LRP12, USP20, NECAP1, OPHN1, LRP8, LRP2, LRP4	1739	96	19235	1.61306	1	0.594561	75.7763
847	81	0.794681	3	monocyte/macrophage differentiation	SP_PIR_KEYWORDS	Endocytosis	TFRC	transferrin receptor (p90, CD71)	5	up	hsa-miR-330-3p	0.14	-1.1	down	3.9	14	0.8	0.0910697	AP1B1, AP1G1, SORL1, AP1S3, PICALM, THBD, TFRC, LRP12, USP20, NECAP1, OPHN1, LRP8, LRP2, LRP4	1739	96	19235	1.61306	1	0.594561	75.7763
847	81	0.794681	3	monocyte/macrophage differentiation	SP_PIR_KEYWORDS	Endocytosis	AP1S3	adaptor-related protein complex 1, sigma 3 subunit	3	up	hsa-miR-369-3p	0.16	0.56	up	3.9	14	0.8	0.0910697	AP1B1, AP1G1, SORL1, AP1S3, PICALM, THBD, TFRC, LRP12, USP20, NECAP1, OPHN1, LRP8, LRP2, LRP4	1739	96	19235	1.61306	1	0.594561	75.7763
847	81	0.794681	3	monocyte/macrophage differentiation	SP_PIR_KEYWORDS	Endocytosis	PICALM	phosphatidylinositol binding clathrin assembly protein	3	up	hsa-miR-369-3p	0.15	0.48	up	3.9	14	0.8	0.0910697	AP1B1, AP1G1, SORL1, AP1S3, PICALM, THBD, TFRC, LRP12, USP20, NECAP1, OPHN1, LRP8, LRP2, LRP4	1739	96	19235	1.61306	1	0.594561	75.7763
847	81	0.794681	3	monocyte/macrophage differentiation	SP_PIR_KEYWORDS	Endocytosis	TFRC	transferrin receptor (p90, CD71)	5	down	hsa-miR-455-3p	-0.35	-1.1	down	3.9	14	0.8	0.0910697	AP1B1, AP1G1, SORL1, AP1S3, PICALM, THBD, TFRC, LRP12, USP20, NECAP1, OPHN1, LRP8, LRP2, LRP4	1739	96	19235	1.61306	1	0.594561	75.7763
847	81	0.794681	3	monocyte/macrophage differentiation	SP_PIR_KEYWORDS	Endocytosis	THBD	thrombomodulin	2	down	hsa-miR-455-3p	-0.13	0.42	up	3.9	14	0.8	0.0910697	AP1B1, AP1G1, SORL1, AP1S3, PICALM, THBD, TFRC, LRP12, USP20, NECAP1, OPHN1, LRP8, LRP2, LRP4	1739	96	19235	1.61306	1	0.594561	75.7763
847	81	0.794681	3	monocyte/macrophage differentiation	SP_PIR_KEYWORDS	Endocytosis	AP1S3	adaptor-related protein complex 1, sigma 3 subunit	3	up	hsa-miR-511	0.16	0.56	up	3.9	14	0.8	0.0910697	AP1B1, AP1G1, SORL1, AP1S3, PICALM, THBD, TFRC, LRP12, USP20, NECAP1, OPHN1, LRP8, LRP2, LRP4	1739	96	19235	1.61306	1	0.594561	75.7763
847	81	0.794681	3	monocyte/macrophage differentiation	SP_PIR_KEYWORDS	Endocytosis	OPHN1	oligophrenin 1	3	up	hsa-miR-511	0.12	0.47	up	3.9	14	0.8	0.0910697	AP1B1, AP1G1, SORL1, AP1S3, PICALM, THBD, TFRC, LRP12, USP20, NECAP1, OPHN1, LRP8, LRP2, LRP4	1739	96	19235	1.61306	1	0.594561	75.7763
847	81	0.794681	3	monocyte/macrophage differentiation	SP_PIR_KEYWORDS	Endocytosis	PICALM	phosphatidylinositol binding clathrin assembly protein	3	up	hsa-miR-511	0.22	0.48	up	3.9	14	0.8	0.0910697	AP1B1, AP1G1, SORL1, AP1S3, PICALM, THBD, TFRC, LRP12, USP20, NECAP1, OPHN1, LRP8, LRP2, LRP4	1739	96	19235	1.61306	1	0.594561	75.7763
847	81	0.794681	3	monocyte/macrophage differentiation	SP_PIR_KEYWORDS	Endocytosis	TFRC	transferrin receptor (p90, CD71)	5	down	hsa-miR-548a-3p	-0.16	-1.1	down	3.9	14	0.8	0.0910697	AP1B1, AP1G1, SORL1, AP1S3, PICALM, THBD, TFRC, LRP12, USP20, NECAP1, OPHN1, LRP8, LRP2, LRP4	1739	96	19235	1.61306	1	0.594561	75.7763
847	81	0.794681	3	monocyte/macrophage differentiation	SP_PIR_KEYWORDS	Endocytosis	LRP2	low density lipoprotein receptor-related protein 2	5	up	hsa-miR-576-5p	0.27	0.46	up	3.9	14	0.8	0.0910697	AP1B1, AP1G1, SORL1, AP1S3, PICALM, THBD, TFRC, LRP12, USP20, NECAP1, OPHN1, LRP8, LRP2, LRP4	1739	96	19235	1.61306	1	0.594561	75.7763
847	81	0.794681	3	monocyte/macrophage differentiation	SP_PIR_KEYWORDS	Endocytosis	SORL1	sortilin-related receptor, L(DLR class) A repeats containing	4	up	hsa-miR-576-5p	0.14	0.44	up	3.9	14	0.8	0.0910697	AP1B1, AP1G1, SORL1, AP1S3, PICALM, THBD, TFRC, LRP12, USP20, NECAP1, OPHN1, LRP8, LRP2, LRP4	1739	96	19235	1.61306	1	0.594561	75.7763
847	81	0.794681	3	monocyte/macrophage differentiation	SP_PIR_KEYWORDS	Endocytosis	LRP2	low density lipoprotein receptor-related protein 2	5	down	hsa-miR-582-3p	-0.26	0.46	up	3.9	14	0.8	0.0910697	AP1B1, AP1G1, SORL1, AP1S3, PICALM, THBD, TFRC, LRP12, USP20, NECAP1, OPHN1, LRP8, LRP2, LRP4	1739	96	19235	1.61306	1	0.594561	75.7763
847	81	0.794681	3	monocyte/macrophage differentiation	SP_PIR_KEYWORDS	Endocytosis	TFRC	transferrin receptor (p90, CD71)	5	down	hsa-miR-582-3p	-0.46	-1.1	down	3.9	14	0.8	0.0910697	AP1B1, AP1G1, SORL1, AP1S3, PICALM, THBD, TFRC, LRP12, USP20, NECAP1, OPHN1, LRP8, LRP2, LRP4	1739	96	19235	1.61306	1	0.594561	75.7763
847	81	0.794681	3	monocyte/macrophage differentiation	SP_PIR_KEYWORDS	Endocytosis	LRP12	low density lipoprotein receptor-related protein 12	5	up	hsa-miR-586	0.18	0.86	up	3.9	14	0.8	0.0910697	AP1B1, AP1G1, SORL1, AP1S3, PICALM, THBD, TFRC, LRP12, USP20, NECAP1, OPHN1, LRP8, LRP2, LRP4	1739	96	19235	1.61306	1	0.594561	75.7763
847	81	0.794681	3	monocyte/macrophage differentiation	SP_PIR_KEYWORDS	Endocytosis	PICALM	phosphatidylinositol binding clathrin assembly protein	3	up	hsa-miR-586	0.11	0.48	up	3.9	14	0.8	0.0910697	AP1B1, AP1G1, SORL1, AP1S3, PICALM, THBD, TFRC, LRP12, USP20, NECAP1, OPHN1, LRP8, LRP2, LRP4	1739	96	19235	1.61306	1	0.594561	75.7763
847	81	0.794681	3	monocyte/macrophage differentiation	SP_PIR_KEYWORDS	Endocytosis	THBD	thrombomodulin	2	up	hsa-miR-586	0.55	0.42	up	3.9	14	0.8	0.0910697	AP1B1, AP1G1, SORL1, AP1S3, PICALM, THBD, TFRC, LRP12, USP20, NECAP1, OPHN1, LRP8, LRP2, LRP4	1739	96	19235	1.61306	1	0.594561	75.7763
847	81	0.794681	3	monocyte/macrophage differentiation	SP_PIR_KEYWORDS	Endocytosis	LRP2	low density lipoprotein receptor-related protein 2	5	down	hsa-miR-589	-0.15	0.46	up	3.9	14	0.8	0.0910697	AP1B1, AP1G1, SORL1, AP1S3, PICALM, THBD, TFRC, LRP12, USP20, NECAP1, OPHN1, LRP8, LRP2, LRP4	1739	96	19235	1.61306	1	0.594561	75.7763
847	81	0.794681	3	monocyte/macrophage differentiation	SP_PIR_KEYWORDS	Endocytosis	SORL1	sortilin-related receptor, L(DLR class) A repeats containing	4	down	hsa-miR-610	-0.14	0.44	up	3.9	14	0.8	0.0910697	AP1B1, AP1G1, SORL1, AP1S3, PICALM, THBD, TFRC, LRP12, USP20, NECAP1, OPHN1, LRP8, LRP2, LRP4	1739	96	19235	1.61306	1	0.594561	75.7763
847	81	0.794681	3	monocyte/macrophage differentiation	SP_PIR_KEYWORDS	Endocytosis	TFRC	transferrin receptor (p90, CD71)	5	down	hsa-miR-610	-0.27	-1.1	down	3.9	14	0.8	0.0910697	AP1B1, AP1G1, SORL1, AP1S3, PICALM, THBD, TFRC, LRP12, USP20, NECAP1, OPHN1, LRP8, LRP2, LRP4	1739	96	19235	1.61306	1	0.594561	75.7763
847	81	0.794681	3	monocyte/macrophage differentiation	SP_PIR_KEYWORDS	Endocytosis	AP1B1	adaptor-related protein complex 1, beta 1 subunit	1	down	hsa-miR-760	-0.42	-0.42	down	3.9	14	0.8	0.0910697	AP1B1, AP1G1, SORL1, AP1S3, PICALM, THBD, TFRC, LRP12, USP20, NECAP1, OPHN1, LRP8, LRP2, LRP4	1739	96	19235	1.61306	1	0.594561	75.7763
847	81	0.794681	3	monocyte/macrophage differentiation	SP_PIR_KEYWORDS	Endocytosis	NECAP1	NECAP endocytosis associated 1	3	down	hsa-miR-760	-0.35	-0.43	down	3.9	14	0.8	0.0910697	AP1B1, AP1G1, SORL1, AP1S3, PICALM, THBD, TFRC, LRP12, USP20, NECAP1, OPHN1, LRP8, LRP2, LRP4	1739	96	19235	1.61306	1	0.594561	75.7763
1042	102	0.673112	3	monocyte/macrophage differentiation	GOTERM_BP_FAT	GO:0030155~regulation of cell adhesion	CCDC80	coiled-coil domain containing 80	3	up	hsa-miR-137	0.11	0.44	up	-2.37	19	1.08571	0.0918178	ADAM10, CYTH1, PODXL, CSF1, NF1, STAT5B, CCDC80, CD164, TPM1, SIRPG, PGP, MIA3, CD36, EGFLAM, PRLR, TSC1, PPP2CA, SMOC1, TGFBI	1274	137	13528	1.47264	1	0.906089	82.829
1042	102	0.673112	3	monocyte/macrophage differentiation	GOTERM_BP_FAT	GO:0030155~regulation of cell adhesion	MIA3	melanoma inhibitory activity family, member 3	4	up	hsa-miR-137	0.21	-0.63	down	-2.37	19	1.08571	0.0918178	ADAM10, CYTH1, PODXL, CSF1, NF1, STAT5B, CCDC80, CD164, TPM1, SIRPG, PGP, MIA3, CD36, EGFLAM, PRLR, TSC1, PPP2CA, SMOC1, TGFBI	1274	137	13528	1.47264	1	0.906089	82.829
1042	102	0.673112	3	monocyte/macrophage differentiation	GOTERM_BP_FAT	GO:0030155~regulation of cell adhesion	NF1	neurofibromin 1	2	up	hsa-miR-137	0.24	0.51	up	-2.37	19	1.08571	0.0918178	ADAM10, CYTH1, PODXL, CSF1, NF1, STAT5B, CCDC80, CD164, TPM1, SIRPG, PGP, MIA3, CD36, EGFLAM, PRLR, TSC1, PPP2CA, SMOC1, TGFBI	1274	137	13528	1.47264	1	0.906089	82.829
1042	102	0.673112	3	monocyte/macrophage differentiation	GOTERM_BP_FAT	GO:0030155~regulation of cell adhesion	CSF1	colony stimulating factor 1 (macrophage)	2	up	hsa-miR-214	0.5	0.7	up	-2.37	19	1.08571	0.0918178	ADAM10, CYTH1, PODXL, CSF1, NF1, STAT5B, CCDC80, CD164, TPM1, SIRPG, PGP, MIA3, CD36, EGFLAM, PRLR, TSC1, PPP2CA, SMOC1, TGFBI	1274	137	13528	1.47264	1	0.906089	82.829
1042	102	0.673112	3	monocyte/macrophage differentiation	GOTERM_BP_FAT	GO:0030155~regulation of cell adhesion	EGFLAM	EGF-like, fibronectin type III and laminin G domains	5	up	hsa-miR-214	0.35	-0.47	down	-2.37	19	1.08571	0.0918178	ADAM10, CYTH1, PODXL, CSF1, NF1, STAT5B, CCDC80, CD164, TPM1, SIRPG, PGP, MIA3, CD36, EGFLAM, PRLR, TSC1, PPP2CA, SMOC1, TGFBI	1274	137	13528	1.47264	1	0.906089	82.829
1042	102	0.673112	3	monocyte/macrophage differentiation	GOTERM_BP_FAT	GO:0030155~regulation of cell adhesion	PRLR	prolactin receptor	2	up	hsa-miR-214	0.34	0.47	up	-2.37	19	1.08571	0.0918178	ADAM10, CYTH1, PODXL, CSF1, NF1, STAT5B, CCDC80, CD164, TPM1, SIRPG, PGP, MIA3, CD36, EGFLAM, PRLR, TSC1, PPP2CA, SMOC1, TGFBI	1274	137	13528	1.47264	1	0.906089	82.829
1042	102	0.673112	3	monocyte/macrophage differentiation	GOTERM_BP_FAT	GO:0030155~regulation of cell adhesion	SMOC1	SPARC related modular calcium binding 1	2	up	hsa-miR-214	0.31	0.54	up	-2.37	19	1.08571	0.0918178	ADAM10, CYTH1, PODXL, CSF1, NF1, STAT5B, CCDC80, CD164, TPM1, SIRPG, PGP, MIA3, CD36, EGFLAM, PRLR, TSC1, PPP2CA, SMOC1, TGFBI	1274	137	13528	1.47264	1	0.906089	82.829
1042	102	0.673112	3	monocyte/macrophage differentiation	GOTERM_BP_FAT	GO:0030155~regulation of cell adhesion	STAT5B	signal transducer and activator of transcription 5B	3	up	hsa-miR-214	0.18	-0.59	down	-2.37	19	1.08571	0.0918178	ADAM10, CYTH1, PODXL, CSF1, NF1, STAT5B, CCDC80, CD164, TPM1, SIRPG, PGP, MIA3, CD36, EGFLAM, PRLR, TSC1, PPP2CA, SMOC1, TGFBI	1274	137	13528	1.47264	1	0.906089	82.829
1042	102	0.673112	3	monocyte/macrophage differentiation	GOTERM_BP_FAT	GO:0030155~regulation of cell adhesion	CD164	CD164 molecule, sialomucin	1	down	hsa-miR-219-5p	-0.43	-0.43	down	-2.37	19	1.08571	0.0918178	ADAM10, CYTH1, PODXL, CSF1, NF1, STAT5B, CCDC80, CD164, TPM1, SIRPG, PGP, MIA3, CD36, EGFLAM, PRLR, TSC1, PPP2CA, SMOC1, TGFBI	1274	137	13528	1.47264	1	0.906089	82.829
1042	102	0.673112	3	monocyte/macrophage differentiation	GOTERM_BP_FAT	GO:0030155~regulation of cell adhesion	PPP2CA	protein phosphatase 2, catalytic subunit, alpha isozyme	2	down	hsa-miR-219-5p	-0.1	-0.49	down	-2.37	19	1.08571	0.0918178	ADAM10, CYTH1, PODXL, CSF1, NF1, STAT5B, CCDC80, CD164, TPM1, SIRPG, PGP, MIA3, CD36, EGFLAM, PRLR, TSC1, PPP2CA, SMOC1, TGFBI	1274	137	13528	1.47264	1	0.906089	82.829
1042	102	0.673112	3	monocyte/macrophage differentiation	GOTERM_BP_FAT	GO:0030155~regulation of cell adhesion	TPM1	tropomyosin 1 (alpha)	4	down	hsa-miR-219-5p	-0.37	-0.8	down	-2.37	19	1.08571	0.0918178	ADAM10, CYTH1, PODXL, CSF1, NF1, STAT5B, CCDC80, CD164, TPM1, SIRPG, PGP, MIA3, CD36, EGFLAM, PRLR, TSC1, PPP2CA, SMOC1, TGFBI	1274	137	13528	1.47264	1	0.906089	82.829
1042	102	0.673112	3	monocyte/macrophage differentiation	GOTERM_BP_FAT	GO:0030155~regulation of cell adhesion	CSF1	colony stimulating factor 1 (macrophage)	2	up	hsa-miR-301a	0.2	0.7	up	-2.37	19	1.08571	0.0918178	ADAM10, CYTH1, PODXL, CSF1, NF1, STAT5B, CCDC80, CD164, TPM1, SIRPG, PGP, MIA3, CD36, EGFLAM, PRLR, TSC1, PPP2CA, SMOC1, TGFBI	1274	137	13528	1.47264	1	0.906089	82.829
1042	102	0.673112	3	monocyte/macrophage differentiation	GOTERM_BP_FAT	GO:0030155~regulation of cell adhesion	SMOC1	SPARC related modular calcium binding 1	2	up	hsa-miR-301a	0.23	0.54	up	-2.37	19	1.08571	0.0918178	ADAM10, CYTH1, PODXL, CSF1, NF1, STAT5B, CCDC80, CD164, TPM1, SIRPG, PGP, MIA3, CD36, EGFLAM, PRLR, TSC1, PPP2CA, SMOC1, TGFBI	1274	137	13528	1.47264	1	0.906089	82.829
1042	102	0.673112	3	monocyte/macrophage differentiation	GOTERM_BP_FAT	GO:0030155~regulation of cell adhesion	TSC1	tuberous sclerosis 1	1	up	hsa-miR-301a	0.81	0.81	up	-2.37	19	1.08571	0.0918178	ADAM10, CYTH1, PODXL, CSF1, NF1, STAT5B, CCDC80, CD164, TPM1, SIRPG, PGP, MIA3, CD36, EGFLAM, PRLR, TSC1, PPP2CA, SMOC1, TGFBI	1274	137	13528	1.47264	1	0.906089	82.829
1042	102	0.673112	3	monocyte/macrophage differentiation	GOTERM_BP_FAT	GO:0030155~regulation of cell adhesion	ADAM10	ADAM metallopeptidase domain 10	3	up	hsa-miR-330-3p	0.27	0.55	up	-2.37	19	1.08571	0.0918178	ADAM10, CYTH1, PODXL, CSF1, NF1, STAT5B, CCDC80, CD164, TPM1, SIRPG, PGP, MIA3, CD36, EGFLAM, PRLR, TSC1, PPP2CA, SMOC1, TGFBI	1274	137	13528	1.47264	1	0.906089	82.829
1042	102	0.673112	3	monocyte/macrophage differentiation	GOTERM_BP_FAT	GO:0030155~regulation of cell adhesion	CCDC80	coiled-coil domain containing 80	3	up	hsa-miR-330-3p	0.14	0.44	up	-2.37	19	1.08571	0.0918178	ADAM10, CYTH1, PODXL, CSF1, NF1, STAT5B, CCDC80, CD164, TPM1, SIRPG, PGP, MIA3, CD36, EGFLAM, PRLR, TSC1, PPP2CA, SMOC1, TGFBI	1274	137	13528	1.47264	1	0.906089	82.829
1042	102	0.673112	3	monocyte/macrophage differentiation	GOTERM_BP_FAT	GO:0030155~regulation of cell adhesion	ADAM10	ADAM metallopeptidase domain 10	3	up	hsa-miR-369-3p	0.13	0.55	up	-2.37	19	1.08571	0.0918178	ADAM10, CYTH1, PODXL, CSF1, NF1, STAT5B, CCDC80, CD164, TPM1, SIRPG, PGP, MIA3, CD36, EGFLAM, PRLR, TSC1, PPP2CA, SMOC1, TGFBI	1274	137	13528	1.47264	1	0.906089	82.829
1042	102	0.673112	3	monocyte/macrophage differentiation	GOTERM_BP_FAT	GO:0030155~regulation of cell adhesion	NF1	neurofibromin 1	2	up	hsa-miR-369-3p	0.27	0.51	up	-2.37	19	1.08571	0.0918178	ADAM10, CYTH1, PODXL, CSF1, NF1, STAT5B, CCDC80, CD164, TPM1, SIRPG, PGP, MIA3, CD36, EGFLAM, PRLR, TSC1, PPP2CA, SMOC1, TGFBI	1274	137	13528	1.47264	1	0.906089	82.829
1042	102	0.673112	3	monocyte/macrophage differentiation	GOTERM_BP_FAT	GO:0030155~regulation of cell adhesion	ADAM10	ADAM metallopeptidase domain 10	3	up	hsa-miR-383	0.15	0.55	up	-2.37	19	1.08571	0.0918178	ADAM10, CYTH1, PODXL, CSF1, NF1, STAT5B, CCDC80, CD164, TPM1, SIRPG, PGP, MIA3, CD36, EGFLAM, PRLR, TSC1, PPP2CA, SMOC1, TGFBI	1274	137	13528	1.47264	1	0.906089	82.829
1042	102	0.673112	3	monocyte/macrophage differentiation	GOTERM_BP_FAT	GO:0030155~regulation of cell adhesion	CD36	CD36 molecule (thrombospondin receptor)	5	up	hsa-miR-383	0.15	0.74	up	-2.37	19	1.08571	0.0918178	ADAM10, CYTH1, PODXL, CSF1, NF1, STAT5B, CCDC80, CD164, TPM1, SIRPG, PGP, MIA3, CD36, EGFLAM, PRLR, TSC1, PPP2CA, SMOC1, TGFBI	1274	137	13528	1.47264	1	0.906089	82.829
1042	102	0.673112	3	monocyte/macrophage differentiation	GOTERM_BP_FAT	GO:0030155~regulation of cell adhesion	EGFLAM	EGF-like, fibronectin type III and laminin G domains	5	down	hsa-miR-432	-0.1	-0.47	down	-2.37	19	1.08571	0.0918178	ADAM10, CYTH1, PODXL, CSF1, NF1, STAT5B, CCDC80, CD164, TPM1, SIRPG, PGP, MIA3, CD36, EGFLAM, PRLR, TSC1, PPP2CA, SMOC1, TGFBI	1274	137	13528	1.47264	1	0.906089	82.829
1042	102	0.673112	3	monocyte/macrophage differentiation	GOTERM_BP_FAT	GO:0030155~regulation of cell adhesion	MIA3	melanoma inhibitory activity family, member 3	4	down	hsa-miR-455-3p	-0.2	-0.63	down	-2.37	19	1.08571	0.0918178	ADAM10, CYTH1, PODXL, CSF1, NF1, STAT5B, CCDC80, CD164, TPM1, SIRPG, PGP, MIA3, CD36, EGFLAM, PRLR, TSC1, PPP2CA, SMOC1, TGFBI	1274	137	13528	1.47264	1	0.906089	82.829
1042	102	0.673112	3	monocyte/macrophage differentiation	GOTERM_BP_FAT	GO:0030155~regulation of cell adhesion	PGP	phosphoglycolate phosphatase	4	down	hsa-miR-455-3p	-0.21	-1.04	down	-2.37	19	1.08571	0.0918178	ADAM10, CYTH1, PODXL, CSF1, NF1, STAT5B, CCDC80, CD164, TPM1, SIRPG, PGP, MIA3, CD36, EGFLAM, PRLR, TSC1, PPP2CA, SMOC1, TGFBI	1274	137	13528	1.47264	1	0.906089	82.829
1042	102	0.673112	3	monocyte/macrophage differentiation	GOTERM_BP_FAT	GO:0030155~regulation of cell adhesion	PODXL	podocalyxin-like	2	down	hsa-miR-455-3p	-0.1	-0.8	down	-2.37	19	1.08571	0.0918178	ADAM10, CYTH1, PODXL, CSF1, NF1, STAT5B, CCDC80, CD164, TPM1, SIRPG, PGP, MIA3, CD36, EGFLAM, PRLR, TSC1, PPP2CA, SMOC1, TGFBI	1274	137	13528	1.47264	1	0.906089	82.829
1042	102	0.673112	3	monocyte/macrophage differentiation	GOTERM_BP_FAT	GO:0030155~regulation of cell adhesion	CCDC80	coiled-coil domain containing 80	3	up	hsa-miR-511	0.19	0.44	up	-2.37	19	1.08571	0.0918178	ADAM10, CYTH1, PODXL, CSF1, NF1, STAT5B, CCDC80, CD164, TPM1, SIRPG, PGP, MIA3, CD36, EGFLAM, PRLR, TSC1, PPP2CA, SMOC1, TGFBI	1274	137	13528	1.47264	1	0.906089	82.829
1042	102	0.673112	3	monocyte/macrophage differentiation	GOTERM_BP_FAT	GO:0030155~regulation of cell adhesion	CD36	CD36 molecule (thrombospondin receptor)	5	up	hsa-miR-511	0.34	0.74	up	-2.37	19	1.08571	0.0918178	ADAM10, CYTH1, PODXL, CSF1, NF1, STAT5B, CCDC80, CD164, TPM1, SIRPG, PGP, MIA3, CD36, EGFLAM, PRLR, TSC1, PPP2CA, SMOC1, TGFBI	1274	137	13528	1.47264	1	0.906089	82.829
1042	102	0.673112	3	monocyte/macrophage differentiation	GOTERM_BP_FAT	GO:0030155~regulation of cell adhesion	CD36	CD36 molecule (thrombospondin receptor)	5	down	hsa-miR-539	-0.15	0.74	up	-2.37	19	1.08571	0.0918178	ADAM10, CYTH1, PODXL, CSF1, NF1, STAT5B, CCDC80, CD164, TPM1, SIRPG, PGP, MIA3, CD36, EGFLAM, PRLR, TSC1, PPP2CA, SMOC1, TGFBI	1274	137	13528	1.47264	1	0.906089	82.829
1042	102	0.673112	3	monocyte/macrophage differentiation	GOTERM_BP_FAT	GO:0030155~regulation of cell adhesion	EGFLAM	EGF-like, fibronectin type III and laminin G domains	5	down	hsa-miR-548a-3p	-0.17	-0.47	down	-2.37	19	1.08571	0.0918178	ADAM10, CYTH1, PODXL, CSF1, NF1, STAT5B, CCDC80, CD164, TPM1, SIRPG, PGP, MIA3, CD36, EGFLAM, PRLR, TSC1, PPP2CA, SMOC1, TGFBI	1274	137	13528	1.47264	1	0.906089	82.829
1042	102	0.673112	3	monocyte/macrophage differentiation	GOTERM_BP_FAT	GO:0030155~regulation of cell adhesion	CD36	CD36 molecule (thrombospondin receptor)	5	up	hsa-miR-576-5p	0.26	0.74	up	-2.37	19	1.08571	0.0918178	ADAM10, CYTH1, PODXL, CSF1, NF1, STAT5B, CCDC80, CD164, TPM1, SIRPG, PGP, MIA3, CD36, EGFLAM, PRLR, TSC1, PPP2CA, SMOC1, TGFBI	1274	137	13528	1.47264	1	0.906089	82.829
1042	102	0.673112	3	monocyte/macrophage differentiation	GOTERM_BP_FAT	GO:0030155~regulation of cell adhesion	PGP	phosphoglycolate phosphatase	4	down	hsa-miR-582-3p	-0.54	-1.04	down	-2.37	19	1.08571	0.0918178	ADAM10, CYTH1, PODXL, CSF1, NF1, STAT5B, CCDC80, CD164, TPM1, SIRPG, PGP, MIA3, CD36, EGFLAM, PRLR, TSC1, PPP2CA, SMOC1, TGFBI	1274	137	13528	1.47264	1	0.906089	82.829
1042	102	0.673112	3	monocyte/macrophage differentiation	GOTERM_BP_FAT	GO:0030155~regulation of cell adhesion	PPP2CA	protein phosphatase 2, catalytic subunit, alpha isozyme	2	down	hsa-miR-582-3p	-0.39	-0.49	down	-2.37	19	1.08571	0.0918178	ADAM10, CYTH1, PODXL, CSF1, NF1, STAT5B, CCDC80, CD164, TPM1, SIRPG, PGP, MIA3, CD36, EGFLAM, PRLR, TSC1, PPP2CA, SMOC1, TGFBI	1274	137	13528	1.47264	1	0.906089	82.829
1042	102	0.673112	3	monocyte/macrophage differentiation	GOTERM_BP_FAT	GO:0030155~regulation of cell adhesion	CD36	CD36 molecule (thrombospondin receptor)	5	up	hsa-miR-586	0.14	0.74	up	-2.37	19	1.08571	0.0918178	ADAM10, CYTH1, PODXL, CSF1, NF1, STAT5B, CCDC80, CD164, TPM1, SIRPG, PGP, MIA3, CD36, EGFLAM, PRLR, TSC1, PPP2CA, SMOC1, TGFBI	1274	137	13528	1.47264	1	0.906089	82.829
1042	102	0.673112	3	monocyte/macrophage differentiation	GOTERM_BP_FAT	GO:0030155~regulation of cell adhesion	PRLR	prolactin receptor	2	up	hsa-miR-586	0.13	0.47	up	-2.37	19	1.08571	0.0918178	ADAM10, CYTH1, PODXL, CSF1, NF1, STAT5B, CCDC80, CD164, TPM1, SIRPG, PGP, MIA3, CD36, EGFLAM, PRLR, TSC1, PPP2CA, SMOC1, TGFBI	1274	137	13528	1.47264	1	0.906089	82.829
1042	102	0.673112	3	monocyte/macrophage differentiation	GOTERM_BP_FAT	GO:0030155~regulation of cell adhesion	CYTH1	cytohesin 1	2	down	hsa-miR-589	-0.28	-0.8	down	-2.37	19	1.08571	0.0918178	ADAM10, CYTH1, PODXL, CSF1, NF1, STAT5B, CCDC80, CD164, TPM1, SIRPG, PGP, MIA3, CD36, EGFLAM, PRLR, TSC1, PPP2CA, SMOC1, TGFBI	1274	137	13528	1.47264	1	0.906089	82.829
1042	102	0.673112	3	monocyte/macrophage differentiation	GOTERM_BP_FAT	GO:0030155~regulation of cell adhesion	SIRPG	signal-regulatory protein gamma	1	down	hsa-miR-589	-0.61	-0.61	down	-2.37	19	1.08571	0.0918178	ADAM10, CYTH1, PODXL, CSF1, NF1, STAT5B, CCDC80, CD164, TPM1, SIRPG, PGP, MIA3, CD36, EGFLAM, PRLR, TSC1, PPP2CA, SMOC1, TGFBI	1274	137	13528	1.47264	1	0.906089	82.829
1042	102	0.673112	3	monocyte/macrophage differentiation	GOTERM_BP_FAT	GO:0030155~regulation of cell adhesion	TPM1	tropomyosin 1 (alpha)	4	down	hsa-miR-589	-0.19	-0.8	down	-2.37	19	1.08571	0.0918178	ADAM10, CYTH1, PODXL, CSF1, NF1, STAT5B, CCDC80, CD164, TPM1, SIRPG, PGP, MIA3, CD36, EGFLAM, PRLR, TSC1, PPP2CA, SMOC1, TGFBI	1274	137	13528	1.47264	1	0.906089	82.829
1042	102	0.673112	3	monocyte/macrophage differentiation	GOTERM_BP_FAT	GO:0030155~regulation of cell adhesion	EGFLAM	EGF-like, fibronectin type III and laminin G domains	5	down	hsa-miR-610	-0.12	-0.47	down	-2.37	19	1.08571	0.0918178	ADAM10, CYTH1, PODXL, CSF1, NF1, STAT5B, CCDC80, CD164, TPM1, SIRPG, PGP, MIA3, CD36, EGFLAM, PRLR, TSC1, PPP2CA, SMOC1, TGFBI	1274	137	13528	1.47264	1	0.906089	82.829
1042	102	0.673112	3	monocyte/macrophage differentiation	GOTERM_BP_FAT	GO:0030155~regulation of cell adhesion	MIA3	melanoma inhibitory activity family, member 3	4	down	hsa-miR-610	-0.15	-0.63	down	-2.37	19	1.08571	0.0918178	ADAM10, CYTH1, PODXL, CSF1, NF1, STAT5B, CCDC80, CD164, TPM1, SIRPG, PGP, MIA3, CD36, EGFLAM, PRLR, TSC1, PPP2CA, SMOC1, TGFBI	1274	137	13528	1.47264	1	0.906089	82.829
1042	102	0.673112	3	monocyte/macrophage differentiation	GOTERM_BP_FAT	GO:0030155~regulation of cell adhesion	STAT5B	signal transducer and activator of transcription 5B	3	down	hsa-miR-610	-0.28	-0.59	down	-2.37	19	1.08571	0.0918178	ADAM10, CYTH1, PODXL, CSF1, NF1, STAT5B, CCDC80, CD164, TPM1, SIRPG, PGP, MIA3, CD36, EGFLAM, PRLR, TSC1, PPP2CA, SMOC1, TGFBI	1274	137	13528	1.47264	1	0.906089	82.829
1042	102	0.673112	3	monocyte/macrophage differentiation	GOTERM_BP_FAT	GO:0030155~regulation of cell adhesion	MIA3	melanoma inhibitory activity family, member 3	4	down	hsa-miR-758	-0.49	-0.63	down	-2.37	19	1.08571	0.0918178	ADAM10, CYTH1, PODXL, CSF1, NF1, STAT5B, CCDC80, CD164, TPM1, SIRPG, PGP, MIA3, CD36, EGFLAM, PRLR, TSC1, PPP2CA, SMOC1, TGFBI	1274	137	13528	1.47264	1	0.906089	82.829
1042	102	0.673112	3	monocyte/macrophage differentiation	GOTERM_BP_FAT	GO:0030155~regulation of cell adhesion	PGP	phosphoglycolate phosphatase	4	down	hsa-miR-758	-0.18	-1.04	down	-2.37	19	1.08571	0.0918178	ADAM10, CYTH1, PODXL, CSF1, NF1, STAT5B, CCDC80, CD164, TPM1, SIRPG, PGP, MIA3, CD36, EGFLAM, PRLR, TSC1, PPP2CA, SMOC1, TGFBI	1274	137	13528	1.47264	1	0.906089	82.829
1042	102	0.673112	3	monocyte/macrophage differentiation	GOTERM_BP_FAT	GO:0030155~regulation of cell adhesion	STAT5B	signal transducer and activator of transcription 5B	3	down	hsa-miR-758	-0.49	-0.59	down	-2.37	19	1.08571	0.0918178	ADAM10, CYTH1, PODXL, CSF1, NF1, STAT5B, CCDC80, CD164, TPM1, SIRPG, PGP, MIA3, CD36, EGFLAM, PRLR, TSC1, PPP2CA, SMOC1, TGFBI	1274	137	13528	1.47264	1	0.906089	82.829
1042	102	0.673112	3	monocyte/macrophage differentiation	GOTERM_BP_FAT	GO:0030155~regulation of cell adhesion	TPM1	tropomyosin 1 (alpha)	4	down	hsa-miR-758	-0.11	-0.8	down	-2.37	19	1.08571	0.0918178	ADAM10, CYTH1, PODXL, CSF1, NF1, STAT5B, CCDC80, CD164, TPM1, SIRPG, PGP, MIA3, CD36, EGFLAM, PRLR, TSC1, PPP2CA, SMOC1, TGFBI	1274	137	13528	1.47264	1	0.906089	82.829
1042	102	0.673112	3	monocyte/macrophage differentiation	GOTERM_BP_FAT	GO:0030155~regulation of cell adhesion	CYTH1	cytohesin 1	2	down	hsa-miR-760	-0.52	-0.8	down	-2.37	19	1.08571	0.0918178	ADAM10, CYTH1, PODXL, CSF1, NF1, STAT5B, CCDC80, CD164, TPM1, SIRPG, PGP, MIA3, CD36, EGFLAM, PRLR, TSC1, PPP2CA, SMOC1, TGFBI	1274	137	13528	1.47264	1	0.906089	82.829
1042	102	0.673112	3	monocyte/macrophage differentiation	GOTERM_BP_FAT	GO:0030155~regulation of cell adhesion	EGFLAM	EGF-like, fibronectin type III and laminin G domains	5	down	hsa-miR-760	-0.43	-0.47	down	-2.37	19	1.08571	0.0918178	ADAM10, CYTH1, PODXL, CSF1, NF1, STAT5B, CCDC80, CD164, TPM1, SIRPG, PGP, MIA3, CD36, EGFLAM, PRLR, TSC1, PPP2CA, SMOC1, TGFBI	1274	137	13528	1.47264	1	0.906089	82.829
1042	102	0.673112	3	monocyte/macrophage differentiation	GOTERM_BP_FAT	GO:0030155~regulation of cell adhesion	PGP	phosphoglycolate phosphatase	4	down	hsa-miR-760	-0.11	-1.04	down	-2.37	19	1.08571	0.0918178	ADAM10, CYTH1, PODXL, CSF1, NF1, STAT5B, CCDC80, CD164, TPM1, SIRPG, PGP, MIA3, CD36, EGFLAM, PRLR, TSC1, PPP2CA, SMOC1, TGFBI	1274	137	13528	1.47264	1	0.906089	82.829
1042	102	0.673112	3	monocyte/macrophage differentiation	GOTERM_BP_FAT	GO:0030155~regulation of cell adhesion	PODXL	podocalyxin-like	2	down	hsa-miR-760	-0.7	-0.8	down	-2.37	19	1.08571	0.0918178	ADAM10, CYTH1, PODXL, CSF1, NF1, STAT5B, CCDC80, CD164, TPM1, SIRPG, PGP, MIA3, CD36, EGFLAM, PRLR, TSC1, PPP2CA, SMOC1, TGFBI	1274	137	13528	1.47264	1	0.906089	82.829
1042	102	0.673112	3	monocyte/macrophage differentiation	GOTERM_BP_FAT	GO:0030155~regulation of cell adhesion	TGFBI	transforming growth factor, beta-induced, 68kDa	1	down	hsa-miR-760	-0.47	-0.47	down	-2.37	19	1.08571	0.0918178	ADAM10, CYTH1, PODXL, CSF1, NF1, STAT5B, CCDC80, CD164, TPM1, SIRPG, PGP, MIA3, CD36, EGFLAM, PRLR, TSC1, PPP2CA, SMOC1, TGFBI	1274	137	13528	1.47264	1	0.906089	82.829
1042	102	0.673112	3	monocyte/macrophage differentiation	GOTERM_BP_FAT	GO:0030155~regulation of cell adhesion	TPM1	tropomyosin 1 (alpha)	4	down	hsa-miR-760	-0.13	-0.8	down	-2.37	19	1.08571	0.0918178	ADAM10, CYTH1, PODXL, CSF1, NF1, STAT5B, CCDC80, CD164, TPM1, SIRPG, PGP, MIA3, CD36, EGFLAM, PRLR, TSC1, PPP2CA, SMOC1, TGFBI	1274	137	13528	1.47264	1	0.906089	82.829
none	none	na	3	monocyte/macrophage differentiation	GOTERM_MF_FAT	GO:0042974~retinoic acid receptor binding	NRIP1	nuclear receptor interacting protein 1	7	up	hsa-miR-137	0.18	1.29	up	2.71	5	0.285714	0.0657773	VDR, PPARG, NSD1, HSD17B8, NRIP1	1204	17	12983	3.17154	1	0.795859	66.6782
none	none	na	3	monocyte/macrophage differentiation	GOTERM_MF_FAT	GO:0042974~retinoic acid receptor binding	HSD17B8	hydroxysteroid (17-beta) dehydrogenase 8	1	up	hsa-miR-214	0.41	0.41	up	2.71	5	0.285714	0.0657773	VDR, PPARG, NSD1, HSD17B8, NRIP1	1204	17	12983	3.17154	1	0.795859	66.6782
none	none	na	3	monocyte/macrophage differentiation	GOTERM_MF_FAT	GO:0042974~retinoic acid receptor binding	NRIP1	nuclear receptor interacting protein 1	7	up	hsa-miR-214	0.23	1.29	up	2.71	5	0.285714	0.0657773	VDR, PPARG, NSD1, HSD17B8, NRIP1	1204	17	12983	3.17154	1	0.795859	66.6782
none	none	na	3	monocyte/macrophage differentiation	GOTERM_MF_FAT	GO:0042974~retinoic acid receptor binding	VDR	vitamin D (1,25- dihydroxyvitamin D3) receptor	1	up	hsa-miR-214	0.72	0.72	up	2.71	5	0.285714	0.0657773	VDR, PPARG, NSD1, HSD17B8, NRIP1	1204	17	12983	3.17154	1	0.795859	66.6782
none	none	na	3	monocyte/macrophage differentiation	GOTERM_MF_FAT	GO:0042974~retinoic acid receptor binding	NRIP1	nuclear receptor interacting protein 1	7	down	hsa-miR-219-5p	-0.12	1.29	up	2.71	5	0.285714	0.0657773	VDR, PPARG, NSD1, HSD17B8, NRIP1	1204	17	12983	3.17154	1	0.795859	66.6782
none	none	na	3	monocyte/macrophage differentiation	GOTERM_MF_FAT	GO:0042974~retinoic acid receptor binding	PPARG	peroxisome proliferator-activated receptor gamma	3	up	hsa-miR-301a	0.35	0.69	up	2.71	5	0.285714	0.0657773	VDR, PPARG, NSD1, HSD17B8, NRIP1	1204	17	12983	3.17154	1	0.795859	66.6782
none	none	na	3	monocyte/macrophage differentiation	GOTERM_MF_FAT	GO:0042974~retinoic acid receptor binding	NRIP1	nuclear receptor interacting protein 1	7	up	hsa-miR-330-3p	0.21	1.29	up	2.71	5	0.285714	0.0657773	VDR, PPARG, NSD1, HSD17B8, NRIP1	1204	17	12983	3.17154	1	0.795859	66.6782
none	none	na	3	monocyte/macrophage differentiation	GOTERM_MF_FAT	GO:0042974~retinoic acid receptor binding	NRIP1	nuclear receptor interacting protein 1	7	down	hsa-miR-432	-0.12	1.29	up	2.71	5	0.285714	0.0657773	VDR, PPARG, NSD1, HSD17B8, NRIP1	1204	17	12983	3.17154	1	0.795859	66.6782
none	none	na	3	monocyte/macrophage differentiation	GOTERM_MF_FAT	GO:0042974~retinoic acid receptor binding	PPARG	peroxisome proliferator-activated receptor gamma	3	up	hsa-miR-511	0.22	0.69	up	2.71	5	0.285714	0.0657773	VDR, PPARG, NSD1, HSD17B8, NRIP1	1204	17	12983	3.17154	1	0.795859	66.6782
none	none	na	3	monocyte/macrophage differentiation	GOTERM_MF_FAT	GO:0042974~retinoic acid receptor binding	NRIP1	nuclear receptor interacting protein 1	7	up	hsa-miR-576-5p	0.41	1.29	up	2.71	5	0.285714	0.0657773	VDR, PPARG, NSD1, HSD17B8, NRIP1	1204	17	12983	3.17154	1	0.795859	66.6782
none	none	na	3	monocyte/macrophage differentiation	GOTERM_MF_FAT	GO:0042974~retinoic acid receptor binding	NRIP1	nuclear receptor interacting protein 1	7	up	hsa-miR-586	0.5	1.29	up	2.71	5	0.285714	0.0657773	VDR, PPARG, NSD1, HSD17B8, NRIP1	1204	17	12983	3.17154	1	0.795859	66.6782
none	none	na	3	monocyte/macrophage differentiation	GOTERM_MF_FAT	GO:0042974~retinoic acid receptor binding	PPARG	peroxisome proliferator-activated receptor gamma	3	up	hsa-miR-586	0.12	0.69	up	2.71	5	0.285714	0.0657773	VDR, PPARG, NSD1, HSD17B8, NRIP1	1204	17	12983	3.17154	1	0.795859	66.6782
none	none	na	3	monocyte/macrophage differentiation	GOTERM_MF_FAT	GO:0042974~retinoic acid receptor binding	NSD1	nuclear receptor binding SET domain protein 1	1	down	hsa-miR-760	-0.4	-0.4	down	2.71	5	0.285714	0.0657773	VDR, PPARG, NSD1, HSD17B8, NRIP1	1204	17	12983	3.17154	1	0.795859	66.6782
491	44	1.09322	3	monocyte/macrophage differentiation	GOTERM_BP_FAT	GO:0045637~regulation of myeloid cell differentiation	JAG1	jagged 1	4	up	hsa-miR-137	0.12	0.46	up	1.3	12	0.685714	0.0615582	HMGB3, IKZF1, MAPK14, KLF10, JUN, CSF1, MITF, STAT5B, CA2, JAG1, RUNX1, PURB	1274	70	13528	1.82032	1	0.879436	68.7244
491	44	1.09322	3	monocyte/macrophage differentiation	GOTERM_BP_FAT	GO:0045637~regulation of myeloid cell differentiation	MITF	microphthalmia-associated transcription factor	2	up	hsa-miR-137	0.6	0.86	up	1.3	12	0.685714	0.0615582	HMGB3, IKZF1, MAPK14, KLF10, JUN, CSF1, MITF, STAT5B, CA2, JAG1, RUNX1, PURB	1274	70	13528	1.82032	1	0.879436	68.7244
491	44	1.09322	3	monocyte/macrophage differentiation	GOTERM_BP_FAT	GO:0045637~regulation of myeloid cell differentiation	CSF1	colony stimulating factor 1 (macrophage)	2	up	hsa-miR-214	0.5	0.7	up	1.3	12	0.685714	0.0615582	HMGB3, IKZF1, MAPK14, KLF10, JUN, CSF1, MITF, STAT5B, CA2, JAG1, RUNX1, PURB	1274	70	13528	1.82032	1	0.879436	68.7244
491	44	1.09322	3	monocyte/macrophage differentiation	GOTERM_BP_FAT	GO:0045637~regulation of myeloid cell differentiation	IKZF1	IKAROS family zinc finger 1 (Ikaros)	4	up	hsa-miR-214	0.1	0.47	up	1.3	12	0.685714	0.0615582	HMGB3, IKZF1, MAPK14, KLF10, JUN, CSF1, MITF, STAT5B, CA2, JAG1, RUNX1, PURB	1274	70	13528	1.82032	1	0.879436	68.7244
491	44	1.09322	3	monocyte/macrophage differentiation	GOTERM_BP_FAT	GO:0045637~regulation of myeloid cell differentiation	JAG1	jagged 1	4	up	hsa-miR-214	0.3	0.46	up	1.3	12	0.685714	0.0615582	HMGB3, IKZF1, MAPK14, KLF10, JUN, CSF1, MITF, STAT5B, CA2, JAG1, RUNX1, PURB	1274	70	13528	1.82032	1	0.879436	68.7244
491	44	1.09322	3	monocyte/macrophage differentiation	GOTERM_BP_FAT	GO:0045637~regulation of myeloid cell differentiation	MITF	microphthalmia-associated transcription factor	2	up	hsa-miR-214	0.26	0.86	up	1.3	12	0.685714	0.0615582	HMGB3, IKZF1, MAPK14, KLF10, JUN, CSF1, MITF, STAT5B, CA2, JAG1, RUNX1, PURB	1274	70	13528	1.82032	1	0.879436	68.7244
491	44	1.09322	3	monocyte/macrophage differentiation	GOTERM_BP_FAT	GO:0045637~regulation of myeloid cell differentiation	PURB	purine-rich element binding protein B	4	up	hsa-miR-214	0.42	0.56	up	1.3	12	0.685714	0.0615582	HMGB3, IKZF1, MAPK14, KLF10, JUN, CSF1, MITF, STAT5B, CA2, JAG1, RUNX1, PURB	1274	70	13528	1.82032	1	0.879436	68.7244
491	44	1.09322	3	monocyte/macrophage differentiation	GOTERM_BP_FAT	GO:0045637~regulation of myeloid cell differentiation	STAT5B	signal transducer and activator of transcription 5B	3	up	hsa-miR-214	0.18	-0.59	down	1.3	12	0.685714	0.0615582	HMGB3, IKZF1, MAPK14, KLF10, JUN, CSF1, MITF, STAT5B, CA2, JAG1, RUNX1, PURB	1274	70	13528	1.82032	1	0.879436	68.7244
491	44	1.09322	3	monocyte/macrophage differentiation	GOTERM_BP_FAT	GO:0045637~regulation of myeloid cell differentiation	RUNX1	runt-related transcription factor 1	5	down	hsa-miR-219-5p	-0.12	-0.68	down	1.3	12	0.685714	0.0615582	HMGB3, IKZF1, MAPK14, KLF10, JUN, CSF1, MITF, STAT5B, CA2, JAG1, RUNX1, PURB	1274	70	13528	1.82032	1	0.879436	68.7244
491	44	1.09322	3	monocyte/macrophage differentiation	GOTERM_BP_FAT	GO:0045637~regulation of myeloid cell differentiation	CSF1	colony stimulating factor 1 (macrophage)	2	up	hsa-miR-301a	0.2	0.7	up	1.3	12	0.685714	0.0615582	HMGB3, IKZF1, MAPK14, KLF10, JUN, CSF1, MITF, STAT5B, CA2, JAG1, RUNX1, PURB	1274	70	13528	1.82032	1	0.879436	68.7244
491	44	1.09322	3	monocyte/macrophage differentiation	GOTERM_BP_FAT	GO:0045637~regulation of myeloid cell differentiation	IKZF1	IKAROS family zinc finger 1 (Ikaros)	4	up	hsa-miR-301a	0.13	0.47	up	1.3	12	0.685714	0.0615582	HMGB3, IKZF1, MAPK14, KLF10, JUN, CSF1, MITF, STAT5B, CA2, JAG1, RUNX1, PURB	1274	70	13528	1.82032	1	0.879436	68.7244
491	44	1.09322	3	monocyte/macrophage differentiation	GOTERM_BP_FAT	GO:0045637~regulation of myeloid cell differentiation	CA2	carbonic anhydrase II	2	up	hsa-miR-330-3p	0.23	0.41	up	1.3	12	0.685714	0.0615582	HMGB3, IKZF1, MAPK14, KLF10, JUN, CSF1, MITF, STAT5B, CA2, JAG1, RUNX1, PURB	1274	70	13528	1.82032	1	0.879436	68.7244
491	44	1.09322	3	monocyte/macrophage differentiation	GOTERM_BP_FAT	GO:0045637~regulation of myeloid cell differentiation	KLF10	Kruppel-like factor 10	3	up	hsa-miR-330-3p	0.41	0.48	up	1.3	12	0.685714	0.0615582	HMGB3, IKZF1, MAPK14, KLF10, JUN, CSF1, MITF, STAT5B, CA2, JAG1, RUNX1, PURB	1274	70	13528	1.82032	1	0.879436	68.7244
491	44	1.09322	3	monocyte/macrophage differentiation	GOTERM_BP_FAT	GO:0045637~regulation of myeloid cell differentiation	RUNX1	runt-related transcription factor 1	5	up	hsa-miR-330-3p	0.15	-0.68	down	1.3	12	0.685714	0.0615582	HMGB3, IKZF1, MAPK14, KLF10, JUN, CSF1, MITF, STAT5B, CA2, JAG1, RUNX1, PURB	1274	70	13528	1.82032	1	0.879436	68.7244
491	44	1.09322	3	monocyte/macrophage differentiation	GOTERM_BP_FAT	GO:0045637~regulation of myeloid cell differentiation	CA2	carbonic anhydrase II	2	up	hsa-miR-369-3p	0.18	0.41	up	1.3	12	0.685714	0.0615582	HMGB3, IKZF1, MAPK14, KLF10, JUN, CSF1, MITF, STAT5B, CA2, JAG1, RUNX1, PURB	1274	70	13528	1.82032	1	0.879436	68.7244
491	44	1.09322	3	monocyte/macrophage differentiation	GOTERM_BP_FAT	GO:0045637~regulation of myeloid cell differentiation	IKZF1	IKAROS family zinc finger 1 (Ikaros)	4	up	hsa-miR-383	0.41	0.47	up	1.3	12	0.685714	0.0615582	HMGB3, IKZF1, MAPK14, KLF10, JUN, CSF1, MITF, STAT5B, CA2, JAG1, RUNX1, PURB	1274	70	13528	1.82032	1	0.879436	68.7244
491	44	1.09322	3	monocyte/macrophage differentiation	GOTERM_BP_FAT	GO:0045637~regulation of myeloid cell differentiation	PURB	purine-rich element binding protein B	4	up	hsa-miR-383	0.36	0.56	up	1.3	12	0.685714	0.0615582	HMGB3, IKZF1, MAPK14, KLF10, JUN, CSF1, MITF, STAT5B, CA2, JAG1, RUNX1, PURB	1274	70	13528	1.82032	1	0.879436	68.7244
491	44	1.09322	3	monocyte/macrophage differentiation	GOTERM_BP_FAT	GO:0045637~regulation of myeloid cell differentiation	RUNX1	runt-related transcription factor 1	5	down	hsa-miR-432	-0.24	-0.68	down	1.3	12	0.685714	0.0615582	HMGB3, IKZF1, MAPK14, KLF10, JUN, CSF1, MITF, STAT5B, CA2, JAG1, RUNX1, PURB	1274	70	13528	1.82032	1	0.879436	68.7244
491	44	1.09322	3	monocyte/macrophage differentiation	GOTERM_BP_FAT	GO:0045637~regulation of myeloid cell differentiation	IKZF1	IKAROS family zinc finger 1 (Ikaros)	4	down	hsa-miR-455-3p	-0.17	0.47	up	1.3	12	0.685714	0.0615582	HMGB3, IKZF1, MAPK14, KLF10, JUN, CSF1, MITF, STAT5B, CA2, JAG1, RUNX1, PURB	1274	70	13528	1.82032	1	0.879436	68.7244
491	44	1.09322	3	monocyte/macrophage differentiation	GOTERM_BP_FAT	GO:0045637~regulation of myeloid cell differentiation	JUN	jun proto-oncogene	2	down	hsa-miR-455-3p	-0.18	-0.44	down	1.3	12	0.685714	0.0615582	HMGB3, IKZF1, MAPK14, KLF10, JUN, CSF1, MITF, STAT5B, CA2, JAG1, RUNX1, PURB	1274	70	13528	1.82032	1	0.879436	68.7244
491	44	1.09322	3	monocyte/macrophage differentiation	GOTERM_BP_FAT	GO:0045637~regulation of myeloid cell differentiation	KLF10	Kruppel-like factor 10	3	down	hsa-miR-539	-0.15	0.48	up	1.3	12	0.685714	0.0615582	HMGB3, IKZF1, MAPK14, KLF10, JUN, CSF1, MITF, STAT5B, CA2, JAG1, RUNX1, PURB	1274	70	13528	1.82032	1	0.879436	68.7244
491	44	1.09322	3	monocyte/macrophage differentiation	GOTERM_BP_FAT	GO:0045637~regulation of myeloid cell differentiation	MAPK14	mitogen-activated protein kinase 14	2	down	hsa-miR-539	-0.12	-0.43	down	1.3	12	0.685714	0.0615582	HMGB3, IKZF1, MAPK14, KLF10, JUN, CSF1, MITF, STAT5B, CA2, JAG1, RUNX1, PURB	1274	70	13528	1.82032	1	0.879436	68.7244
491	44	1.09322	3	monocyte/macrophage differentiation	GOTERM_BP_FAT	GO:0045637~regulation of myeloid cell differentiation	PURB	purine-rich element binding protein B	4	down	hsa-miR-548a-3p	-0.12	0.56	up	1.3	12	0.685714	0.0615582	HMGB3, IKZF1, MAPK14, KLF10, JUN, CSF1, MITF, STAT5B, CA2, JAG1, RUNX1, PURB	1274	70	13528	1.82032	1	0.879436	68.7244
491	44	1.09322	3	monocyte/macrophage differentiation	GOTERM_BP_FAT	GO:0045637~regulation of myeloid cell differentiation	KLF10	Kruppel-like factor 10	3	up	hsa-miR-576-5p	0.22	0.48	up	1.3	12	0.685714	0.0615582	HMGB3, IKZF1, MAPK14, KLF10, JUN, CSF1, MITF, STAT5B, CA2, JAG1, RUNX1, PURB	1274	70	13528	1.82032	1	0.879436	68.7244
491	44	1.09322	3	monocyte/macrophage differentiation	GOTERM_BP_FAT	GO:0045637~regulation of myeloid cell differentiation	JAG1	jagged 1	4	up	hsa-miR-586	0.14	0.46	up	1.3	12	0.685714	0.0615582	HMGB3, IKZF1, MAPK14, KLF10, JUN, CSF1, MITF, STAT5B, CA2, JAG1, RUNX1, PURB	1274	70	13528	1.82032	1	0.879436	68.7244
491	44	1.09322	3	monocyte/macrophage differentiation	GOTERM_BP_FAT	GO:0045637~regulation of myeloid cell differentiation	JAG1	jagged 1	4	down	hsa-miR-589	-0.1	0.46	up	1.3	12	0.685714	0.0615582	HMGB3, IKZF1, MAPK14, KLF10, JUN, CSF1, MITF, STAT5B, CA2, JAG1, RUNX1, PURB	1274	70	13528	1.82032	1	0.879436	68.7244
491	44	1.09322	3	monocyte/macrophage differentiation	GOTERM_BP_FAT	GO:0045637~regulation of myeloid cell differentiation	MAPK14	mitogen-activated protein kinase 14	2	down	hsa-miR-589	-0.31	-0.43	down	1.3	12	0.685714	0.0615582	HMGB3, IKZF1, MAPK14, KLF10, JUN, CSF1, MITF, STAT5B, CA2, JAG1, RUNX1, PURB	1274	70	13528	1.82032	1	0.879436	68.7244
491	44	1.09322	3	monocyte/macrophage differentiation	GOTERM_BP_FAT	GO:0045637~regulation of myeloid cell differentiation	HMGB3	high mobility group box 3	2	down	hsa-miR-610	-0.14	-0.5	down	1.3	12	0.685714	0.0615582	HMGB3, IKZF1, MAPK14, KLF10, JUN, CSF1, MITF, STAT5B, CA2, JAG1, RUNX1, PURB	1274	70	13528	1.82032	1	0.879436	68.7244
491	44	1.09322	3	monocyte/macrophage differentiation	GOTERM_BP_FAT	GO:0045637~regulation of myeloid cell differentiation	STAT5B	signal transducer and activator of transcription 5B	3	down	hsa-miR-610	-0.28	-0.59	down	1.3	12	0.685714	0.0615582	HMGB3, IKZF1, MAPK14, KLF10, JUN, CSF1, MITF, STAT5B, CA2, JAG1, RUNX1, PURB	1274	70	13528	1.82032	1	0.879436	68.7244
491	44	1.09322	3	monocyte/macrophage differentiation	GOTERM_BP_FAT	GO:0045637~regulation of myeloid cell differentiation	HMGB3	high mobility group box 3	2	down	hsa-miR-758	-0.36	-0.5	down	1.3	12	0.685714	0.0615582	HMGB3, IKZF1, MAPK14, KLF10, JUN, CSF1, MITF, STAT5B, CA2, JAG1, RUNX1, PURB	1274	70	13528	1.82032	1	0.879436	68.7244
491	44	1.09322	3	monocyte/macrophage differentiation	GOTERM_BP_FAT	GO:0045637~regulation of myeloid cell differentiation	JUN	jun proto-oncogene	2	down	hsa-miR-758	-0.26	-0.44	down	1.3	12	0.685714	0.0615582	HMGB3, IKZF1, MAPK14, KLF10, JUN, CSF1, MITF, STAT5B, CA2, JAG1, RUNX1, PURB	1274	70	13528	1.82032	1	0.879436	68.7244
491	44	1.09322	3	monocyte/macrophage differentiation	GOTERM_BP_FAT	GO:0045637~regulation of myeloid cell differentiation	RUNX1	runt-related transcription factor 1	5	down	hsa-miR-758	-0.29	-0.68	down	1.3	12	0.685714	0.0615582	HMGB3, IKZF1, MAPK14, KLF10, JUN, CSF1, MITF, STAT5B, CA2, JAG1, RUNX1, PURB	1274	70	13528	1.82032	1	0.879436	68.7244
491	44	1.09322	3	monocyte/macrophage differentiation	GOTERM_BP_FAT	GO:0045637~regulation of myeloid cell differentiation	STAT5B	signal transducer and activator of transcription 5B	3	down	hsa-miR-758	-0.49	-0.59	down	1.3	12	0.685714	0.0615582	HMGB3, IKZF1, MAPK14, KLF10, JUN, CSF1, MITF, STAT5B, CA2, JAG1, RUNX1, PURB	1274	70	13528	1.82032	1	0.879436	68.7244
491	44	1.09322	3	monocyte/macrophage differentiation	GOTERM_BP_FAT	GO:0045637~regulation of myeloid cell differentiation	PURB	purine-rich element binding protein B	4	down	hsa-miR-760	-0.1	0.56	up	1.3	12	0.685714	0.0615582	HMGB3, IKZF1, MAPK14, KLF10, JUN, CSF1, MITF, STAT5B, CA2, JAG1, RUNX1, PURB	1274	70	13528	1.82032	1	0.879436	68.7244
491	44	1.09322	3	monocyte/macrophage differentiation	GOTERM_BP_FAT	GO:0045637~regulation of myeloid cell differentiation	RUNX1	runt-related transcription factor 1	5	down	hsa-miR-760	-0.18	-0.68	down	1.3	12	0.685714	0.0615582	HMGB3, IKZF1, MAPK14, KLF10, JUN, CSF1, MITF, STAT5B, CA2, JAG1, RUNX1, PURB	1274	70	13528	1.82032	1	0.879436	68.7244
490	44	1.09322	3	monocyte/macrophage differentiation	GOTERM_BP_FAT	GO:0045639~positive regulation of myeloid cell differentiation	JAG1	jagged 1	4	up	hsa-miR-137	0.12	0.46	up	0.97	8	0.457143	0.0311527	IKZF1, MAPK14, KLF10, JUN, CSF1, CA2, JAG1, RUNX1	1274	33	13528	2.57419	1	0.786397	43.9536
490	44	1.09322	3	monocyte/macrophage differentiation	GOTERM_BP_FAT	GO:0045639~positive regulation of myeloid cell differentiation	CSF1	colony stimulating factor 1 (macrophage)	2	up	hsa-miR-214	0.5	0.7	up	0.97	8	0.457143	0.0311527	IKZF1, MAPK14, KLF10, JUN, CSF1, CA2, JAG1, RUNX1	1274	33	13528	2.57419	1	0.786397	43.9536
490	44	1.09322	3	monocyte/macrophage differentiation	GOTERM_BP_FAT	GO:0045639~positive regulation of myeloid cell differentiation	IKZF1	IKAROS family zinc finger 1 (Ikaros)	4	up	hsa-miR-214	0.1	0.47	up	0.97	8	0.457143	0.0311527	IKZF1, MAPK14, KLF10, JUN, CSF1, CA2, JAG1, RUNX1	1274	33	13528	2.57419	1	0.786397	43.9536
490	44	1.09322	3	monocyte/macrophage differentiation	GOTERM_BP_FAT	GO:0045639~positive regulation of myeloid cell differentiation	JAG1	jagged 1	4	up	hsa-miR-214	0.3	0.46	up	0.97	8	0.457143	0.0311527	IKZF1, MAPK14, KLF10, JUN, CSF1, CA2, JAG1, RUNX1	1274	33	13528	2.57419	1	0.786397	43.9536
490	44	1.09322	3	monocyte/macrophage differentiation	GOTERM_BP_FAT	GO:0045639~positive regulation of myeloid cell differentiation	RUNX1	runt-related transcription factor 1	5	down	hsa-miR-219-5p	-0.12	-0.68	down	0.97	8	0.457143	0.0311527	IKZF1, MAPK14, KLF10, JUN, CSF1, CA2, JAG1, RUNX1	1274	33	13528	2.57419	1	0.786397	43.9536
490	44	1.09322	3	monocyte/macrophage differentiation	GOTERM_BP_FAT	GO:0045639~positive regulation of myeloid cell differentiation	CSF1	colony stimulating factor 1 (macrophage)	2	up	hsa-miR-301a	0.2	0.7	up	0.97	8	0.457143	0.0311527	IKZF1, MAPK14, KLF10, JUN, CSF1, CA2, JAG1, RUNX1	1274	33	13528	2.57419	1	0.786397	43.9536
490	44	1.09322	3	monocyte/macrophage differentiation	GOTERM_BP_FAT	GO:0045639~positive regulation of myeloid cell differentiation	IKZF1	IKAROS family zinc finger 1 (Ikaros)	4	up	hsa-miR-301a	0.13	0.47	up	0.97	8	0.457143	0.0311527	IKZF1, MAPK14, KLF10, JUN, CSF1, CA2, JAG1, RUNX1	1274	33	13528	2.57419	1	0.786397	43.9536
490	44	1.09322	3	monocyte/macrophage differentiation	GOTERM_BP_FAT	GO:0045639~positive regulation of myeloid cell differentiation	CA2	carbonic anhydrase II	2	up	hsa-miR-330-3p	0.23	0.41	up	0.97	8	0.457143	0.0311527	IKZF1, MAPK14, KLF10, JUN, CSF1, CA2, JAG1, RUNX1	1274	33	13528	2.57419	1	0.786397	43.9536
490	44	1.09322	3	monocyte/macrophage differentiation	GOTERM_BP_FAT	GO:0045639~positive regulation of myeloid cell differentiation	KLF10	Kruppel-like factor 10	3	up	hsa-miR-330-3p	0.41	0.48	up	0.97	8	0.457143	0.0311527	IKZF1, MAPK14, KLF10, JUN, CSF1, CA2, JAG1, RUNX1	1274	33	13528	2.57419	1	0.786397	43.9536
490	44	1.09322	3	monocyte/macrophage differentiation	GOTERM_BP_FAT	GO:0045639~positive regulation of myeloid cell differentiation	RUNX1	runt-related transcription factor 1	5	up	hsa-miR-330-3p	0.15	-0.68	down	0.97	8	0.457143	0.0311527	IKZF1, MAPK14, KLF10, JUN, CSF1, CA2, JAG1, RUNX1	1274	33	13528	2.57419	1	0.786397	43.9536
490	44	1.09322	3	monocyte/macrophage differentiation	GOTERM_BP_FAT	GO:0045639~positive regulation of myeloid cell differentiation	CA2	carbonic anhydrase II	2	up	hsa-miR-369-3p	0.18	0.41	up	0.97	8	0.457143	0.0311527	IKZF1, MAPK14, KLF10, JUN, CSF1, CA2, JAG1, RUNX1	1274	33	13528	2.57419	1	0.786397	43.9536
490	44	1.09322	3	monocyte/macrophage differentiation	GOTERM_BP_FAT	GO:0045639~positive regulation of myeloid cell differentiation	IKZF1	IKAROS family zinc finger 1 (Ikaros)	4	up	hsa-miR-383	0.41	0.47	up	0.97	8	0.457143	0.0311527	IKZF1, MAPK14, KLF10, JUN, CSF1, CA2, JAG1, RUNX1	1274	33	13528	2.57419	1	0.786397	43.9536
490	44	1.09322	3	monocyte/macrophage differentiation	GOTERM_BP_FAT	GO:0045639~positive regulation of myeloid cell differentiation	RUNX1	runt-related transcription factor 1	5	down	hsa-miR-432	-0.24	-0.68	down	0.97	8	0.457143	0.0311527	IKZF1, MAPK14, KLF10, JUN, CSF1, CA2, JAG1, RUNX1	1274	33	13528	2.57419	1	0.786397	43.9536
490	44	1.09322	3	monocyte/macrophage differentiation	GOTERM_BP_FAT	GO:0045639~positive regulation of myeloid cell differentiation	IKZF1	IKAROS family zinc finger 1 (Ikaros)	4	down	hsa-miR-455-3p	-0.17	0.47	up	0.97	8	0.457143	0.0311527	IKZF1, MAPK14, KLF10, JUN, CSF1, CA2, JAG1, RUNX1	1274	33	13528	2.57419	1	0.786397	43.9536
490	44	1.09322	3	monocyte/macrophage differentiation	GOTERM_BP_FAT	GO:0045639~positive regulation of myeloid cell differentiation	JUN	jun proto-oncogene	2	down	hsa-miR-455-3p	-0.18	-0.44	down	0.97	8	0.457143	0.0311527	IKZF1, MAPK14, KLF10, JUN, CSF1, CA2, JAG1, RUNX1	1274	33	13528	2.57419	1	0.786397	43.9536
490	44	1.09322	3	monocyte/macrophage differentiation	GOTERM_BP_FAT	GO:0045639~positive regulation of myeloid cell differentiation	KLF10	Kruppel-like factor 10	3	down	hsa-miR-539	-0.15	0.48	up	0.97	8	0.457143	0.0311527	IKZF1, MAPK14, KLF10, JUN, CSF1, CA2, JAG1, RUNX1	1274	33	13528	2.57419	1	0.786397	43.9536
490	44	1.09322	3	monocyte/macrophage differentiation	GOTERM_BP_FAT	GO:0045639~positive regulation of myeloid cell differentiation	MAPK14	mitogen-activated protein kinase 14	2	down	hsa-miR-539	-0.12	-0.43	down	0.97	8	0.457143	0.0311527	IKZF1, MAPK14, KLF10, JUN, CSF1, CA2, JAG1, RUNX1	1274	33	13528	2.57419	1	0.786397	43.9536
490	44	1.09322	3	monocyte/macrophage differentiation	GOTERM_BP_FAT	GO:0045639~positive regulation of myeloid cell differentiation	KLF10	Kruppel-like factor 10	3	up	hsa-miR-576-5p	0.22	0.48	up	0.97	8	0.457143	0.0311527	IKZF1, MAPK14, KLF10, JUN, CSF1, CA2, JAG1, RUNX1	1274	33	13528	2.57419	1	0.786397	43.9536
490	44	1.09322	3	monocyte/macrophage differentiation	GOTERM_BP_FAT	GO:0045639~positive regulation of myeloid cell differentiation	JAG1	jagged 1	4	up	hsa-miR-586	0.14	0.46	up	0.97	8	0.457143	0.0311527	IKZF1, MAPK14, KLF10, JUN, CSF1, CA2, JAG1, RUNX1	1274	33	13528	2.57419	1	0.786397	43.9536
490	44	1.09322	3	monocyte/macrophage differentiation	GOTERM_BP_FAT	GO:0045639~positive regulation of myeloid cell differentiation	JAG1	jagged 1	4	down	hsa-miR-589	-0.1	0.46	up	0.97	8	0.457143	0.0311527	IKZF1, MAPK14, KLF10, JUN, CSF1, CA2, JAG1, RUNX1	1274	33	13528	2.57419	1	0.786397	43.9536
490	44	1.09322	3	monocyte/macrophage differentiation	GOTERM_BP_FAT	GO:0045639~positive regulation of myeloid cell differentiation	MAPK14	mitogen-activated protein kinase 14	2	down	hsa-miR-589	-0.31	-0.43	down	0.97	8	0.457143	0.0311527	IKZF1, MAPK14, KLF10, JUN, CSF1, CA2, JAG1, RUNX1	1274	33	13528	2.57419	1	0.786397	43.9536
490	44	1.09322	3	monocyte/macrophage differentiation	GOTERM_BP_FAT	GO:0045639~positive regulation of myeloid cell differentiation	JUN	jun proto-oncogene	2	down	hsa-miR-758	-0.26	-0.44	down	0.97	8	0.457143	0.0311527	IKZF1, MAPK14, KLF10, JUN, CSF1, CA2, JAG1, RUNX1	1274	33	13528	2.57419	1	0.786397	43.9536
490	44	1.09322	3	monocyte/macrophage differentiation	GOTERM_BP_FAT	GO:0045639~positive regulation of myeloid cell differentiation	RUNX1	runt-related transcription factor 1	5	down	hsa-miR-758	-0.29	-0.68	down	0.97	8	0.457143	0.0311527	IKZF1, MAPK14, KLF10, JUN, CSF1, CA2, JAG1, RUNX1	1274	33	13528	2.57419	1	0.786397	43.9536
490	44	1.09322	3	monocyte/macrophage differentiation	GOTERM_BP_FAT	GO:0045639~positive regulation of myeloid cell differentiation	RUNX1	runt-related transcription factor 1	5	down	hsa-miR-760	-0.18	-0.68	down	0.97	8	0.457143	0.0311527	IKZF1, MAPK14, KLF10, JUN, CSF1, CA2, JAG1, RUNX1	1274	33	13528	2.57419	1	0.786397	43.9536
141	13	2.04243	3	monocyte/macrophage differentiation	SP_PIR_KEYWORDS	lysosome	ARSD	arylsulfatase D	5	up	hsa-miR-137	0.3	-0.64	down	1.71	26	1.48571	0.00181468	ARSD, C7ORF28B, MMD, ZNRF2, PLBD2, IDS, GALC, TMEM192, CTBS, RAB27A, AGA, LIPA, PSAP, CTSS, CD164, TRIM23, M6PR, ACPP, PNPLA7, SLC17A5, DOC2A, IGF2R, PRCP, ARL8A, PCYOX1, CTSF	1739	149	19235	1.9301	0.67806	0.0502132	2.66094
141	13	2.04243	3	monocyte/macrophage differentiation	SP_PIR_KEYWORDS	lysosome	C7ORF28B	chromosome 7 open reading frame 28B	3	up	hsa-miR-137	0.13	0.53	up	1.71	26	1.48571	0.00181468	ARSD, C7ORF28B, MMD, ZNRF2, PLBD2, IDS, GALC, TMEM192, CTBS, RAB27A, AGA, LIPA, PSAP, CTSS, CD164, TRIM23, M6PR, ACPP, PNPLA7, SLC17A5, DOC2A, IGF2R, PRCP, ARL8A, PCYOX1, CTSF	1739	149	19235	1.9301	0.67806	0.0502132	2.66094
141	13	2.04243	3	monocyte/macrophage differentiation	SP_PIR_KEYWORDS	lysosome	CTSF	cathepsin F	2	up	hsa-miR-137	0.27	0.59	up	1.71	26	1.48571	0.00181468	ARSD, C7ORF28B, MMD, ZNRF2, PLBD2, IDS, GALC, TMEM192, CTBS, RAB27A, AGA, LIPA, PSAP, CTSS, CD164, TRIM23, M6PR, ACPP, PNPLA7, SLC17A5, DOC2A, IGF2R, PRCP, ARL8A, PCYOX1, CTSF	1739	149	19235	1.9301	0.67806	0.0502132	2.66094
141	13	2.04243	3	monocyte/macrophage differentiation	SP_PIR_KEYWORDS	lysosome	TRIM23	tripartite motif containing 23	5	up	hsa-miR-137	0.35	1.17	up	1.71	26	1.48571	0.00181468	ARSD, C7ORF28B, MMD, ZNRF2, PLBD2, IDS, GALC, TMEM192, CTBS, RAB27A, AGA, LIPA, PSAP, CTSS, CD164, TRIM23, M6PR, ACPP, PNPLA7, SLC17A5, DOC2A, IGF2R, PRCP, ARL8A, PCYOX1, CTSF	1739	149	19235	1.9301	0.67806	0.0502132	2.66094
141	13	2.04243	3	monocyte/macrophage differentiation	SP_PIR_KEYWORDS	lysosome	ACPP	acid phosphatase, prostate	5	up	hsa-miR-214	0.34	0.95	up	1.71	26	1.48571	0.00181468	ARSD, C7ORF28B, MMD, ZNRF2, PLBD2, IDS, GALC, TMEM192, CTBS, RAB27A, AGA, LIPA, PSAP, CTSS, CD164, TRIM23, M6PR, ACPP, PNPLA7, SLC17A5, DOC2A, IGF2R, PRCP, ARL8A, PCYOX1, CTSF	1739	149	19235	1.9301	0.67806	0.0502132	2.66094
141	13	2.04243	3	monocyte/macrophage differentiation	SP_PIR_KEYWORDS	lysosome	ARL8A	ADP-ribosylation factor-like 8A	3	up	hsa-miR-214	0.11	-0.73	down	1.71	26	1.48571	0.00181468	ARSD, C7ORF28B, MMD, ZNRF2, PLBD2, IDS, GALC, TMEM192, CTBS, RAB27A, AGA, LIPA, PSAP, CTSS, CD164, TRIM23, M6PR, ACPP, PNPLA7, SLC17A5, DOC2A, IGF2R, PRCP, ARL8A, PCYOX1, CTSF	1739	149	19235	1.9301	0.67806	0.0502132	2.66094
141	13	2.04243	3	monocyte/macrophage differentiation	SP_PIR_KEYWORDS	lysosome	C7ORF28B	chromosome 7 open reading frame 28B	3	up	hsa-miR-214	0.11	0.53	up	1.71	26	1.48571	0.00181468	ARSD, C7ORF28B, MMD, ZNRF2, PLBD2, IDS, GALC, TMEM192, CTBS, RAB27A, AGA, LIPA, PSAP, CTSS, CD164, TRIM23, M6PR, ACPP, PNPLA7, SLC17A5, DOC2A, IGF2R, PRCP, ARL8A, PCYOX1, CTSF	1739	149	19235	1.9301	0.67806	0.0502132	2.66094
141	13	2.04243	3	monocyte/macrophage differentiation	SP_PIR_KEYWORDS	lysosome	CTSS	cathepsin S	3	up	hsa-miR-214	0.46	1.08	up	1.71	26	1.48571	0.00181468	ARSD, C7ORF28B, MMD, ZNRF2, PLBD2, IDS, GALC, TMEM192, CTBS, RAB27A, AGA, LIPA, PSAP, CTSS, CD164, TRIM23, M6PR, ACPP, PNPLA7, SLC17A5, DOC2A, IGF2R, PRCP, ARL8A, PCYOX1, CTSF	1739	149	19235	1.9301	0.67806	0.0502132	2.66094
141	13	2.04243	3	monocyte/macrophage differentiation	SP_PIR_KEYWORDS	lysosome	PCYOX1	prenylcysteine oxidase 1	4	up	hsa-miR-214	0.24	0.54	up	1.71	26	1.48571	0.00181468	ARSD, C7ORF28B, MMD, ZNRF2, PLBD2, IDS, GALC, TMEM192, CTBS, RAB27A, AGA, LIPA, PSAP, CTSS, CD164, TRIM23, M6PR, ACPP, PNPLA7, SLC17A5, DOC2A, IGF2R, PRCP, ARL8A, PCYOX1, CTSF	1739	149	19235	1.9301	0.67806	0.0502132	2.66094
141	13	2.04243	3	monocyte/macrophage differentiation	SP_PIR_KEYWORDS	lysosome	PLBD2	phospholipase B domain containing 2	2	up	hsa-miR-214	0.29	0.4	up	1.71	26	1.48571	0.00181468	ARSD, C7ORF28B, MMD, ZNRF2, PLBD2, IDS, GALC, TMEM192, CTBS, RAB27A, AGA, LIPA, PSAP, CTSS, CD164, TRIM23, M6PR, ACPP, PNPLA7, SLC17A5, DOC2A, IGF2R, PRCP, ARL8A, PCYOX1, CTSF	1739	149	19235	1.9301	0.67806	0.0502132	2.66094
141	13	2.04243	3	monocyte/macrophage differentiation	SP_PIR_KEYWORDS	lysosome	PNPLA7	patatin-like phospholipase domain containing 7	2	up	hsa-miR-214	0.63	0.51	up	1.71	26	1.48571	0.00181468	ARSD, C7ORF28B, MMD, ZNRF2, PLBD2, IDS, GALC, TMEM192, CTBS, RAB27A, AGA, LIPA, PSAP, CTSS, CD164, TRIM23, M6PR, ACPP, PNPLA7, SLC17A5, DOC2A, IGF2R, PRCP, ARL8A, PCYOX1, CTSF	1739	149	19235	1.9301	0.67806	0.0502132	2.66094
141	13	2.04243	3	monocyte/macrophage differentiation	SP_PIR_KEYWORDS	lysosome	ZNRF2	zinc and ring finger 2	3	up	hsa-miR-214	0.35	0.42	up	1.71	26	1.48571	0.00181468	ARSD, C7ORF28B, MMD, ZNRF2, PLBD2, IDS, GALC, TMEM192, CTBS, RAB27A, AGA, LIPA, PSAP, CTSS, CD164, TRIM23, M6PR, ACPP, PNPLA7, SLC17A5, DOC2A, IGF2R, PRCP, ARL8A, PCYOX1, CTSF	1739	149	19235	1.9301	0.67806	0.0502132	2.66094
141	13	2.04243	3	monocyte/macrophage differentiation	SP_PIR_KEYWORDS	lysosome	CD164	CD164 molecule, sialomucin	1	down	hsa-miR-219-5p	-0.43	-0.43	down	1.71	26	1.48571	0.00181468	ARSD, C7ORF28B, MMD, ZNRF2, PLBD2, IDS, GALC, TMEM192, CTBS, RAB27A, AGA, LIPA, PSAP, CTSS, CD164, TRIM23, M6PR, ACPP, PNPLA7, SLC17A5, DOC2A, IGF2R, PRCP, ARL8A, PCYOX1, CTSF	1739	149	19235	1.9301	0.67806	0.0502132	2.66094
141	13	2.04243	3	monocyte/macrophage differentiation	SP_PIR_KEYWORDS	lysosome	TMEM192	transmembrane protein 192	3	down	hsa-miR-219-5p	-0.21	-0.52	down	1.71	26	1.48571	0.00181468	ARSD, C7ORF28B, MMD, ZNRF2, PLBD2, IDS, GALC, TMEM192, CTBS, RAB27A, AGA, LIPA, PSAP, CTSS, CD164, TRIM23, M6PR, ACPP, PNPLA7, SLC17A5, DOC2A, IGF2R, PRCP, ARL8A, PCYOX1, CTSF	1739	149	19235	1.9301	0.67806	0.0502132	2.66094
141	13	2.04243	3	monocyte/macrophage differentiation	SP_PIR_KEYWORDS	lysosome	ZNRF2	zinc and ring finger 2	3	down	hsa-miR-219-5p	-0.16	0.42	up	1.71	26	1.48571	0.00181468	ARSD, C7ORF28B, MMD, ZNRF2, PLBD2, IDS, GALC, TMEM192, CTBS, RAB27A, AGA, LIPA, PSAP, CTSS, CD164, TRIM23, M6PR, ACPP, PNPLA7, SLC17A5, DOC2A, IGF2R, PRCP, ARL8A, PCYOX1, CTSF	1739	149	19235	1.9301	0.67806	0.0502132	2.66094
141	13	2.04243	3	monocyte/macrophage differentiation	SP_PIR_KEYWORDS	lysosome	ARSD	arylsulfatase D	5	up	hsa-miR-301a	0.11	-0.64	down	1.71	26	1.48571	0.00181468	ARSD, C7ORF28B, MMD, ZNRF2, PLBD2, IDS, GALC, TMEM192, CTBS, RAB27A, AGA, LIPA, PSAP, CTSS, CD164, TRIM23, M6PR, ACPP, PNPLA7, SLC17A5, DOC2A, IGF2R, PRCP, ARL8A, PCYOX1, CTSF	1739	149	19235	1.9301	0.67806	0.0502132	2.66094
141	13	2.04243	3	monocyte/macrophage differentiation	SP_PIR_KEYWORDS	lysosome	LIPA	lipase A, lysosomal acid, cholesterol esterase	4	up	hsa-miR-301a	0.39	0.6	up	1.71	26	1.48571	0.00181468	ARSD, C7ORF28B, MMD, ZNRF2, PLBD2, IDS, GALC, TMEM192, CTBS, RAB27A, AGA, LIPA, PSAP, CTSS, CD164, TRIM23, M6PR, ACPP, PNPLA7, SLC17A5, DOC2A, IGF2R, PRCP, ARL8A, PCYOX1, CTSF	1739	149	19235	1.9301	0.67806	0.0502132	2.66094
141	13	2.04243	3	monocyte/macrophage differentiation	SP_PIR_KEYWORDS	lysosome	PCYOX1	prenylcysteine oxidase 1	4	up	hsa-miR-301a	0.37	0.54	up	1.71	26	1.48571	0.00181468	ARSD, C7ORF28B, MMD, ZNRF2, PLBD2, IDS, GALC, TMEM192, CTBS, RAB27A, AGA, LIPA, PSAP, CTSS, CD164, TRIM23, M6PR, ACPP, PNPLA7, SLC17A5, DOC2A, IGF2R, PRCP, ARL8A, PCYOX1, CTSF	1739	149	19235	1.9301	0.67806	0.0502132	2.66094
141	13	2.04243	3	monocyte/macrophage differentiation	SP_PIR_KEYWORDS	lysosome	PSAP	prosaposin	1	up	hsa-miR-301a	0.47	0.47	up	1.71	26	1.48571	0.00181468	ARSD, C7ORF28B, MMD, ZNRF2, PLBD2, IDS, GALC, TMEM192, CTBS, RAB27A, AGA, LIPA, PSAP, CTSS, CD164, TRIM23, M6PR, ACPP, PNPLA7, SLC17A5, DOC2A, IGF2R, PRCP, ARL8A, PCYOX1, CTSF	1739	149	19235	1.9301	0.67806	0.0502132	2.66094
141	13	2.04243	3	monocyte/macrophage differentiation	SP_PIR_KEYWORDS	lysosome	TRIM23	tripartite motif containing 23	5	up	hsa-miR-301a	0.46	1.17	up	1.71	26	1.48571	0.00181468	ARSD, C7ORF28B, MMD, ZNRF2, PLBD2, IDS, GALC, TMEM192, CTBS, RAB27A, AGA, LIPA, PSAP, CTSS, CD164, TRIM23, M6PR, ACPP, PNPLA7, SLC17A5, DOC2A, IGF2R, PRCP, ARL8A, PCYOX1, CTSF	1739	149	19235	1.9301	0.67806	0.0502132	2.66094
141	13	2.04243	3	monocyte/macrophage differentiation	SP_PIR_KEYWORDS	lysosome	ACPP	acid phosphatase, prostate	5	up	hsa-miR-330-3p	0.33	0.95	up	1.71	26	1.48571	0.00181468	ARSD, C7ORF28B, MMD, ZNRF2, PLBD2, IDS, GALC, TMEM192, CTBS, RAB27A, AGA, LIPA, PSAP, CTSS, CD164, TRIM23, M6PR, ACPP, PNPLA7, SLC17A5, DOC2A, IGF2R, PRCP, ARL8A, PCYOX1, CTSF	1739	149	19235	1.9301	0.67806	0.0502132	2.66094
141	13	2.04243	3	monocyte/macrophage differentiation	SP_PIR_KEYWORDS	lysosome	C7ORF28B	chromosome 7 open reading frame 28B	3	up	hsa-miR-330-3p	0.29	0.53	up	1.71	26	1.48571	0.00181468	ARSD, C7ORF28B, MMD, ZNRF2, PLBD2, IDS, GALC, TMEM192, CTBS, RAB27A, AGA, LIPA, PSAP, CTSS, CD164, TRIM23, M6PR, ACPP, PNPLA7, SLC17A5, DOC2A, IGF2R, PRCP, ARL8A, PCYOX1, CTSF	1739	149	19235	1.9301	0.67806	0.0502132	2.66094
141	13	2.04243	3	monocyte/macrophage differentiation	SP_PIR_KEYWORDS	lysosome	LIPA	lipase A, lysosomal acid, cholesterol esterase	4	up	hsa-miR-330-3p	0.22	0.6	up	1.71	26	1.48571	0.00181468	ARSD, C7ORF28B, MMD, ZNRF2, PLBD2, IDS, GALC, TMEM192, CTBS, RAB27A, AGA, LIPA, PSAP, CTSS, CD164, TRIM23, M6PR, ACPP, PNPLA7, SLC17A5, DOC2A, IGF2R, PRCP, ARL8A, PCYOX1, CTSF	1739	149	19235	1.9301	0.67806	0.0502132	2.66094
141	13	2.04243	3	monocyte/macrophage differentiation	SP_PIR_KEYWORDS	lysosome	MMD	monocyte to macrophage differentiation-associated	3	up	hsa-miR-330-3p	0.17	0.53	up	1.71	26	1.48571	0.00181468	ARSD, C7ORF28B, MMD, ZNRF2, PLBD2, IDS, GALC, TMEM192, CTBS, RAB27A, AGA, LIPA, PSAP, CTSS, CD164, TRIM23, M6PR, ACPP, PNPLA7, SLC17A5, DOC2A, IGF2R, PRCP, ARL8A, PCYOX1, CTSF	1739	149	19235	1.9301	0.67806	0.0502132	2.66094
141	13	2.04243	3	monocyte/macrophage differentiation	SP_PIR_KEYWORDS	lysosome	ACPP	acid phosphatase, prostate	5	up	hsa-miR-369-3p	0.11	0.95	up	1.71	26	1.48571	0.00181468	ARSD, C7ORF28B, MMD, ZNRF2, PLBD2, IDS, GALC, TMEM192, CTBS, RAB27A, AGA, LIPA, PSAP, CTSS, CD164, TRIM23, M6PR, ACPP, PNPLA7, SLC17A5, DOC2A, IGF2R, PRCP, ARL8A, PCYOX1, CTSF	1739	149	19235	1.9301	0.67806	0.0502132	2.66094
141	13	2.04243	3	monocyte/macrophage differentiation	SP_PIR_KEYWORDS	lysosome	AGA	aspartylglucosaminidase	2	up	hsa-miR-369-3p	0.16	0.52	up	1.71	26	1.48571	0.00181468	ARSD, C7ORF28B, MMD, ZNRF2, PLBD2, IDS, GALC, TMEM192, CTBS, RAB27A, AGA, LIPA, PSAP, CTSS, CD164, TRIM23, M6PR, ACPP, PNPLA7, SLC17A5, DOC2A, IGF2R, PRCP, ARL8A, PCYOX1, CTSF	1739	149	19235	1.9301	0.67806	0.0502132	2.66094
141	13	2.04243	3	monocyte/macrophage differentiation	SP_PIR_KEYWORDS	lysosome	MMD	monocyte to macrophage differentiation-associated	3	up	hsa-miR-369-3p	0.25	0.53	up	1.71	26	1.48571	0.00181468	ARSD, C7ORF28B, MMD, ZNRF2, PLBD2, IDS, GALC, TMEM192, CTBS, RAB27A, AGA, LIPA, PSAP, CTSS, CD164, TRIM23, M6PR, ACPP, PNPLA7, SLC17A5, DOC2A, IGF2R, PRCP, ARL8A, PCYOX1, CTSF	1739	149	19235	1.9301	0.67806	0.0502132	2.66094
141	13	2.04243	3	monocyte/macrophage differentiation	SP_PIR_KEYWORDS	lysosome	TRIM23	tripartite motif containing 23	5	up	hsa-miR-369-3p	0.11	1.17	up	1.71	26	1.48571	0.00181468	ARSD, C7ORF28B, MMD, ZNRF2, PLBD2, IDS, GALC, TMEM192, CTBS, RAB27A, AGA, LIPA, PSAP, CTSS, CD164, TRIM23, M6PR, ACPP, PNPLA7, SLC17A5, DOC2A, IGF2R, PRCP, ARL8A, PCYOX1, CTSF	1739	149	19235	1.9301	0.67806	0.0502132	2.66094
141	13	2.04243	3	monocyte/macrophage differentiation	SP_PIR_KEYWORDS	lysosome	ZNRF2	zinc and ring finger 2	3	up	hsa-miR-369-3p	0.23	0.42	up	1.71	26	1.48571	0.00181468	ARSD, C7ORF28B, MMD, ZNRF2, PLBD2, IDS, GALC, TMEM192, CTBS, RAB27A, AGA, LIPA, PSAP, CTSS, CD164, TRIM23, M6PR, ACPP, PNPLA7, SLC17A5, DOC2A, IGF2R, PRCP, ARL8A, PCYOX1, CTSF	1739	149	19235	1.9301	0.67806	0.0502132	2.66094
141	13	2.04243	3	monocyte/macrophage differentiation	SP_PIR_KEYWORDS	lysosome	AGA	aspartylglucosaminidase	2	up	hsa-miR-383	0.36	0.52	up	1.71	26	1.48571	0.00181468	ARSD, C7ORF28B, MMD, ZNRF2, PLBD2, IDS, GALC, TMEM192, CTBS, RAB27A, AGA, LIPA, PSAP, CTSS, CD164, TRIM23, M6PR, ACPP, PNPLA7, SLC17A5, DOC2A, IGF2R, PRCP, ARL8A, PCYOX1, CTSF	1739	149	19235	1.9301	0.67806	0.0502132	2.66094
141	13	2.04243	3	monocyte/macrophage differentiation	SP_PIR_KEYWORDS	lysosome	CTSF	cathepsin F	2	up	hsa-miR-383	0.32	0.59	up	1.71	26	1.48571	0.00181468	ARSD, C7ORF28B, MMD, ZNRF2, PLBD2, IDS, GALC, TMEM192, CTBS, RAB27A, AGA, LIPA, PSAP, CTSS, CD164, TRIM23, M6PR, ACPP, PNPLA7, SLC17A5, DOC2A, IGF2R, PRCP, ARL8A, PCYOX1, CTSF	1739	149	19235	1.9301	0.67806	0.0502132	2.66094
141	13	2.04243	3	monocyte/macrophage differentiation	SP_PIR_KEYWORDS	lysosome	IDS	iduronate 2-sulfatase	4	up	hsa-miR-383	0.21	-0.43	down	1.71	26	1.48571	0.00181468	ARSD, C7ORF28B, MMD, ZNRF2, PLBD2, IDS, GALC, TMEM192, CTBS, RAB27A, AGA, LIPA, PSAP, CTSS, CD164, TRIM23, M6PR, ACPP, PNPLA7, SLC17A5, DOC2A, IGF2R, PRCP, ARL8A, PCYOX1, CTSF	1739	149	19235	1.9301	0.67806	0.0502132	2.66094
141	13	2.04243	3	monocyte/macrophage differentiation	SP_PIR_KEYWORDS	lysosome	MMD	monocyte to macrophage differentiation-associated	3	up	hsa-miR-383	0.11	0.53	up	1.71	26	1.48571	0.00181468	ARSD, C7ORF28B, MMD, ZNRF2, PLBD2, IDS, GALC, TMEM192, CTBS, RAB27A, AGA, LIPA, PSAP, CTSS, CD164, TRIM23, M6PR, ACPP, PNPLA7, SLC17A5, DOC2A, IGF2R, PRCP, ARL8A, PCYOX1, CTSF	1739	149	19235	1.9301	0.67806	0.0502132	2.66094
141	13	2.04243	3	monocyte/macrophage differentiation	SP_PIR_KEYWORDS	lysosome	PLBD2	phospholipase B domain containing 2	2	up	hsa-miR-383	0.11	0.4	up	1.71	26	1.48571	0.00181468	ARSD, C7ORF28B, MMD, ZNRF2, PLBD2, IDS, GALC, TMEM192, CTBS, RAB27A, AGA, LIPA, PSAP, CTSS, CD164, TRIM23, M6PR, ACPP, PNPLA7, SLC17A5, DOC2A, IGF2R, PRCP, ARL8A, PCYOX1, CTSF	1739	149	19235	1.9301	0.67806	0.0502132	2.66094
141	13	2.04243	3	monocyte/macrophage differentiation	SP_PIR_KEYWORDS	lysosome	ACPP	acid phosphatase, prostate	5	down	hsa-miR-432	-0.13	0.95	up	1.71	26	1.48571	0.00181468	ARSD, C7ORF28B, MMD, ZNRF2, PLBD2, IDS, GALC, TMEM192, CTBS, RAB27A, AGA, LIPA, PSAP, CTSS, CD164, TRIM23, M6PR, ACPP, PNPLA7, SLC17A5, DOC2A, IGF2R, PRCP, ARL8A, PCYOX1, CTSF	1739	149	19235	1.9301	0.67806	0.0502132	2.66094
141	13	2.04243	3	monocyte/macrophage differentiation	SP_PIR_KEYWORDS	lysosome	ARSD	arylsulfatase D	5	down	hsa-miR-432	-0.25	-0.64	down	1.71	26	1.48571	0.00181468	ARSD, C7ORF28B, MMD, ZNRF2, PLBD2, IDS, GALC, TMEM192, CTBS, RAB27A, AGA, LIPA, PSAP, CTSS, CD164, TRIM23, M6PR, ACPP, PNPLA7, SLC17A5, DOC2A, IGF2R, PRCP, ARL8A, PCYOX1, CTSF	1739	149	19235	1.9301	0.67806	0.0502132	2.66094
141	13	2.04243	3	monocyte/macrophage differentiation	SP_PIR_KEYWORDS	lysosome	LIPA	lipase A, lysosomal acid, cholesterol esterase	4	down	hsa-miR-432	-0.16	0.6	up	1.71	26	1.48571	0.00181468	ARSD, C7ORF28B, MMD, ZNRF2, PLBD2, IDS, GALC, TMEM192, CTBS, RAB27A, AGA, LIPA, PSAP, CTSS, CD164, TRIM23, M6PR, ACPP, PNPLA7, SLC17A5, DOC2A, IGF2R, PRCP, ARL8A, PCYOX1, CTSF	1739	149	19235	1.9301	0.67806	0.0502132	2.66094
141	13	2.04243	3	monocyte/macrophage differentiation	SP_PIR_KEYWORDS	lysosome	ARSD	arylsulfatase D	5	down	hsa-miR-455-3p	-0.35	-0.64	down	1.71	26	1.48571	0.00181468	ARSD, C7ORF28B, MMD, ZNRF2, PLBD2, IDS, GALC, TMEM192, CTBS, RAB27A, AGA, LIPA, PSAP, CTSS, CD164, TRIM23, M6PR, ACPP, PNPLA7, SLC17A5, DOC2A, IGF2R, PRCP, ARL8A, PCYOX1, CTSF	1739	149	19235	1.9301	0.67806	0.0502132	2.66094
141	13	2.04243	3	monocyte/macrophage differentiation	SP_PIR_KEYWORDS	lysosome	M6PR	mannose-6-phosphate receptor (cation dependent)	2	down	hsa-miR-455-3p	-0.3	-0.42	down	1.71	26	1.48571	0.00181468	ARSD, C7ORF28B, MMD, ZNRF2, PLBD2, IDS, GALC, TMEM192, CTBS, RAB27A, AGA, LIPA, PSAP, CTSS, CD164, TRIM23, M6PR, ACPP, PNPLA7, SLC17A5, DOC2A, IGF2R, PRCP, ARL8A, PCYOX1, CTSF	1739	149	19235	1.9301	0.67806	0.0502132	2.66094
141	13	2.04243	3	monocyte/macrophage differentiation	SP_PIR_KEYWORDS	lysosome	SLC17A5	solute carrier family 17 (anion/sugar transporter), member 5	2	down	hsa-miR-455-3p	-0.19	-0.4	down	1.71	26	1.48571	0.00181468	ARSD, C7ORF28B, MMD, ZNRF2, PLBD2, IDS, GALC, TMEM192, CTBS, RAB27A, AGA, LIPA, PSAP, CTSS, CD164, TRIM23, M6PR, ACPP, PNPLA7, SLC17A5, DOC2A, IGF2R, PRCP, ARL8A, PCYOX1, CTSF	1739	149	19235	1.9301	0.67806	0.0502132	2.66094
141	13	2.04243	3	monocyte/macrophage differentiation	SP_PIR_KEYWORDS	lysosome	TMEM192	transmembrane protein 192	3	down	hsa-miR-455-3p	-0.11	-0.52	down	1.71	26	1.48571	0.00181468	ARSD, C7ORF28B, MMD, ZNRF2, PLBD2, IDS, GALC, TMEM192, CTBS, RAB27A, AGA, LIPA, PSAP, CTSS, CD164, TRIM23, M6PR, ACPP, PNPLA7, SLC17A5, DOC2A, IGF2R, PRCP, ARL8A, PCYOX1, CTSF	1739	149	19235	1.9301	0.67806	0.0502132	2.66094
141	13	2.04243	3	monocyte/macrophage differentiation	SP_PIR_KEYWORDS	lysosome	PCYOX1	prenylcysteine oxidase 1	4	up	hsa-miR-511	0.1	0.54	up	1.71	26	1.48571	0.00181468	ARSD, C7ORF28B, MMD, ZNRF2, PLBD2, IDS, GALC, TMEM192, CTBS, RAB27A, AGA, LIPA, PSAP, CTSS, CD164, TRIM23, M6PR, ACPP, PNPLA7, SLC17A5, DOC2A, IGF2R, PRCP, ARL8A, PCYOX1, CTSF	1739	149	19235	1.9301	0.67806	0.0502132	2.66094
141	13	2.04243	3	monocyte/macrophage differentiation	SP_PIR_KEYWORDS	lysosome	M6PR	mannose-6-phosphate receptor (cation dependent)	2	down	hsa-miR-539	-0.12	-0.42	down	1.71	26	1.48571	0.00181468	ARSD, C7ORF28B, MMD, ZNRF2, PLBD2, IDS, GALC, TMEM192, CTBS, RAB27A, AGA, LIPA, PSAP, CTSS, CD164, TRIM23, M6PR, ACPP, PNPLA7, SLC17A5, DOC2A, IGF2R, PRCP, ARL8A, PCYOX1, CTSF	1739	149	19235	1.9301	0.67806	0.0502132	2.66094
141	13	2.04243	3	monocyte/macrophage differentiation	SP_PIR_KEYWORDS	lysosome	PRCP	prolylcarboxypeptidase (angiotensinase C)	3	down	hsa-miR-539	-0.1	-0.57	down	1.71	26	1.48571	0.00181468	ARSD, C7ORF28B, MMD, ZNRF2, PLBD2, IDS, GALC, TMEM192, CTBS, RAB27A, AGA, LIPA, PSAP, CTSS, CD164, TRIM23, M6PR, ACPP, PNPLA7, SLC17A5, DOC2A, IGF2R, PRCP, ARL8A, PCYOX1, CTSF	1739	149	19235	1.9301	0.67806	0.0502132	2.66094
141	13	2.04243	3	monocyte/macrophage differentiation	SP_PIR_KEYWORDS	lysosome	IDS	iduronate 2-sulfatase	4	down	hsa-miR-548a-3p	-0.17	-0.43	down	1.71	26	1.48571	0.00181468	ARSD, C7ORF28B, MMD, ZNRF2, PLBD2, IDS, GALC, TMEM192, CTBS, RAB27A, AGA, LIPA, PSAP, CTSS, CD164, TRIM23, M6PR, ACPP, PNPLA7, SLC17A5, DOC2A, IGF2R, PRCP, ARL8A, PCYOX1, CTSF	1739	149	19235	1.9301	0.67806	0.0502132	2.66094
141	13	2.04243	3	monocyte/macrophage differentiation	SP_PIR_KEYWORDS	lysosome	TMEM192	transmembrane protein 192	3	down	hsa-miR-548a-3p	-0.2	-0.52	down	1.71	26	1.48571	0.00181468	ARSD, C7ORF28B, MMD, ZNRF2, PLBD2, IDS, GALC, TMEM192, CTBS, RAB27A, AGA, LIPA, PSAP, CTSS, CD164, TRIM23, M6PR, ACPP, PNPLA7, SLC17A5, DOC2A, IGF2R, PRCP, ARL8A, PCYOX1, CTSF	1739	149	19235	1.9301	0.67806	0.0502132	2.66094
141	13	2.04243	3	monocyte/macrophage differentiation	SP_PIR_KEYWORDS	lysosome	ACPP	acid phosphatase, prostate	5	up	hsa-miR-576-5p	0.3	0.95	up	1.71	26	1.48571	0.00181468	ARSD, C7ORF28B, MMD, ZNRF2, PLBD2, IDS, GALC, TMEM192, CTBS, RAB27A, AGA, LIPA, PSAP, CTSS, CD164, TRIM23, M6PR, ACPP, PNPLA7, SLC17A5, DOC2A, IGF2R, PRCP, ARL8A, PCYOX1, CTSF	1739	149	19235	1.9301	0.67806	0.0502132	2.66094
141	13	2.04243	3	monocyte/macrophage differentiation	SP_PIR_KEYWORDS	lysosome	CTSS	cathepsin S	3	up	hsa-miR-576-5p	0.19	1.08	up	1.71	26	1.48571	0.00181468	ARSD, C7ORF28B, MMD, ZNRF2, PLBD2, IDS, GALC, TMEM192, CTBS, RAB27A, AGA, LIPA, PSAP, CTSS, CD164, TRIM23, M6PR, ACPP, PNPLA7, SLC17A5, DOC2A, IGF2R, PRCP, ARL8A, PCYOX1, CTSF	1739	149	19235	1.9301	0.67806	0.0502132	2.66094
141	13	2.04243	3	monocyte/macrophage differentiation	SP_PIR_KEYWORDS	lysosome	GALC	galactosylceramidase	4	up	hsa-miR-576-5p	0.16	-0.7	down	1.71	26	1.48571	0.00181468	ARSD, C7ORF28B, MMD, ZNRF2, PLBD2, IDS, GALC, TMEM192, CTBS, RAB27A, AGA, LIPA, PSAP, CTSS, CD164, TRIM23, M6PR, ACPP, PNPLA7, SLC17A5, DOC2A, IGF2R, PRCP, ARL8A, PCYOX1, CTSF	1739	149	19235	1.9301	0.67806	0.0502132	2.66094
141	13	2.04243	3	monocyte/macrophage differentiation	SP_PIR_KEYWORDS	lysosome	LIPA	lipase A, lysosomal acid, cholesterol esterase	4	up	hsa-miR-576-5p	0.15	0.6	up	1.71	26	1.48571	0.00181468	ARSD, C7ORF28B, MMD, ZNRF2, PLBD2, IDS, GALC, TMEM192, CTBS, RAB27A, AGA, LIPA, PSAP, CTSS, CD164, TRIM23, M6PR, ACPP, PNPLA7, SLC17A5, DOC2A, IGF2R, PRCP, ARL8A, PCYOX1, CTSF	1739	149	19235	1.9301	0.67806	0.0502132	2.66094
141	13	2.04243	3	monocyte/macrophage differentiation	SP_PIR_KEYWORDS	lysosome	TRIM23	tripartite motif containing 23	5	up	hsa-miR-576-5p	0.12	1.17	up	1.71	26	1.48571	0.00181468	ARSD, C7ORF28B, MMD, ZNRF2, PLBD2, IDS, GALC, TMEM192, CTBS, RAB27A, AGA, LIPA, PSAP, CTSS, CD164, TRIM23, M6PR, ACPP, PNPLA7, SLC17A5, DOC2A, IGF2R, PRCP, ARL8A, PCYOX1, CTSF	1739	149	19235	1.9301	0.67806	0.0502132	2.66094
141	13	2.04243	3	monocyte/macrophage differentiation	SP_PIR_KEYWORDS	lysosome	ARL8A	ADP-ribosylation factor-like 8A	3	down	hsa-miR-582-3p	-0.41	-0.73	down	1.71	26	1.48571	0.00181468	ARSD, C7ORF28B, MMD, ZNRF2, PLBD2, IDS, GALC, TMEM192, CTBS, RAB27A, AGA, LIPA, PSAP, CTSS, CD164, TRIM23, M6PR, ACPP, PNPLA7, SLC17A5, DOC2A, IGF2R, PRCP, ARL8A, PCYOX1, CTSF	1739	149	19235	1.9301	0.67806	0.0502132	2.66094
141	13	2.04243	3	monocyte/macrophage differentiation	SP_PIR_KEYWORDS	lysosome	GALC	galactosylceramidase	4	down	hsa-miR-582-3p	-0.17	-0.7	down	1.71	26	1.48571	0.00181468	ARSD, C7ORF28B, MMD, ZNRF2, PLBD2, IDS, GALC, TMEM192, CTBS, RAB27A, AGA, LIPA, PSAP, CTSS, CD164, TRIM23, M6PR, ACPP, PNPLA7, SLC17A5, DOC2A, IGF2R, PRCP, ARL8A, PCYOX1, CTSF	1739	149	19235	1.9301	0.67806	0.0502132	2.66094
141	13	2.04243	3	monocyte/macrophage differentiation	SP_PIR_KEYWORDS	lysosome	IDS	iduronate 2-sulfatase	4	down	hsa-miR-582-3p	-0.23	-0.43	down	1.71	26	1.48571	0.00181468	ARSD, C7ORF28B, MMD, ZNRF2, PLBD2, IDS, GALC, TMEM192, CTBS, RAB27A, AGA, LIPA, PSAP, CTSS, CD164, TRIM23, M6PR, ACPP, PNPLA7, SLC17A5, DOC2A, IGF2R, PRCP, ARL8A, PCYOX1, CTSF	1739	149	19235	1.9301	0.67806	0.0502132	2.66094
141	13	2.04243	3	monocyte/macrophage differentiation	SP_PIR_KEYWORDS	lysosome	IGF2R	insulin-like growth factor 2 receptor	2	down	hsa-miR-582-3p	-0.13	-0.43	down	1.71	26	1.48571	0.00181468	ARSD, C7ORF28B, MMD, ZNRF2, PLBD2, IDS, GALC, TMEM192, CTBS, RAB27A, AGA, LIPA, PSAP, CTSS, CD164, TRIM23, M6PR, ACPP, PNPLA7, SLC17A5, DOC2A, IGF2R, PRCP, ARL8A, PCYOX1, CTSF	1739	149	19235	1.9301	0.67806	0.0502132	2.66094
141	13	2.04243	3	monocyte/macrophage differentiation	SP_PIR_KEYWORDS	lysosome	CTSS	cathepsin S	3	up	hsa-miR-586	0.43	1.08	up	1.71	26	1.48571	0.00181468	ARSD, C7ORF28B, MMD, ZNRF2, PLBD2, IDS, GALC, TMEM192, CTBS, RAB27A, AGA, LIPA, PSAP, CTSS, CD164, TRIM23, M6PR, ACPP, PNPLA7, SLC17A5, DOC2A, IGF2R, PRCP, ARL8A, PCYOX1, CTSF	1739	149	19235	1.9301	0.67806	0.0502132	2.66094
141	13	2.04243	3	monocyte/macrophage differentiation	SP_PIR_KEYWORDS	lysosome	TRIM23	tripartite motif containing 23	5	up	hsa-miR-586	0.13	1.17	up	1.71	26	1.48571	0.00181468	ARSD, C7ORF28B, MMD, ZNRF2, PLBD2, IDS, GALC, TMEM192, CTBS, RAB27A, AGA, LIPA, PSAP, CTSS, CD164, TRIM23, M6PR, ACPP, PNPLA7, SLC17A5, DOC2A, IGF2R, PRCP, ARL8A, PCYOX1, CTSF	1739	149	19235	1.9301	0.67806	0.0502132	2.66094
141	13	2.04243	3	monocyte/macrophage differentiation	SP_PIR_KEYWORDS	lysosome	GALC	galactosylceramidase	4	down	hsa-miR-589	-0.24	-0.7	down	1.71	26	1.48571	0.00181468	ARSD, C7ORF28B, MMD, ZNRF2, PLBD2, IDS, GALC, TMEM192, CTBS, RAB27A, AGA, LIPA, PSAP, CTSS, CD164, TRIM23, M6PR, ACPP, PNPLA7, SLC17A5, DOC2A, IGF2R, PRCP, ARL8A, PCYOX1, CTSF	1739	149	19235	1.9301	0.67806	0.0502132	2.66094
141	13	2.04243	3	monocyte/macrophage differentiation	SP_PIR_KEYWORDS	lysosome	IDS	iduronate 2-sulfatase	4	down	hsa-miR-589	-0.24	-0.43	down	1.71	26	1.48571	0.00181468	ARSD, C7ORF28B, MMD, ZNRF2, PLBD2, IDS, GALC, TMEM192, CTBS, RAB27A, AGA, LIPA, PSAP, CTSS, CD164, TRIM23, M6PR, ACPP, PNPLA7, SLC17A5, DOC2A, IGF2R, PRCP, ARL8A, PCYOX1, CTSF	1739	149	19235	1.9301	0.67806	0.0502132	2.66094
141	13	2.04243	3	monocyte/macrophage differentiation	SP_PIR_KEYWORDS	lysosome	IGF2R	insulin-like growth factor 2 receptor	2	down	hsa-miR-589	-0.3	-0.43	down	1.71	26	1.48571	0.00181468	ARSD, C7ORF28B, MMD, ZNRF2, PLBD2, IDS, GALC, TMEM192, CTBS, RAB27A, AGA, LIPA, PSAP, CTSS, CD164, TRIM23, M6PR, ACPP, PNPLA7, SLC17A5, DOC2A, IGF2R, PRCP, ARL8A, PCYOX1, CTSF	1739	149	19235	1.9301	0.67806	0.0502132	2.66094
141	13	2.04243	3	monocyte/macrophage differentiation	SP_PIR_KEYWORDS	lysosome	PNPLA7	patatin-like phospholipase domain containing 7	2	down	hsa-miR-589	-0.12	0.51	up	1.71	26	1.48571	0.00181468	ARSD, C7ORF28B, MMD, ZNRF2, PLBD2, IDS, GALC, TMEM192, CTBS, RAB27A, AGA, LIPA, PSAP, CTSS, CD164, TRIM23, M6PR, ACPP, PNPLA7, SLC17A5, DOC2A, IGF2R, PRCP, ARL8A, PCYOX1, CTSF	1739	149	19235	1.9301	0.67806	0.0502132	2.66094
141	13	2.04243	3	monocyte/macrophage differentiation	SP_PIR_KEYWORDS	lysosome	PRCP	prolylcarboxypeptidase (angiotensinase C)	3	down	hsa-miR-589	-0.29	-0.57	down	1.71	26	1.48571	0.00181468	ARSD, C7ORF28B, MMD, ZNRF2, PLBD2, IDS, GALC, TMEM192, CTBS, RAB27A, AGA, LIPA, PSAP, CTSS, CD164, TRIM23, M6PR, ACPP, PNPLA7, SLC17A5, DOC2A, IGF2R, PRCP, ARL8A, PCYOX1, CTSF	1739	149	19235	1.9301	0.67806	0.0502132	2.66094
141	13	2.04243	3	monocyte/macrophage differentiation	SP_PIR_KEYWORDS	lysosome	CTBS	chitobiase, di-N-acetyl-	1	down	hsa-miR-610	-0.41	-0.41	down	1.71	26	1.48571	0.00181468	ARSD, C7ORF28B, MMD, ZNRF2, PLBD2, IDS, GALC, TMEM192, CTBS, RAB27A, AGA, LIPA, PSAP, CTSS, CD164, TRIM23, M6PR, ACPP, PNPLA7, SLC17A5, DOC2A, IGF2R, PRCP, ARL8A, PCYOX1, CTSF	1739	149	19235	1.9301	0.67806	0.0502132	2.66094
141	13	2.04243	3	monocyte/macrophage differentiation	SP_PIR_KEYWORDS	lysosome	PCYOX1	prenylcysteine oxidase 1	4	down	hsa-miR-758	-0.17	0.54	up	1.71	26	1.48571	0.00181468	ARSD, C7ORF28B, MMD, ZNRF2, PLBD2, IDS, GALC, TMEM192, CTBS, RAB27A, AGA, LIPA, PSAP, CTSS, CD164, TRIM23, M6PR, ACPP, PNPLA7, SLC17A5, DOC2A, IGF2R, PRCP, ARL8A, PCYOX1, CTSF	1739	149	19235	1.9301	0.67806	0.0502132	2.66094
141	13	2.04243	3	monocyte/macrophage differentiation	SP_PIR_KEYWORDS	lysosome	ARL8A	ADP-ribosylation factor-like 8A	3	down	hsa-miR-760	-0.43	-0.73	down	1.71	26	1.48571	0.00181468	ARSD, C7ORF28B, MMD, ZNRF2, PLBD2, IDS, GALC, TMEM192, CTBS, RAB27A, AGA, LIPA, PSAP, CTSS, CD164, TRIM23, M6PR, ACPP, PNPLA7, SLC17A5, DOC2A, IGF2R, PRCP, ARL8A, PCYOX1, CTSF	1739	149	19235	1.9301	0.67806	0.0502132	2.66094
141	13	2.04243	3	monocyte/macrophage differentiation	SP_PIR_KEYWORDS	lysosome	ARSD	arylsulfatase D	5	down	hsa-miR-760	-0.45	-0.64	down	1.71	26	1.48571	0.00181468	ARSD, C7ORF28B, MMD, ZNRF2, PLBD2, IDS, GALC, TMEM192, CTBS, RAB27A, AGA, LIPA, PSAP, CTSS, CD164, TRIM23, M6PR, ACPP, PNPLA7, SLC17A5, DOC2A, IGF2R, PRCP, ARL8A, PCYOX1, CTSF	1739	149	19235	1.9301	0.67806	0.0502132	2.66094
141	13	2.04243	3	monocyte/macrophage differentiation	SP_PIR_KEYWORDS	lysosome	DOC2A	double C2-like domains, alpha	1	down	hsa-miR-760	-0.48	-0.48	down	1.71	26	1.48571	0.00181468	ARSD, C7ORF28B, MMD, ZNRF2, PLBD2, IDS, GALC, TMEM192, CTBS, RAB27A, AGA, LIPA, PSAP, CTSS, CD164, TRIM23, M6PR, ACPP, PNPLA7, SLC17A5, DOC2A, IGF2R, PRCP, ARL8A, PCYOX1, CTSF	1739	149	19235	1.9301	0.67806	0.0502132	2.66094
141	13	2.04243	3	monocyte/macrophage differentiation	SP_PIR_KEYWORDS	lysosome	GALC	galactosylceramidase	4	down	hsa-miR-760	-0.45	-0.7	down	1.71	26	1.48571	0.00181468	ARSD, C7ORF28B, MMD, ZNRF2, PLBD2, IDS, GALC, TMEM192, CTBS, RAB27A, AGA, LIPA, PSAP, CTSS, CD164, TRIM23, M6PR, ACPP, PNPLA7, SLC17A5, DOC2A, IGF2R, PRCP, ARL8A, PCYOX1, CTSF	1739	149	19235	1.9301	0.67806	0.0502132	2.66094
141	13	2.04243	3	monocyte/macrophage differentiation	SP_PIR_KEYWORDS	lysosome	PRCP	prolylcarboxypeptidase (angiotensinase C)	3	down	hsa-miR-760	-0.18	-0.57	down	1.71	26	1.48571	0.00181468	ARSD, C7ORF28B, MMD, ZNRF2, PLBD2, IDS, GALC, TMEM192, CTBS, RAB27A, AGA, LIPA, PSAP, CTSS, CD164, TRIM23, M6PR, ACPP, PNPLA7, SLC17A5, DOC2A, IGF2R, PRCP, ARL8A, PCYOX1, CTSF	1739	149	19235	1.9301	0.67806	0.0502132	2.66094
141	13	2.04243	3	monocyte/macrophage differentiation	SP_PIR_KEYWORDS	lysosome	RAB27A	RAB27A, member RAS oncogene family	1	down	hsa-miR-760	-0.44	-0.44	down	1.71	26	1.48571	0.00181468	ARSD, C7ORF28B, MMD, ZNRF2, PLBD2, IDS, GALC, TMEM192, CTBS, RAB27A, AGA, LIPA, PSAP, CTSS, CD164, TRIM23, M6PR, ACPP, PNPLA7, SLC17A5, DOC2A, IGF2R, PRCP, ARL8A, PCYOX1, CTSF	1739	149	19235	1.9301	0.67806	0.0502132	2.66094
141	13	2.04243	3	monocyte/macrophage differentiation	SP_PIR_KEYWORDS	lysosome	SLC17A5	solute carrier family 17 (anion/sugar transporter), member 5	2	down	hsa-miR-760	-0.21	-0.4	down	1.71	26	1.48571	0.00181468	ARSD, C7ORF28B, MMD, ZNRF2, PLBD2, IDS, GALC, TMEM192, CTBS, RAB27A, AGA, LIPA, PSAP, CTSS, CD164, TRIM23, M6PR, ACPP, PNPLA7, SLC17A5, DOC2A, IGF2R, PRCP, ARL8A, PCYOX1, CTSF	1739	149	19235	1.9301	0.67806	0.0502132	2.66094
16	2	4.83979	6	transcriptional regulation	GOTERM_BP_FAT	GO:0006357~regulation of transcription from RNA polymerase II promoter	DR1	down-regulator of transcription 1, TBP-binding (negative cofactor 2)	5	up	hsa-miR-137	0.54	0.58	up	0.66	107	6.11429	2.60336e-06	JDP2, CDX2, STAT5B, CNOT2, MED22, MED20, GABPB1, HOXC8, PROP1, SMARCD2, RARB, TWIST1, SATB2, RXRB, STRN3, MECP2, ZHX2, MED11, ARNTL, MED10, MED19, MED15, ZNF238, JUN, SMARCA5, TFAP2C, CALR, SOX8, VDR, MEIS2, RUNX1, TAF1, KLF6, IKZF3, IKZF1, KLF9, KLF12, KLF10, FOXA1, SMAD4, RYBP, BRIP1, SAP18, TEAD2, TEAD3, FOXP3, BRCA1, FOXP1, FOXP2, HDAC3, HDAC2, SALL4, HOPX, ABL1, TCF12, ZFHX3, CRYM, NCOR2, PP…	1274	727	13528	1.56284	0.00897494	0.00180147	0.00476261
16	2	4.83979	6	transcriptional regulation	GOTERM_BP_FAT	GO:0006357~regulation of transcription from RNA polymerase II promoter	FOXP2	forkhead box P2	4	up	hsa-miR-137	0.12	0.94	up	0.66	107	6.11429	2.60336e-06	JDP2, CDX2, STAT5B, CNOT2, MED22, MED20, GABPB1, HOXC8, PROP1, SMARCD2, RARB, TWIST1, SATB2, RXRB, STRN3, MECP2, ZHX2, MED11, ARNTL, MED10, MED19, MED15, ZNF238, JUN, SMARCA5, TFAP2C, CALR, SOX8, VDR, MEIS2, RUNX1, TAF1, KLF6, IKZF3, IKZF1, KLF9, KLF12, KLF10, FOXA1, SMAD4, RYBP, BRIP1, SAP18, TEAD2, TEAD3, FOXP3, BRCA1, FOXP1, FOXP2, HDAC3, HDAC2, SALL4, HOPX, ABL1, TCF12, ZFHX3, CRYM, NCOR2, PP…	1274	727	13528	1.56284	0.00897494	0.00180147	0.00476261
16	2	4.83979	6	transcriptional regulation	GOTERM_BP_FAT	GO:0006357~regulation of transcription from RNA polymerase II promoter	JDP2	Jun dimerization protein 2	4	up	hsa-miR-137	0.17	-0.54	down	0.66	107	6.11429	2.60336e-06	JDP2, CDX2, STAT5B, CNOT2, MED22, MED20, GABPB1, HOXC8, PROP1, SMARCD2, RARB, TWIST1, SATB2, RXRB, STRN3, MECP2, ZHX2, MED11, ARNTL, MED10, MED19, MED15, ZNF238, JUN, SMARCA5, TFAP2C, CALR, SOX8, VDR, MEIS2, RUNX1, TAF1, KLF6, IKZF3, IKZF1, KLF9, KLF12, KLF10, FOXA1, SMAD4, RYBP, BRIP1, SAP18, TEAD2, TEAD3, FOXP3, BRCA1, FOXP1, FOXP2, HDAC3, HDAC2, SALL4, HOPX, ABL1, TCF12, ZFHX3, CRYM, NCOR2, PP…	1274	727	13528	1.56284	0.00897494	0.00180147	0.00476261
16	2	4.83979	6	transcriptional regulation	GOTERM_BP_FAT	GO:0006357~regulation of transcription from RNA polymerase II promoter	JMY	junction mediating and regulatory protein, p53 cofactor	7	up	hsa-miR-137	0.17	0.45	up	0.66	107	6.11429	2.60336e-06	JDP2, CDX2, STAT5B, CNOT2, MED22, MED20, GABPB1, HOXC8, PROP1, SMARCD2, RARB, TWIST1, SATB2, RXRB, STRN3, MECP2, ZHX2, MED11, ARNTL, MED10, MED19, MED15, ZNF238, JUN, SMARCA5, TFAP2C, CALR, SOX8, VDR, MEIS2, RUNX1, TAF1, KLF6, IKZF3, IKZF1, KLF9, KLF12, KLF10, FOXA1, SMAD4, RYBP, BRIP1, SAP18, TEAD2, TEAD3, FOXP3, BRCA1, FOXP1, FOXP2, HDAC3, HDAC2, SALL4, HOPX, ABL1, TCF12, ZFHX3, CRYM, NCOR2, PP…	1274	727	13528	1.56284	0.00897494	0.00180147	0.00476261
16	2	4.83979	6	transcriptional regulation	GOTERM_BP_FAT	GO:0006357~regulation of transcription from RNA polymerase II promoter	KLF12	Kruppel-like factor 12	5	up	hsa-miR-137	0.17	-0.49	down	0.66	107	6.11429	2.60336e-06	JDP2, CDX2, STAT5B, CNOT2, MED22, MED20, GABPB1, HOXC8, PROP1, SMARCD2, RARB, TWIST1, SATB2, RXRB, STRN3, MECP2, ZHX2, MED11, ARNTL, MED10, MED19, MED15, ZNF238, JUN, SMARCA5, TFAP2C, CALR, SOX8, VDR, MEIS2, RUNX1, TAF1, KLF6, IKZF3, IKZF1, KLF9, KLF12, KLF10, FOXA1, SMAD4, RYBP, BRIP1, SAP18, TEAD2, TEAD3, FOXP3, BRCA1, FOXP1, FOXP2, HDAC3, HDAC2, SALL4, HOPX, ABL1, TCF12, ZFHX3, CRYM, NCOR2, PP…	1274	727	13528	1.56284	0.00897494	0.00180147	0.00476261
16	2	4.83979	6	transcriptional regulation	GOTERM_BP_FAT	GO:0006357~regulation of transcription from RNA polymerase II promoter	MBD2	methyl-CpG binding domain protein 2	8	up	hsa-miR-137	0.34	0.78	up	0.66	107	6.11429	2.60336e-06	JDP2, CDX2, STAT5B, CNOT2, MED22, MED20, GABPB1, HOXC8, PROP1, SMARCD2, RARB, TWIST1, SATB2, RXRB, STRN3, MECP2, ZHX2, MED11, ARNTL, MED10, MED19, MED15, ZNF238, JUN, SMARCA5, TFAP2C, CALR, SOX8, VDR, MEIS2, RUNX1, TAF1, KLF6, IKZF3, IKZF1, KLF9, KLF12, KLF10, FOXA1, SMAD4, RYBP, BRIP1, SAP18, TEAD2, TEAD3, FOXP3, BRCA1, FOXP1, FOXP2, HDAC3, HDAC2, SALL4, HOPX, ABL1, TCF12, ZFHX3, CRYM, NCOR2, PP…	1274	727	13528	1.56284	0.00897494	0.00180147	0.00476261
16	2	4.83979	6	transcriptional regulation	GOTERM_BP_FAT	GO:0006357~regulation of transcription from RNA polymerase II promoter	MDM4	Mdm4 p53 binding protein homolog (mouse)	4	up	hsa-miR-137	0.12	1.29	up	0.66	107	6.11429	2.60336e-06	JDP2, CDX2, STAT5B, CNOT2, MED22, MED20, GABPB1, HOXC8, PROP1, SMARCD2, RARB, TWIST1, SATB2, RXRB, STRN3, MECP2, ZHX2, MED11, ARNTL, MED10, MED19, MED15, ZNF238, JUN, SMARCA5, TFAP2C, CALR, SOX8, VDR, MEIS2, RUNX1, TAF1, KLF6, IKZF3, IKZF1, KLF9, KLF12, KLF10, FOXA1, SMAD4, RYBP, BRIP1, SAP18, TEAD2, TEAD3, FOXP3, BRCA1, FOXP1, FOXP2, HDAC3, HDAC2, SALL4, HOPX, ABL1, TCF12, ZFHX3, CRYM, NCOR2, PP…	1274	727	13528	1.56284	0.00897494	0.00180147	0.00476261
16	2	4.83979	6	transcriptional regulation	GOTERM_BP_FAT	GO:0006357~regulation of transcription from RNA polymerase II promoter	MED11	mediator complex subunit 11	2	up	hsa-miR-137	0.81	1.04	up	0.66	107	6.11429	2.60336e-06	JDP2, CDX2, STAT5B, CNOT2, MED22, MED20, GABPB1, HOXC8, PROP1, SMARCD2, RARB, TWIST1, SATB2, RXRB, STRN3, MECP2, ZHX2, MED11, ARNTL, MED10, MED19, MED15, ZNF238, JUN, SMARCA5, TFAP2C, CALR, SOX8, VDR, MEIS2, RUNX1, TAF1, KLF6, IKZF3, IKZF1, KLF9, KLF12, KLF10, FOXA1, SMAD4, RYBP, BRIP1, SAP18, TEAD2, TEAD3, FOXP3, BRCA1, FOXP1, FOXP2, HDAC3, HDAC2, SALL4, HOPX, ABL1, TCF12, ZFHX3, CRYM, NCOR2, PP…	1274	727	13528	1.56284	0.00897494	0.00180147	0.00476261
16	2	4.83979	6	transcriptional regulation	GOTERM_BP_FAT	GO:0006357~regulation of transcription from RNA polymerase II promoter	MITF	microphthalmia-associated transcription factor	2	up	hsa-miR-137	0.6	0.86	up	0.66	107	6.11429	2.60336e-06	JDP2, CDX2, STAT5B, CNOT2, MED22, MED20, GABPB1, HOXC8, PROP1, SMARCD2, RARB, TWIST1, SATB2, RXRB, STRN3, MECP2, ZHX2, MED11, ARNTL, MED10, MED19, MED15, ZNF238, JUN, SMARCA5, TFAP2C, CALR, SOX8, VDR, MEIS2, RUNX1, TAF1, KLF6, IKZF3, IKZF1, KLF9, KLF12, KLF10, FOXA1, SMAD4, RYBP, BRIP1, SAP18, TEAD2, TEAD3, FOXP3, BRCA1, FOXP1, FOXP2, HDAC3, HDAC2, SALL4, HOPX, ABL1, TCF12, ZFHX3, CRYM, NCOR2, PP…	1274	727	13528	1.56284	0.00897494	0.00180147	0.00476261
16	2	4.83979	6	transcriptional regulation	GOTERM_BP_FAT	GO:0006357~regulation of transcription from RNA polymerase II promoter	MTDH	metadherin	3	up	hsa-miR-137	0.15	0.49	up	0.66	107	6.11429	2.60336e-06	JDP2, CDX2, STAT5B, CNOT2, MED22, MED20, GABPB1, HOXC8, PROP1, SMARCD2, RARB, TWIST1, SATB2, RXRB, STRN3, MECP2, ZHX2, MED11, ARNTL, MED10, MED19, MED15, ZNF238, JUN, SMARCA5, TFAP2C, CALR, SOX8, VDR, MEIS2, RUNX1, TAF1, KLF6, IKZF3, IKZF1, KLF9, KLF12, KLF10, FOXA1, SMAD4, RYBP, BRIP1, SAP18, TEAD2, TEAD3, FOXP3, BRCA1, FOXP1, FOXP2, HDAC3, HDAC2, SALL4, HOPX, ABL1, TCF12, ZFHX3, CRYM, NCOR2, PP…	1274	727	13528	1.56284	0.00897494	0.00180147	0.00476261
16	2	4.83979	6	transcriptional regulation	GOTERM_BP_FAT	GO:0006357~regulation of transcription from RNA polymerase II promoter	NCOA2	nuclear receptor coactivator 2	3	up	hsa-miR-137	0.31	0.66	up	0.66	107	6.11429	2.60336e-06	JDP2, CDX2, STAT5B, CNOT2, MED22, MED20, GABPB1, HOXC8, PROP1, SMARCD2, RARB, TWIST1, SATB2, RXRB, STRN3, MECP2, ZHX2, MED11, ARNTL, MED10, MED19, MED15, ZNF238, JUN, SMARCA5, TFAP2C, CALR, SOX8, VDR, MEIS2, RUNX1, TAF1, KLF6, IKZF3, IKZF1, KLF9, KLF12, KLF10, FOXA1, SMAD4, RYBP, BRIP1, SAP18, TEAD2, TEAD3, FOXP3, BRCA1, FOXP1, FOXP2, HDAC3, HDAC2, SALL4, HOPX, ABL1, TCF12, ZFHX3, CRYM, NCOR2, PP…	1274	727	13528	1.56284	0.00897494	0.00180147	0.00476261
16	2	4.83979	6	transcriptional regulation	GOTERM_BP_FAT	GO:0006357~regulation of transcription from RNA polymerase II promoter	NRIP1	nuclear receptor interacting protein 1	7	up	hsa-miR-137	0.18	1.29	up	0.66	107	6.11429	2.60336e-06	JDP2, CDX2, STAT5B, CNOT2, MED22, MED20, GABPB1, HOXC8, PROP1, SMARCD2, RARB, TWIST1, SATB2, RXRB, STRN3, MECP2, ZHX2, MED11, ARNTL, MED10, MED19, MED15, ZNF238, JUN, SMARCA5, TFAP2C, CALR, SOX8, VDR, MEIS2, RUNX1, TAF1, KLF6, IKZF3, IKZF1, KLF9, KLF12, KLF10, FOXA1, SMAD4, RYBP, BRIP1, SAP18, TEAD2, TEAD3, FOXP3, BRCA1, FOXP1, FOXP2, HDAC3, HDAC2, SALL4, HOPX, ABL1, TCF12, ZFHX3, CRYM, NCOR2, PP…	1274	727	13528	1.56284	0.00897494	0.00180147	0.00476261
16	2	4.83979	6	transcriptional regulation	GOTERM_BP_FAT	GO:0006357~regulation of transcription from RNA polymerase II promoter	SAP18	Sin3A-associated protein, 18kDa	5	up	hsa-miR-137	0.15	0.74	up	0.66	107	6.11429	2.60336e-06	JDP2, CDX2, STAT5B, CNOT2, MED22, MED20, GABPB1, HOXC8, PROP1, SMARCD2, RARB, TWIST1, SATB2, RXRB, STRN3, MECP2, ZHX2, MED11, ARNTL, MED10, MED19, MED15, ZNF238, JUN, SMARCA5, TFAP2C, CALR, SOX8, VDR, MEIS2, RUNX1, TAF1, KLF6, IKZF3, IKZF1, KLF9, KLF12, KLF10, FOXA1, SMAD4, RYBP, BRIP1, SAP18, TEAD2, TEAD3, FOXP3, BRCA1, FOXP1, FOXP2, HDAC3, HDAC2, SALL4, HOPX, ABL1, TCF12, ZFHX3, CRYM, NCOR2, PP…	1274	727	13528	1.56284	0.00897494	0.00180147	0.00476261
16	2	4.83979	6	transcriptional regulation	GOTERM_BP_FAT	GO:0006357~regulation of transcription from RNA polymerase II promoter	SATB2	SATB homeobox 2	4	up	hsa-miR-137	0.15	0.63	up	0.66	107	6.11429	2.60336e-06	JDP2, CDX2, STAT5B, CNOT2, MED22, MED20, GABPB1, HOXC8, PROP1, SMARCD2, RARB, TWIST1, SATB2, RXRB, STRN3, MECP2, ZHX2, MED11, ARNTL, MED10, MED19, MED15, ZNF238, JUN, SMARCA5, TFAP2C, CALR, SOX8, VDR, MEIS2, RUNX1, TAF1, KLF6, IKZF3, IKZF1, KLF9, KLF12, KLF10, FOXA1, SMAD4, RYBP, BRIP1, SAP18, TEAD2, TEAD3, FOXP3, BRCA1, FOXP1, FOXP2, HDAC3, HDAC2, SALL4, HOPX, ABL1, TCF12, ZFHX3, CRYM, NCOR2, PP…	1274	727	13528	1.56284	0.00897494	0.00180147	0.00476261
16	2	4.83979	6	transcriptional regulation	GOTERM_BP_FAT	GO:0006357~regulation of transcription from RNA polymerase II promoter	SIK1	salt-inducible kinase 1	5	up	hsa-miR-137	0.4	0.89	up	0.66	107	6.11429	2.60336e-06	JDP2, CDX2, STAT5B, CNOT2, MED22, MED20, GABPB1, HOXC8, PROP1, SMARCD2, RARB, TWIST1, SATB2, RXRB, STRN3, MECP2, ZHX2, MED11, ARNTL, MED10, MED19, MED15, ZNF238, JUN, SMARCA5, TFAP2C, CALR, SOX8, VDR, MEIS2, RUNX1, TAF1, KLF6, IKZF3, IKZF1, KLF9, KLF12, KLF10, FOXA1, SMAD4, RYBP, BRIP1, SAP18, TEAD2, TEAD3, FOXP3, BRCA1, FOXP1, FOXP2, HDAC3, HDAC2, SALL4, HOPX, ABL1, TCF12, ZFHX3, CRYM, NCOR2, PP…	1274	727	13528	1.56284	0.00897494	0.00180147	0.00476261
16	2	4.83979	6	transcriptional regulation	GOTERM_BP_FAT	GO:0006357~regulation of transcription from RNA polymerase II promoter	TCEA3	transcription elongation factor A (SII), 3	2	up	hsa-miR-137	0.3	0.4	up	0.66	107	6.11429	2.60336e-06	JDP2, CDX2, STAT5B, CNOT2, MED22, MED20, GABPB1, HOXC8, PROP1, SMARCD2, RARB, TWIST1, SATB2, RXRB, STRN3, MECP2, ZHX2, MED11, ARNTL, MED10, MED19, MED15, ZNF238, JUN, SMARCA5, TFAP2C, CALR, SOX8, VDR, MEIS2, RUNX1, TAF1, KLF6, IKZF3, IKZF1, KLF9, KLF12, KLF10, FOXA1, SMAD4, RYBP, BRIP1, SAP18, TEAD2, TEAD3, FOXP3, BRCA1, FOXP1, FOXP2, HDAC3, HDAC2, SALL4, HOPX, ABL1, TCF12, ZFHX3, CRYM, NCOR2, PP…	1274	727	13528	1.56284	0.00897494	0.00180147	0.00476261
16	2	4.83979	6	transcriptional regulation	GOTERM_BP_FAT	GO:0006357~regulation of transcription from RNA polymerase II promoter	TCF12	transcription factor 12	3	up	hsa-miR-137	0.37	0.61	up	0.66	107	6.11429	2.60336e-06	JDP2, CDX2, STAT5B, CNOT2, MED22, MED20, GABPB1, HOXC8, PROP1, SMARCD2, RARB, TWIST1, SATB2, RXRB, STRN3, MECP2, ZHX2, MED11, ARNTL, MED10, MED19, MED15, ZNF238, JUN, SMARCA5, TFAP2C, CALR, SOX8, VDR, MEIS2, RUNX1, TAF1, KLF6, IKZF3, IKZF1, KLF9, KLF12, KLF10, FOXA1, SMAD4, RYBP, BRIP1, SAP18, TEAD2, TEAD3, FOXP3, BRCA1, FOXP1, FOXP2, HDAC3, HDAC2, SALL4, HOPX, ABL1, TCF12, ZFHX3, CRYM, NCOR2, PP…	1274	727	13528	1.56284	0.00897494	0.00180147	0.00476261
16	2	4.83979	6	transcriptional regulation	GOTERM_BP_FAT	GO:0006357~regulation of transcription from RNA polymerase II promoter	TFAP2C	transcription factor AP-2 gamma (activating enhancer binding protein 2 gamma)	2	up	hsa-miR-137	0.28	0.57	up	0.66	107	6.11429	2.60336e-06	JDP2, CDX2, STAT5B, CNOT2, MED22, MED20, GABPB1, HOXC8, PROP1, SMARCD2, RARB, TWIST1, SATB2, RXRB, STRN3, MECP2, ZHX2, MED11, ARNTL, MED10, MED19, MED15, ZNF238, JUN, SMARCA5, TFAP2C, CALR, SOX8, VDR, MEIS2, RUNX1, TAF1, KLF6, IKZF3, IKZF1, KLF9, KLF12, KLF10, FOXA1, SMAD4, RYBP, BRIP1, SAP18, TEAD2, TEAD3, FOXP3, BRCA1, FOXP1, FOXP2, HDAC3, HDAC2, SALL4, HOPX, ABL1, TCF12, ZFHX3, CRYM, NCOR2, PP…	1274	727	13528	1.56284	0.00897494	0.00180147	0.00476261
16	2	4.83979	6	transcriptional regulation	GOTERM_BP_FAT	GO:0006357~regulation of transcription from RNA polymerase II promoter	TWIST1	twist homolog 1 (Drosophila)	3	up	hsa-miR-137	0.16	0.45	up	0.66	107	6.11429	2.60336e-06	JDP2, CDX2, STAT5B, CNOT2, MED22, MED20, GABPB1, HOXC8, PROP1, SMARCD2, RARB, TWIST1, SATB2, RXRB, STRN3, MECP2, ZHX2, MED11, ARNTL, MED10, MED19, MED15, ZNF238, JUN, SMARCA5, TFAP2C, CALR, SOX8, VDR, MEIS2, RUNX1, TAF1, KLF6, IKZF3, IKZF1, KLF9, KLF12, KLF10, FOXA1, SMAD4, RYBP, BRIP1, SAP18, TEAD2, TEAD3, FOXP3, BRCA1, FOXP1, FOXP2, HDAC3, HDAC2, SALL4, HOPX, ABL1, TCF12, ZFHX3, CRYM, NCOR2, PP…	1274	727	13528	1.56284	0.00897494	0.00180147	0.00476261
16	2	4.83979	6	transcriptional regulation	GOTERM_BP_FAT	GO:0006357~regulation of transcription from RNA polymerase II promoter	ZNF238	zinc finger protein 238	5	up	hsa-miR-137	0.11	-1.03	down	0.66	107	6.11429	2.60336e-06	JDP2, CDX2, STAT5B, CNOT2, MED22, MED20, GABPB1, HOXC8, PROP1, SMARCD2, RARB, TWIST1, SATB2, RXRB, STRN3, MECP2, ZHX2, MED11, ARNTL, MED10, MED19, MED15, ZNF238, JUN, SMARCA5, TFAP2C, CALR, SOX8, VDR, MEIS2, RUNX1, TAF1, KLF6, IKZF3, IKZF1, KLF9, KLF12, KLF10, FOXA1, SMAD4, RYBP, BRIP1, SAP18, TEAD2, TEAD3, FOXP3, BRCA1, FOXP1, FOXP2, HDAC3, HDAC2, SALL4, HOPX, ABL1, TCF12, ZFHX3, CRYM, NCOR2, PP…	1274	727	13528	1.56284	0.00897494	0.00180147	0.00476261
16	2	4.83979	6	transcriptional regulation	GOTERM_BP_FAT	GO:0006357~regulation of transcription from RNA polymerase II promoter	ALX4	ALX homeobox 4	5	up	hsa-miR-214	0.1	-0.7	down	0.66	107	6.11429	2.60336e-06	JDP2, CDX2, STAT5B, CNOT2, MED22, MED20, GABPB1, HOXC8, PROP1, SMARCD2, RARB, TWIST1, SATB2, RXRB, STRN3, MECP2, ZHX2, MED11, ARNTL, MED10, MED19, MED15, ZNF238, JUN, SMARCA5, TFAP2C, CALR, SOX8, VDR, MEIS2, RUNX1, TAF1, KLF6, IKZF3, IKZF1, KLF9, KLF12, KLF10, FOXA1, SMAD4, RYBP, BRIP1, SAP18, TEAD2, TEAD3, FOXP3, BRCA1, FOXP1, FOXP2, HDAC3, HDAC2, SALL4, HOPX, ABL1, TCF12, ZFHX3, CRYM, NCOR2, PP…	1274	727	13528	1.56284	0.00897494	0.00180147	0.00476261
16	2	4.83979	6	transcriptional regulation	GOTERM_BP_FAT	GO:0006357~regulation of transcription from RNA polymerase II promoter	CNOT2	CCR4-NOT transcription complex, subunit 2	3	up	hsa-miR-214	0.21	0.5	up	0.66	107	6.11429	2.60336e-06	JDP2, CDX2, STAT5B, CNOT2, MED22, MED20, GABPB1, HOXC8, PROP1, SMARCD2, RARB, TWIST1, SATB2, RXRB, STRN3, MECP2, ZHX2, MED11, ARNTL, MED10, MED19, MED15, ZNF238, JUN, SMARCA5, TFAP2C, CALR, SOX8, VDR, MEIS2, RUNX1, TAF1, KLF6, IKZF3, IKZF1, KLF9, KLF12, KLF10, FOXA1, SMAD4, RYBP, BRIP1, SAP18, TEAD2, TEAD3, FOXP3, BRCA1, FOXP1, FOXP2, HDAC3, HDAC2, SALL4, HOPX, ABL1, TCF12, ZFHX3, CRYM, NCOR2, PP…	1274	727	13528	1.56284	0.00897494	0.00180147	0.00476261
16	2	4.83979	6	transcriptional regulation	GOTERM_BP_FAT	GO:0006357~regulation of transcription from RNA polymerase II promoter	CREB1	cAMP responsive element binding protein 1	5	up	hsa-miR-214	0.1	0.43	up	0.66	107	6.11429	2.60336e-06	JDP2, CDX2, STAT5B, CNOT2, MED22, MED20, GABPB1, HOXC8, PROP1, SMARCD2, RARB, TWIST1, SATB2, RXRB, STRN3, MECP2, ZHX2, MED11, ARNTL, MED10, MED19, MED15, ZNF238, JUN, SMARCA5, TFAP2C, CALR, SOX8, VDR, MEIS2, RUNX1, TAF1, KLF6, IKZF3, IKZF1, KLF9, KLF12, KLF10, FOXA1, SMAD4, RYBP, BRIP1, SAP18, TEAD2, TEAD3, FOXP3, BRCA1, FOXP1, FOXP2, HDAC3, HDAC2, SALL4, HOPX, ABL1, TCF12, ZFHX3, CRYM, NCOR2, PP…	1274	727	13528	1.56284	0.00897494	0.00180147	0.00476261
16	2	4.83979	6	transcriptional regulation	GOTERM_BP_FAT	GO:0006357~regulation of transcription from RNA polymerase II promoter	FOXP1	forkhead box P1	4	up	hsa-miR-214	0.3	0.56	up	0.66	107	6.11429	2.60336e-06	JDP2, CDX2, STAT5B, CNOT2, MED22, MED20, GABPB1, HOXC8, PROP1, SMARCD2, RARB, TWIST1, SATB2, RXRB, STRN3, MECP2, ZHX2, MED11, ARNTL, MED10, MED19, MED15, ZNF238, JUN, SMARCA5, TFAP2C, CALR, SOX8, VDR, MEIS2, RUNX1, TAF1, KLF6, IKZF3, IKZF1, KLF9, KLF12, KLF10, FOXA1, SMAD4, RYBP, BRIP1, SAP18, TEAD2, TEAD3, FOXP3, BRCA1, FOXP1, FOXP2, HDAC3, HDAC2, SALL4, HOPX, ABL1, TCF12, ZFHX3, CRYM, NCOR2, PP…	1274	727	13528	1.56284	0.00897494	0.00180147	0.00476261
16	2	4.83979	6	transcriptional regulation	GOTERM_BP_FAT	GO:0006357~regulation of transcription from RNA polymerase II promoter	FOXP2	forkhead box P2	4	up	hsa-miR-214	0.25	0.94	up	0.66	107	6.11429	2.60336e-06	JDP2, CDX2, STAT5B, CNOT2, MED22, MED20, GABPB1, HOXC8, PROP1, SMARCD2, RARB, TWIST1, SATB2, RXRB, STRN3, MECP2, ZHX2, MED11, ARNTL, MED10, MED19, MED15, ZNF238, JUN, SMARCA5, TFAP2C, CALR, SOX8, VDR, MEIS2, RUNX1, TAF1, KLF6, IKZF3, IKZF1, KLF9, KLF12, KLF10, FOXA1, SMAD4, RYBP, BRIP1, SAP18, TEAD2, TEAD3, FOXP3, BRCA1, FOXP1, FOXP2, HDAC3, HDAC2, SALL4, HOPX, ABL1, TCF12, ZFHX3, CRYM, NCOR2, PP…	1274	727	13528	1.56284	0.00897494	0.00180147	0.00476261
16	2	4.83979	6	transcriptional regulation	GOTERM_BP_FAT	GO:0006357~regulation of transcription from RNA polymerase II promoter	HOPX	HOP homeobox	3	up	hsa-miR-214	0.27	0.69	up	0.66	107	6.11429	2.60336e-06	JDP2, CDX2, STAT5B, CNOT2, MED22, MED20, GABPB1, HOXC8, PROP1, SMARCD2, RARB, TWIST1, SATB2, RXRB, STRN3, MECP2, ZHX2, MED11, ARNTL, MED10, MED19, MED15, ZNF238, JUN, SMARCA5, TFAP2C, CALR, SOX8, VDR, MEIS2, RUNX1, TAF1, KLF6, IKZF3, IKZF1, KLF9, KLF12, KLF10, FOXA1, SMAD4, RYBP, BRIP1, SAP18, TEAD2, TEAD3, FOXP3, BRCA1, FOXP1, FOXP2, HDAC3, HDAC2, SALL4, HOPX, ABL1, TCF12, ZFHX3, CRYM, NCOR2, PP…	1274	727	13528	1.56284	0.00897494	0.00180147	0.00476261
16	2	4.83979	6	transcriptional regulation	GOTERM_BP_FAT	GO:0006357~regulation of transcription from RNA polymerase II promoter	IGF1	insulin-like growth factor 1 (somatomedin C)	3	up	hsa-miR-214	0.21	0.57	up	0.66	107	6.11429	2.60336e-06	JDP2, CDX2, STAT5B, CNOT2, MED22, MED20, GABPB1, HOXC8, PROP1, SMARCD2, RARB, TWIST1, SATB2, RXRB, STRN3, MECP2, ZHX2, MED11, ARNTL, MED10, MED19, MED15, ZNF238, JUN, SMARCA5, TFAP2C, CALR, SOX8, VDR, MEIS2, RUNX1, TAF1, KLF6, IKZF3, IKZF1, KLF9, KLF12, KLF10, FOXA1, SMAD4, RYBP, BRIP1, SAP18, TEAD2, TEAD3, FOXP3, BRCA1, FOXP1, FOXP2, HDAC3, HDAC2, SALL4, HOPX, ABL1, TCF12, ZFHX3, CRYM, NCOR2, PP…	1274	727	13528	1.56284	0.00897494	0.00180147	0.00476261
16	2	4.83979	6	transcriptional regulation	GOTERM_BP_FAT	GO:0006357~regulation of transcription from RNA polymerase II promoter	IKZF1	IKAROS family zinc finger 1 (Ikaros)	4	up	hsa-miR-214	0.1	0.47	up	0.66	107	6.11429	2.60336e-06	JDP2, CDX2, STAT5B, CNOT2, MED22, MED20, GABPB1, HOXC8, PROP1, SMARCD2, RARB, TWIST1, SATB2, RXRB, STRN3, MECP2, ZHX2, MED11, ARNTL, MED10, MED19, MED15, ZNF238, JUN, SMARCA5, TFAP2C, CALR, SOX8, VDR, MEIS2, RUNX1, TAF1, KLF6, IKZF3, IKZF1, KLF9, KLF12, KLF10, FOXA1, SMAD4, RYBP, BRIP1, SAP18, TEAD2, TEAD3, FOXP3, BRCA1, FOXP1, FOXP2, HDAC3, HDAC2, SALL4, HOPX, ABL1, TCF12, ZFHX3, CRYM, NCOR2, PP…	1274	727	13528	1.56284	0.00897494	0.00180147	0.00476261
16	2	4.83979	6	transcriptional regulation	GOTERM_BP_FAT	GO:0006357~regulation of transcription from RNA polymerase II promoter	MECP2	methyl CpG binding protein 2 (Rett syndrome)	3	up	hsa-miR-214	0.11	0.43	up	0.66	107	6.11429	2.60336e-06	JDP2, CDX2, STAT5B, CNOT2, MED22, MED20, GABPB1, HOXC8, PROP1, SMARCD2, RARB, TWIST1, SATB2, RXRB, STRN3, MECP2, ZHX2, MED11, ARNTL, MED10, MED19, MED15, ZNF238, JUN, SMARCA5, TFAP2C, CALR, SOX8, VDR, MEIS2, RUNX1, TAF1, KLF6, IKZF3, IKZF1, KLF9, KLF12, KLF10, FOXA1, SMAD4, RYBP, BRIP1, SAP18, TEAD2, TEAD3, FOXP3, BRCA1, FOXP1, FOXP2, HDAC3, HDAC2, SALL4, HOPX, ABL1, TCF12, ZFHX3, CRYM, NCOR2, PP…	1274	727	13528	1.56284	0.00897494	0.00180147	0.00476261
16	2	4.83979	6	transcriptional regulation	GOTERM_BP_FAT	GO:0006357~regulation of transcription from RNA polymerase II promoter	MED10	mediator complex subunit 10	2	up	hsa-miR-214	0.34	0.59	up	0.66	107	6.11429	2.60336e-06	JDP2, CDX2, STAT5B, CNOT2, MED22, MED20, GABPB1, HOXC8, PROP1, SMARCD2, RARB, TWIST1, SATB2, RXRB, STRN3, MECP2, ZHX2, MED11, ARNTL, MED10, MED19, MED15, ZNF238, JUN, SMARCA5, TFAP2C, CALR, SOX8, VDR, MEIS2, RUNX1, TAF1, KLF6, IKZF3, IKZF1, KLF9, KLF12, KLF10, FOXA1, SMAD4, RYBP, BRIP1, SAP18, TEAD2, TEAD3, FOXP3, BRCA1, FOXP1, FOXP2, HDAC3, HDAC2, SALL4, HOPX, ABL1, TCF12, ZFHX3, CRYM, NCOR2, PP…	1274	727	13528	1.56284	0.00897494	0.00180147	0.00476261
16	2	4.83979	6	transcriptional regulation	GOTERM_BP_FAT	GO:0006357~regulation of transcription from RNA polymerase II promoter	MED11	mediator complex subunit 11	2	up	hsa-miR-214	0.23	1.04	up	0.66	107	6.11429	2.60336e-06	JDP2, CDX2, STAT5B, CNOT2, MED22, MED20, GABPB1, HOXC8, PROP1, SMARCD2, RARB, TWIST1, SATB2, RXRB, STRN3, MECP2, ZHX2, MED11, ARNTL, MED10, MED19, MED15, ZNF238, JUN, SMARCA5, TFAP2C, CALR, SOX8, VDR, MEIS2, RUNX1, TAF1, KLF6, IKZF3, IKZF1, KLF9, KLF12, KLF10, FOXA1, SMAD4, RYBP, BRIP1, SAP18, TEAD2, TEAD3, FOXP3, BRCA1, FOXP1, FOXP2, HDAC3, HDAC2, SALL4, HOPX, ABL1, TCF12, ZFHX3, CRYM, NCOR2, PP…	1274	727	13528	1.56284	0.00897494	0.00180147	0.00476261
16	2	4.83979	6	transcriptional regulation	GOTERM_BP_FAT	GO:0006357~regulation of transcription from RNA polymerase II promoter	MED15	mediator complex subunit 15	2	up	hsa-miR-214	0.37	0.53	up	0.66	107	6.11429	2.60336e-06	JDP2, CDX2, STAT5B, CNOT2, MED22, MED20, GABPB1, HOXC8, PROP1, SMARCD2, RARB, TWIST1, SATB2, RXRB, STRN3, MECP2, ZHX2, MED11, ARNTL, MED10, MED19, MED15, ZNF238, JUN, SMARCA5, TFAP2C, CALR, SOX8, VDR, MEIS2, RUNX1, TAF1, KLF6, IKZF3, IKZF1, KLF9, KLF12, KLF10, FOXA1, SMAD4, RYBP, BRIP1, SAP18, TEAD2, TEAD3, FOXP3, BRCA1, FOXP1, FOXP2, HDAC3, HDAC2, SALL4, HOPX, ABL1, TCF12, ZFHX3, CRYM, NCOR2, PP…	1274	727	13528	1.56284	0.00897494	0.00180147	0.00476261
16	2	4.83979	6	transcriptional regulation	GOTERM_BP_FAT	GO:0006357~regulation of transcription from RNA polymerase II promoter	MED19	mediator complex subunit 19	1	up	hsa-miR-214	0.63	0.63	up	0.66	107	6.11429	2.60336e-06	JDP2, CDX2, STAT5B, CNOT2, MED22, MED20, GABPB1, HOXC8, PROP1, SMARCD2, RARB, TWIST1, SATB2, RXRB, STRN3, MECP2, ZHX2, MED11, ARNTL, MED10, MED19, MED15, ZNF238, JUN, SMARCA5, TFAP2C, CALR, SOX8, VDR, MEIS2, RUNX1, TAF1, KLF6, IKZF3, IKZF1, KLF9, KLF12, KLF10, FOXA1, SMAD4, RYBP, BRIP1, SAP18, TEAD2, TEAD3, FOXP3, BRCA1, FOXP1, FOXP2, HDAC3, HDAC2, SALL4, HOPX, ABL1, TCF12, ZFHX3, CRYM, NCOR2, PP…	1274	727	13528	1.56284	0.00897494	0.00180147	0.00476261
16	2	4.83979	6	transcriptional regulation	GOTERM_BP_FAT	GO:0006357~regulation of transcription from RNA polymerase II promoter	MED20	mediator complex subunit 20	3	up	hsa-miR-214	0.17	-0.45	down	0.66	107	6.11429	2.60336e-06	JDP2, CDX2, STAT5B, CNOT2, MED22, MED20, GABPB1, HOXC8, PROP1, SMARCD2, RARB, TWIST1, SATB2, RXRB, STRN3, MECP2, ZHX2, MED11, ARNTL, MED10, MED19, MED15, ZNF238, JUN, SMARCA5, TFAP2C, CALR, SOX8, VDR, MEIS2, RUNX1, TAF1, KLF6, IKZF3, IKZF1, KLF9, KLF12, KLF10, FOXA1, SMAD4, RYBP, BRIP1, SAP18, TEAD2, TEAD3, FOXP3, BRCA1, FOXP1, FOXP2, HDAC3, HDAC2, SALL4, HOPX, ABL1, TCF12, ZFHX3, CRYM, NCOR2, PP…	1274	727	13528	1.56284	0.00897494	0.00180147	0.00476261
16	2	4.83979	6	transcriptional regulation	GOTERM_BP_FAT	GO:0006357~regulation of transcription from RNA polymerase II promoter	MITF	microphthalmia-associated transcription factor	2	up	hsa-miR-214	0.26	0.86	up	0.66	107	6.11429	2.60336e-06	JDP2, CDX2, STAT5B, CNOT2, MED22, MED20, GABPB1, HOXC8, PROP1, SMARCD2, RARB, TWIST1, SATB2, RXRB, STRN3, MECP2, ZHX2, MED11, ARNTL, MED10, MED19, MED15, ZNF238, JUN, SMARCA5, TFAP2C, CALR, SOX8, VDR, MEIS2, RUNX1, TAF1, KLF6, IKZF3, IKZF1, KLF9, KLF12, KLF10, FOXA1, SMAD4, RYBP, BRIP1, SAP18, TEAD2, TEAD3, FOXP3, BRCA1, FOXP1, FOXP2, HDAC3, HDAC2, SALL4, HOPX, ABL1, TCF12, ZFHX3, CRYM, NCOR2, PP…	1274	727	13528	1.56284	0.00897494	0.00180147	0.00476261
16	2	4.83979	6	transcriptional regulation	GOTERM_BP_FAT	GO:0006357~regulation of transcription from RNA polymerase II promoter	NFIC	nuclear factor I/C (CCAAT-binding transcription factor)	2	up	hsa-miR-214	0.18	0.44	up	0.66	107	6.11429	2.60336e-06	JDP2, CDX2, STAT5B, CNOT2, MED22, MED20, GABPB1, HOXC8, PROP1, SMARCD2, RARB, TWIST1, SATB2, RXRB, STRN3, MECP2, ZHX2, MED11, ARNTL, MED10, MED19, MED15, ZNF238, JUN, SMARCA5, TFAP2C, CALR, SOX8, VDR, MEIS2, RUNX1, TAF1, KLF6, IKZF3, IKZF1, KLF9, KLF12, KLF10, FOXA1, SMAD4, RYBP, BRIP1, SAP18, TEAD2, TEAD3, FOXP3, BRCA1, FOXP1, FOXP2, HDAC3, HDAC2, SALL4, HOPX, ABL1, TCF12, ZFHX3, CRYM, NCOR2, PP…	1274	727	13528	1.56284	0.00897494	0.00180147	0.00476261
16	2	4.83979	6	transcriptional regulation	GOTERM_BP_FAT	GO:0006357~regulation of transcription from RNA polymerase II promoter	NPAS2	neuronal PAS domain protein 2	4	up	hsa-miR-214	0.1	-0.41	down	0.66	107	6.11429	2.60336e-06	JDP2, CDX2, STAT5B, CNOT2, MED22, MED20, GABPB1, HOXC8, PROP1, SMARCD2, RARB, TWIST1, SATB2, RXRB, STRN3, MECP2, ZHX2, MED11, ARNTL, MED10, MED19, MED15, ZNF238, JUN, SMARCA5, TFAP2C, CALR, SOX8, VDR, MEIS2, RUNX1, TAF1, KLF6, IKZF3, IKZF1, KLF9, KLF12, KLF10, FOXA1, SMAD4, RYBP, BRIP1, SAP18, TEAD2, TEAD3, FOXP3, BRCA1, FOXP1, FOXP2, HDAC3, HDAC2, SALL4, HOPX, ABL1, TCF12, ZFHX3, CRYM, NCOR2, PP…	1274	727	13528	1.56284	0.00897494	0.00180147	0.00476261
16	2	4.83979	6	transcriptional regulation	GOTERM_BP_FAT	GO:0006357~regulation of transcription from RNA polymerase II promoter	NRIP1	nuclear receptor interacting protein 1	7	up	hsa-miR-214	0.23	1.29	up	0.66	107	6.11429	2.60336e-06	JDP2, CDX2, STAT5B, CNOT2, MED22, MED20, GABPB1, HOXC8, PROP1, SMARCD2, RARB, TWIST1, SATB2, RXRB, STRN3, MECP2, ZHX2, MED11, ARNTL, MED10, MED19, MED15, ZNF238, JUN, SMARCA5, TFAP2C, CALR, SOX8, VDR, MEIS2, RUNX1, TAF1, KLF6, IKZF3, IKZF1, KLF9, KLF12, KLF10, FOXA1, SMAD4, RYBP, BRIP1, SAP18, TEAD2, TEAD3, FOXP3, BRCA1, FOXP1, FOXP2, HDAC3, HDAC2, SALL4, HOPX, ABL1, TCF12, ZFHX3, CRYM, NCOR2, PP…	1274	727	13528	1.56284	0.00897494	0.00180147	0.00476261
16	2	4.83979	6	transcriptional regulation	GOTERM_BP_FAT	GO:0006357~regulation of transcription from RNA polymerase II promoter	NRIP2	nuclear receptor interacting protein 2	1	up	hsa-miR-214	0.42	0.42	up	0.66	107	6.11429	2.60336e-06	JDP2, CDX2, STAT5B, CNOT2, MED22, MED20, GABPB1, HOXC8, PROP1, SMARCD2, RARB, TWIST1, SATB2, RXRB, STRN3, MECP2, ZHX2, MED11, ARNTL, MED10, MED19, MED15, ZNF238, JUN, SMARCA5, TFAP2C, CALR, SOX8, VDR, MEIS2, RUNX1, TAF1, KLF6, IKZF3, IKZF1, KLF9, KLF12, KLF10, FOXA1, SMAD4, RYBP, BRIP1, SAP18, TEAD2, TEAD3, FOXP3, BRCA1, FOXP1, FOXP2, HDAC3, HDAC2, SALL4, HOPX, ABL1, TCF12, ZFHX3, CRYM, NCOR2, PP…	1274	727	13528	1.56284	0.00897494	0.00180147	0.00476261
16	2	4.83979	6	transcriptional regulation	GOTERM_BP_FAT	GO:0006357~regulation of transcription from RNA polymerase II promoter	PROP1	PROP paired-like homeobox 1	2	up	hsa-miR-214	0.3	0.49	up	0.66	107	6.11429	2.60336e-06	JDP2, CDX2, STAT5B, CNOT2, MED22, MED20, GABPB1, HOXC8, PROP1, SMARCD2, RARB, TWIST1, SATB2, RXRB, STRN3, MECP2, ZHX2, MED11, ARNTL, MED10, MED19, MED15, ZNF238, JUN, SMARCA5, TFAP2C, CALR, SOX8, VDR, MEIS2, RUNX1, TAF1, KLF6, IKZF3, IKZF1, KLF9, KLF12, KLF10, FOXA1, SMAD4, RYBP, BRIP1, SAP18, TEAD2, TEAD3, FOXP3, BRCA1, FOXP1, FOXP2, HDAC3, HDAC2, SALL4, HOPX, ABL1, TCF12, ZFHX3, CRYM, NCOR2, PP…	1274	727	13528	1.56284	0.00897494	0.00180147	0.00476261
16	2	4.83979	6	transcriptional regulation	GOTERM_BP_FAT	GO:0006357~regulation of transcription from RNA polymerase II promoter	SIK1	salt-inducible kinase 1	5	up	hsa-miR-214	0.24	0.89	up	0.66	107	6.11429	2.60336e-06	JDP2, CDX2, STAT5B, CNOT2, MED22, MED20, GABPB1, HOXC8, PROP1, SMARCD2, RARB, TWIST1, SATB2, RXRB, STRN3, MECP2, ZHX2, MED11, ARNTL, MED10, MED19, MED15, ZNF238, JUN, SMARCA5, TFAP2C, CALR, SOX8, VDR, MEIS2, RUNX1, TAF1, KLF6, IKZF3, IKZF1, KLF9, KLF12, KLF10, FOXA1, SMAD4, RYBP, BRIP1, SAP18, TEAD2, TEAD3, FOXP3, BRCA1, FOXP1, FOXP2, HDAC3, HDAC2, SALL4, HOPX, ABL1, TCF12, ZFHX3, CRYM, NCOR2, PP…	1274	727	13528	1.56284	0.00897494	0.00180147	0.00476261
16	2	4.83979	6	transcriptional regulation	GOTERM_BP_FAT	GO:0006357~regulation of transcription from RNA polymerase II promoter	SOX8	SRY (sex determining region Y)-box 8	3	up	hsa-miR-214	0.48	0.5	up	0.66	107	6.11429	2.60336e-06	JDP2, CDX2, STAT5B, CNOT2, MED22, MED20, GABPB1, HOXC8, PROP1, SMARCD2, RARB, TWIST1, SATB2, RXRB, STRN3, MECP2, ZHX2, MED11, ARNTL, MED10, MED19, MED15, ZNF238, JUN, SMARCA5, TFAP2C, CALR, SOX8, VDR, MEIS2, RUNX1, TAF1, KLF6, IKZF3, IKZF1, KLF9, KLF12, KLF10, FOXA1, SMAD4, RYBP, BRIP1, SAP18, TEAD2, TEAD3, FOXP3, BRCA1, FOXP1, FOXP2, HDAC3, HDAC2, SALL4, HOPX, ABL1, TCF12, ZFHX3, CRYM, NCOR2, PP…	1274	727	13528	1.56284	0.00897494	0.00180147	0.00476261
16	2	4.83979	6	transcriptional regulation	GOTERM_BP_FAT	GO:0006357~regulation of transcription from RNA polymerase II promoter	SP100	SP100 nuclear antigen	6	up	hsa-miR-214	0.1	-0.63	down	0.66	107	6.11429	2.60336e-06	JDP2, CDX2, STAT5B, CNOT2, MED22, MED20, GABPB1, HOXC8, PROP1, SMARCD2, RARB, TWIST1, SATB2, RXRB, STRN3, MECP2, ZHX2, MED11, ARNTL, MED10, MED19, MED15, ZNF238, JUN, SMARCA5, TFAP2C, CALR, SOX8, VDR, MEIS2, RUNX1, TAF1, KLF6, IKZF3, IKZF1, KLF9, KLF12, KLF10, FOXA1, SMAD4, RYBP, BRIP1, SAP18, TEAD2, TEAD3, FOXP3, BRCA1, FOXP1, FOXP2, HDAC3, HDAC2, SALL4, HOPX, ABL1, TCF12, ZFHX3, CRYM, NCOR2, PP…	1274	727	13528	1.56284	0.00897494	0.00180147	0.00476261
16	2	4.83979	6	transcriptional regulation	GOTERM_BP_FAT	GO:0006357~regulation of transcription from RNA polymerase II promoter	SPEN	spen homolog, transcriptional regulator (Drosophila)	2	up	hsa-miR-214	0.23	0.55	up	0.66	107	6.11429	2.60336e-06	JDP2, CDX2, STAT5B, CNOT2, MED22, MED20, GABPB1, HOXC8, PROP1, SMARCD2, RARB, TWIST1, SATB2, RXRB, STRN3, MECP2, ZHX2, MED11, ARNTL, MED10, MED19, MED15, ZNF238, JUN, SMARCA5, TFAP2C, CALR, SOX8, VDR, MEIS2, RUNX1, TAF1, KLF6, IKZF3, IKZF1, KLF9, KLF12, KLF10, FOXA1, SMAD4, RYBP, BRIP1, SAP18, TEAD2, TEAD3, FOXP3, BRCA1, FOXP1, FOXP2, HDAC3, HDAC2, SALL4, HOPX, ABL1, TCF12, ZFHX3, CRYM, NCOR2, PP…	1274	727	13528	1.56284	0.00897494	0.00180147	0.00476261
16	2	4.83979	6	transcriptional regulation	GOTERM_BP_FAT	GO:0006357~regulation of transcription from RNA polymerase II promoter	STAT2	signal transducer and activator of transcription 2, 113kDa	4	up	hsa-miR-214	0.12	-0.77	down	0.66	107	6.11429	2.60336e-06	JDP2, CDX2, STAT5B, CNOT2, MED22, MED20, GABPB1, HOXC8, PROP1, SMARCD2, RARB, TWIST1, SATB2, RXRB, STRN3, MECP2, ZHX2, MED11, ARNTL, MED10, MED19, MED15, ZNF238, JUN, SMARCA5, TFAP2C, CALR, SOX8, VDR, MEIS2, RUNX1, TAF1, KLF6, IKZF3, IKZF1, KLF9, KLF12, KLF10, FOXA1, SMAD4, RYBP, BRIP1, SAP18, TEAD2, TEAD3, FOXP3, BRCA1, FOXP1, FOXP2, HDAC3, HDAC2, SALL4, HOPX, ABL1, TCF12, ZFHX3, CRYM, NCOR2, PP…	1274	727	13528	1.56284	0.00897494	0.00180147	0.00476261
16	2	4.83979	6	transcriptional regulation	GOTERM_BP_FAT	GO:0006357~regulation of transcription from RNA polymerase II promoter	STAT5B	signal transducer and activator of transcription 5B	3	up	hsa-miR-214	0.18	-0.59	down	0.66	107	6.11429	2.60336e-06	JDP2, CDX2, STAT5B, CNOT2, MED22, MED20, GABPB1, HOXC8, PROP1, SMARCD2, RARB, TWIST1, SATB2, RXRB, STRN3, MECP2, ZHX2, MED11, ARNTL, MED10, MED19, MED15, ZNF238, JUN, SMARCA5, TFAP2C, CALR, SOX8, VDR, MEIS2, RUNX1, TAF1, KLF6, IKZF3, IKZF1, KLF9, KLF12, KLF10, FOXA1, SMAD4, RYBP, BRIP1, SAP18, TEAD2, TEAD3, FOXP3, BRCA1, FOXP1, FOXP2, HDAC3, HDAC2, SALL4, HOPX, ABL1, TCF12, ZFHX3, CRYM, NCOR2, PP…	1274	727	13528	1.56284	0.00897494	0.00180147	0.00476261
16	2	4.83979	6	transcriptional regulation	GOTERM_BP_FAT	GO:0006357~regulation of transcription from RNA polymerase II promoter	TBX19	T-box 19	5	up	hsa-miR-214	0.12	0.7	up	0.66	107	6.11429	2.60336e-06	JDP2, CDX2, STAT5B, CNOT2, MED22, MED20, GABPB1, HOXC8, PROP1, SMARCD2, RARB, TWIST1, SATB2, RXRB, STRN3, MECP2, ZHX2, MED11, ARNTL, MED10, MED19, MED15, ZNF238, JUN, SMARCA5, TFAP2C, CALR, SOX8, VDR, MEIS2, RUNX1, TAF1, KLF6, IKZF3, IKZF1, KLF9, KLF12, KLF10, FOXA1, SMAD4, RYBP, BRIP1, SAP18, TEAD2, TEAD3, FOXP3, BRCA1, FOXP1, FOXP2, HDAC3, HDAC2, SALL4, HOPX, ABL1, TCF12, ZFHX3, CRYM, NCOR2, PP…	1274	727	13528	1.56284	0.00897494	0.00180147	0.00476261
16	2	4.83979	6	transcriptional regulation	GOTERM_BP_FAT	GO:0006357~regulation of transcription from RNA polymerase II promoter	TEAD3	TEA domain family member 3	3	up	hsa-miR-214	0.16	-0.44	down	0.66	107	6.11429	2.60336e-06	JDP2, CDX2, STAT5B, CNOT2, MED22, MED20, GABPB1, HOXC8, PROP1, SMARCD2, RARB, TWIST1, SATB2, RXRB, STRN3, MECP2, ZHX2, MED11, ARNTL, MED10, MED19, MED15, ZNF238, JUN, SMARCA5, TFAP2C, CALR, SOX8, VDR, MEIS2, RUNX1, TAF1, KLF6, IKZF3, IKZF1, KLF9, KLF12, KLF10, FOXA1, SMAD4, RYBP, BRIP1, SAP18, TEAD2, TEAD3, FOXP3, BRCA1, FOXP1, FOXP2, HDAC3, HDAC2, SALL4, HOPX, ABL1, TCF12, ZFHX3, CRYM, NCOR2, PP…	1274	727	13528	1.56284	0.00897494	0.00180147	0.00476261
16	2	4.83979	6	transcriptional regulation	GOTERM_BP_FAT	GO:0006357~regulation of transcription from RNA polymerase II promoter	TFAP2C	transcription factor AP-2 gamma (activating enhancer binding protein 2 gamma)	2	up	hsa-miR-214	0.29	0.57	up	0.66	107	6.11429	2.60336e-06	JDP2, CDX2, STAT5B, CNOT2, MED22, MED20, GABPB1, HOXC8, PROP1, SMARCD2, RARB, TWIST1, SATB2, RXRB, STRN3, MECP2, ZHX2, MED11, ARNTL, MED10, MED19, MED15, ZNF238, JUN, SMARCA5, TFAP2C, CALR, SOX8, VDR, MEIS2, RUNX1, TAF1, KLF6, IKZF3, IKZF1, KLF9, KLF12, KLF10, FOXA1, SMAD4, RYBP, BRIP1, SAP18, TEAD2, TEAD3, FOXP3, BRCA1, FOXP1, FOXP2, HDAC3, HDAC2, SALL4, HOPX, ABL1, TCF12, ZFHX3, CRYM, NCOR2, PP…	1274	727	13528	1.56284	0.00897494	0.00180147	0.00476261
16	2	4.83979	6	transcriptional regulation	GOTERM_BP_FAT	GO:0006357~regulation of transcription from RNA polymerase II promoter	THRAP3	thyroid hormone receptor associated protein 3	2	up	hsa-miR-214	0.28	0.49	up	0.66	107	6.11429	2.60336e-06	JDP2, CDX2, STAT5B, CNOT2, MED22, MED20, GABPB1, HOXC8, PROP1, SMARCD2, RARB, TWIST1, SATB2, RXRB, STRN3, MECP2, ZHX2, MED11, ARNTL, MED10, MED19, MED15, ZNF238, JUN, SMARCA5, TFAP2C, CALR, SOX8, VDR, MEIS2, RUNX1, TAF1, KLF6, IKZF3, IKZF1, KLF9, KLF12, KLF10, FOXA1, SMAD4, RYBP, BRIP1, SAP18, TEAD2, TEAD3, FOXP3, BRCA1, FOXP1, FOXP2, HDAC3, HDAC2, SALL4, HOPX, ABL1, TCF12, ZFHX3, CRYM, NCOR2, PP…	1274	727	13528	1.56284	0.00897494	0.00180147	0.00476261
16	2	4.83979	6	transcriptional regulation	GOTERM_BP_FAT	GO:0006357~regulation of transcription from RNA polymerase II promoter	VDR	vitamin D (1,25- dihydroxyvitamin D3) receptor	1	up	hsa-miR-214	0.72	0.72	up	0.66	107	6.11429	2.60336e-06	JDP2, CDX2, STAT5B, CNOT2, MED22, MED20, GABPB1, HOXC8, PROP1, SMARCD2, RARB, TWIST1, SATB2, RXRB, STRN3, MECP2, ZHX2, MED11, ARNTL, MED10, MED19, MED15, ZNF238, JUN, SMARCA5, TFAP2C, CALR, SOX8, VDR, MEIS2, RUNX1, TAF1, KLF6, IKZF3, IKZF1, KLF9, KLF12, KLF10, FOXA1, SMAD4, RYBP, BRIP1, SAP18, TEAD2, TEAD3, FOXP3, BRCA1, FOXP1, FOXP2, HDAC3, HDAC2, SALL4, HOPX, ABL1, TCF12, ZFHX3, CRYM, NCOR2, PP…	1274	727	13528	1.56284	0.00897494	0.00180147	0.00476261
16	2	4.83979	6	transcriptional regulation	GOTERM_BP_FAT	GO:0006357~regulation of transcription from RNA polymerase II promoter	KLF9	Kruppel-like factor 9	5	down	hsa-miR-219-5p	-0.15	-0.64	down	0.66	107	6.11429	2.60336e-06	JDP2, CDX2, STAT5B, CNOT2, MED22, MED20, GABPB1, HOXC8, PROP1, SMARCD2, RARB, TWIST1, SATB2, RXRB, STRN3, MECP2, ZHX2, MED11, ARNTL, MED10, MED19, MED15, ZNF238, JUN, SMARCA5, TFAP2C, CALR, SOX8, VDR, MEIS2, RUNX1, TAF1, KLF6, IKZF3, IKZF1, KLF9, KLF12, KLF10, FOXA1, SMAD4, RYBP, BRIP1, SAP18, TEAD2, TEAD3, FOXP3, BRCA1, FOXP1, FOXP2, HDAC3, HDAC2, SALL4, HOPX, ABL1, TCF12, ZFHX3, CRYM, NCOR2, PP…	1274	727	13528	1.56284	0.00897494	0.00180147	0.00476261
16	2	4.83979	6	transcriptional regulation	GOTERM_BP_FAT	GO:0006357~regulation of transcription from RNA polymerase II promoter	NPAS2	neuronal PAS domain protein 2	4	down	hsa-miR-219-5p	-0.11	-0.41	down	0.66	107	6.11429	2.60336e-06	JDP2, CDX2, STAT5B, CNOT2, MED22, MED20, GABPB1, HOXC8, PROP1, SMARCD2, RARB, TWIST1, SATB2, RXRB, STRN3, MECP2, ZHX2, MED11, ARNTL, MED10, MED19, MED15, ZNF238, JUN, SMARCA5, TFAP2C, CALR, SOX8, VDR, MEIS2, RUNX1, TAF1, KLF6, IKZF3, IKZF1, KLF9, KLF12, KLF10, FOXA1, SMAD4, RYBP, BRIP1, SAP18, TEAD2, TEAD3, FOXP3, BRCA1, FOXP1, FOXP2, HDAC3, HDAC2, SALL4, HOPX, ABL1, TCF12, ZFHX3, CRYM, NCOR2, PP…	1274	727	13528	1.56284	0.00897494	0.00180147	0.00476261
16	2	4.83979	6	transcriptional regulation	GOTERM_BP_FAT	GO:0006357~regulation of transcription from RNA polymerase II promoter	NPAT	nuclear protein, ataxia-telangiectasia locus	5	down	hsa-miR-219-5p	-0.1	0.51	up	0.66	107	6.11429	2.60336e-06	JDP2, CDX2, STAT5B, CNOT2, MED22, MED20, GABPB1, HOXC8, PROP1, SMARCD2, RARB, TWIST1, SATB2, RXRB, STRN3, MECP2, ZHX2, MED11, ARNTL, MED10, MED19, MED15, ZNF238, JUN, SMARCA5, TFAP2C, CALR, SOX8, VDR, MEIS2, RUNX1, TAF1, KLF6, IKZF3, IKZF1, KLF9, KLF12, KLF10, FOXA1, SMAD4, RYBP, BRIP1, SAP18, TEAD2, TEAD3, FOXP3, BRCA1, FOXP1, FOXP2, HDAC3, HDAC2, SALL4, HOPX, ABL1, TCF12, ZFHX3, CRYM, NCOR2, PP…	1274	727	13528	1.56284	0.00897494	0.00180147	0.00476261
16	2	4.83979	6	transcriptional regulation	GOTERM_BP_FAT	GO:0006357~regulation of transcription from RNA polymerase II promoter	NRIP1	nuclear receptor interacting protein 1	7	down	hsa-miR-219-5p	-0.12	1.29	up	0.66	107	6.11429	2.60336e-06	JDP2, CDX2, STAT5B, CNOT2, MED22, MED20, GABPB1, HOXC8, PROP1, SMARCD2, RARB, TWIST1, SATB2, RXRB, STRN3, MECP2, ZHX2, MED11, ARNTL, MED10, MED19, MED15, ZNF238, JUN, SMARCA5, TFAP2C, CALR, SOX8, VDR, MEIS2, RUNX1, TAF1, KLF6, IKZF3, IKZF1, KLF9, KLF12, KLF10, FOXA1, SMAD4, RYBP, BRIP1, SAP18, TEAD2, TEAD3, FOXP3, BRCA1, FOXP1, FOXP2, HDAC3, HDAC2, SALL4, HOPX, ABL1, TCF12, ZFHX3, CRYM, NCOR2, PP…	1274	727	13528	1.56284	0.00897494	0.00180147	0.00476261
16	2	4.83979	6	transcriptional regulation	GOTERM_BP_FAT	GO:0006357~regulation of transcription from RNA polymerase II promoter	NUFIP1	nuclear fragile X mental retardation protein interacting protein 1	5	down	hsa-miR-219-5p	-0.1	-0.71	down	0.66	107	6.11429	2.60336e-06	JDP2, CDX2, STAT5B, CNOT2, MED22, MED20, GABPB1, HOXC8, PROP1, SMARCD2, RARB, TWIST1, SATB2, RXRB, STRN3, MECP2, ZHX2, MED11, ARNTL, MED10, MED19, MED15, ZNF238, JUN, SMARCA5, TFAP2C, CALR, SOX8, VDR, MEIS2, RUNX1, TAF1, KLF6, IKZF3, IKZF1, KLF9, KLF12, KLF10, FOXA1, SMAD4, RYBP, BRIP1, SAP18, TEAD2, TEAD3, FOXP3, BRCA1, FOXP1, FOXP2, HDAC3, HDAC2, SALL4, HOPX, ABL1, TCF12, ZFHX3, CRYM, NCOR2, PP…	1274	727	13528	1.56284	0.00897494	0.00180147	0.00476261
16	2	4.83979	6	transcriptional regulation	GOTERM_BP_FAT	GO:0006357~regulation of transcription from RNA polymerase II promoter	PKNOX1	PBX/knotted 1 homeobox 1	2	down	hsa-miR-219-5p	-0.26	-0.56	down	0.66	107	6.11429	2.60336e-06	JDP2, CDX2, STAT5B, CNOT2, MED22, MED20, GABPB1, HOXC8, PROP1, SMARCD2, RARB, TWIST1, SATB2, RXRB, STRN3, MECP2, ZHX2, MED11, ARNTL, MED10, MED19, MED15, ZNF238, JUN, SMARCA5, TFAP2C, CALR, SOX8, VDR, MEIS2, RUNX1, TAF1, KLF6, IKZF3, IKZF1, KLF9, KLF12, KLF10, FOXA1, SMAD4, RYBP, BRIP1, SAP18, TEAD2, TEAD3, FOXP3, BRCA1, FOXP1, FOXP2, HDAC3, HDAC2, SALL4, HOPX, ABL1, TCF12, ZFHX3, CRYM, NCOR2, PP…	1274	727	13528	1.56284	0.00897494	0.00180147	0.00476261
16	2	4.83979	6	transcriptional regulation	GOTERM_BP_FAT	GO:0006357~regulation of transcription from RNA polymerase II promoter	RUNX1	runt-related transcription factor 1	5	down	hsa-miR-219-5p	-0.12	-0.68	down	0.66	107	6.11429	2.60336e-06	JDP2, CDX2, STAT5B, CNOT2, MED22, MED20, GABPB1, HOXC8, PROP1, SMARCD2, RARB, TWIST1, SATB2, RXRB, STRN3, MECP2, ZHX2, MED11, ARNTL, MED10, MED19, MED15, ZNF238, JUN, SMARCA5, TFAP2C, CALR, SOX8, VDR, MEIS2, RUNX1, TAF1, KLF6, IKZF3, IKZF1, KLF9, KLF12, KLF10, FOXA1, SMAD4, RYBP, BRIP1, SAP18, TEAD2, TEAD3, FOXP3, BRCA1, FOXP1, FOXP2, HDAC3, HDAC2, SALL4, HOPX, ABL1, TCF12, ZFHX3, CRYM, NCOR2, PP…	1274	727	13528	1.56284	0.00897494	0.00180147	0.00476261
16	2	4.83979	6	transcriptional regulation	GOTERM_BP_FAT	GO:0006357~regulation of transcription from RNA polymerase II promoter	RYBP	RING1 and YY1 binding protein	7	down	hsa-miR-219-5p	-0.13	-0.56	down	0.66	107	6.11429	2.60336e-06	JDP2, CDX2, STAT5B, CNOT2, MED22, MED20, GABPB1, HOXC8, PROP1, SMARCD2, RARB, TWIST1, SATB2, RXRB, STRN3, MECP2, ZHX2, MED11, ARNTL, MED10, MED19, MED15, ZNF238, JUN, SMARCA5, TFAP2C, CALR, SOX8, VDR, MEIS2, RUNX1, TAF1, KLF6, IKZF3, IKZF1, KLF9, KLF12, KLF10, FOXA1, SMAD4, RYBP, BRIP1, SAP18, TEAD2, TEAD3, FOXP3, BRCA1, FOXP1, FOXP2, HDAC3, HDAC2, SALL4, HOPX, ABL1, TCF12, ZFHX3, CRYM, NCOR2, PP…	1274	727	13528	1.56284	0.00897494	0.00180147	0.00476261
16	2	4.83979	6	transcriptional regulation	GOTERM_BP_FAT	GO:0006357~regulation of transcription from RNA polymerase II promoter	STAT2	signal transducer and activator of transcription 2, 113kDa	4	down	hsa-miR-219-5p	-0.12	-0.77	down	0.66	107	6.11429	2.60336e-06	JDP2, CDX2, STAT5B, CNOT2, MED22, MED20, GABPB1, HOXC8, PROP1, SMARCD2, RARB, TWIST1, SATB2, RXRB, STRN3, MECP2, ZHX2, MED11, ARNTL, MED10, MED19, MED15, ZNF238, JUN, SMARCA5, TFAP2C, CALR, SOX8, VDR, MEIS2, RUNX1, TAF1, KLF6, IKZF3, IKZF1, KLF9, KLF12, KLF10, FOXA1, SMAD4, RYBP, BRIP1, SAP18, TEAD2, TEAD3, FOXP3, BRCA1, FOXP1, FOXP2, HDAC3, HDAC2, SALL4, HOPX, ABL1, TCF12, ZFHX3, CRYM, NCOR2, PP…	1274	727	13528	1.56284	0.00897494	0.00180147	0.00476261
16	2	4.83979	6	transcriptional regulation	GOTERM_BP_FAT	GO:0006357~regulation of transcription from RNA polymerase II promoter	TBL1X	transducin (beta)-like 1X-linked	5	down	hsa-miR-219-5p	-0.1	-0.44	down	0.66	107	6.11429	2.60336e-06	JDP2, CDX2, STAT5B, CNOT2, MED22, MED20, GABPB1, HOXC8, PROP1, SMARCD2, RARB, TWIST1, SATB2, RXRB, STRN3, MECP2, ZHX2, MED11, ARNTL, MED10, MED19, MED15, ZNF238, JUN, SMARCA5, TFAP2C, CALR, SOX8, VDR, MEIS2, RUNX1, TAF1, KLF6, IKZF3, IKZF1, KLF9, KLF12, KLF10, FOXA1, SMAD4, RYBP, BRIP1, SAP18, TEAD2, TEAD3, FOXP3, BRCA1, FOXP1, FOXP2, HDAC3, HDAC2, SALL4, HOPX, ABL1, TCF12, ZFHX3, CRYM, NCOR2, PP…	1274	727	13528	1.56284	0.00897494	0.00180147	0.00476261
16	2	4.83979	6	transcriptional regulation	GOTERM_BP_FAT	GO:0006357~regulation of transcription from RNA polymerase II promoter	ZNF238	zinc finger protein 238	5	down	hsa-miR-219-5p	-0.8	-1.03	down	0.66	107	6.11429	2.60336e-06	JDP2, CDX2, STAT5B, CNOT2, MED22, MED20, GABPB1, HOXC8, PROP1, SMARCD2, RARB, TWIST1, SATB2, RXRB, STRN3, MECP2, ZHX2, MED11, ARNTL, MED10, MED19, MED15, ZNF238, JUN, SMARCA5, TFAP2C, CALR, SOX8, VDR, MEIS2, RUNX1, TAF1, KLF6, IKZF3, IKZF1, KLF9, KLF12, KLF10, FOXA1, SMAD4, RYBP, BRIP1, SAP18, TEAD2, TEAD3, FOXP3, BRCA1, FOXP1, FOXP2, HDAC3, HDAC2, SALL4, HOPX, ABL1, TCF12, ZFHX3, CRYM, NCOR2, PP…	1274	727	13528	1.56284	0.00897494	0.00180147	0.00476261
16	2	4.83979	6	transcriptional regulation	GOTERM_BP_FAT	GO:0006357~regulation of transcription from RNA polymerase II promoter	CNOT2	CCR4-NOT transcription complex, subunit 2	3	up	hsa-miR-301a	0.12	0.5	up	0.66	107	6.11429	2.60336e-06	JDP2, CDX2, STAT5B, CNOT2, MED22, MED20, GABPB1, HOXC8, PROP1, SMARCD2, RARB, TWIST1, SATB2, RXRB, STRN3, MECP2, ZHX2, MED11, ARNTL, MED10, MED19, MED15, ZNF238, JUN, SMARCA5, TFAP2C, CALR, SOX8, VDR, MEIS2, RUNX1, TAF1, KLF6, IKZF3, IKZF1, KLF9, KLF12, KLF10, FOXA1, SMAD4, RYBP, BRIP1, SAP18, TEAD2, TEAD3, FOXP3, BRCA1, FOXP1, FOXP2, HDAC3, HDAC2, SALL4, HOPX, ABL1, TCF12, ZFHX3, CRYM, NCOR2, PP…	1274	727	13528	1.56284	0.00897494	0.00180147	0.00476261
16	2	4.83979	6	transcriptional regulation	GOTERM_BP_FAT	GO:0006357~regulation of transcription from RNA polymerase II promoter	CREB1	cAMP responsive element binding protein 1	5	up	hsa-miR-301a	0.14	0.43	up	0.66	107	6.11429	2.60336e-06	JDP2, CDX2, STAT5B, CNOT2, MED22, MED20, GABPB1, HOXC8, PROP1, SMARCD2, RARB, TWIST1, SATB2, RXRB, STRN3, MECP2, ZHX2, MED11, ARNTL, MED10, MED19, MED15, ZNF238, JUN, SMARCA5, TFAP2C, CALR, SOX8, VDR, MEIS2, RUNX1, TAF1, KLF6, IKZF3, IKZF1, KLF9, KLF12, KLF10, FOXA1, SMAD4, RYBP, BRIP1, SAP18, TEAD2, TEAD3, FOXP3, BRCA1, FOXP1, FOXP2, HDAC3, HDAC2, SALL4, HOPX, ABL1, TCF12, ZFHX3, CRYM, NCOR2, PP…	1274	727	13528	1.56284	0.00897494	0.00180147	0.00476261
16	2	4.83979	6	transcriptional regulation	GOTERM_BP_FAT	GO:0006357~regulation of transcription from RNA polymerase II promoter	FOXP1	forkhead box P1	4	up	hsa-miR-301a	0.12	0.56	up	0.66	107	6.11429	2.60336e-06	JDP2, CDX2, STAT5B, CNOT2, MED22, MED20, GABPB1, HOXC8, PROP1, SMARCD2, RARB, TWIST1, SATB2, RXRB, STRN3, MECP2, ZHX2, MED11, ARNTL, MED10, MED19, MED15, ZNF238, JUN, SMARCA5, TFAP2C, CALR, SOX8, VDR, MEIS2, RUNX1, TAF1, KLF6, IKZF3, IKZF1, KLF9, KLF12, KLF10, FOXA1, SMAD4, RYBP, BRIP1, SAP18, TEAD2, TEAD3, FOXP3, BRCA1, FOXP1, FOXP2, HDAC3, HDAC2, SALL4, HOPX, ABL1, TCF12, ZFHX3, CRYM, NCOR2, PP…	1274	727	13528	1.56284	0.00897494	0.00180147	0.00476261
16	2	4.83979	6	transcriptional regulation	GOTERM_BP_FAT	GO:0006357~regulation of transcription from RNA polymerase II promoter	GTF2H1	general transcription factor IIH, polypeptide 1, 62kDa	2	up	hsa-miR-301a	0.2	0.45	up	0.66	107	6.11429	2.60336e-06	JDP2, CDX2, STAT5B, CNOT2, MED22, MED20, GABPB1, HOXC8, PROP1, SMARCD2, RARB, TWIST1, SATB2, RXRB, STRN3, MECP2, ZHX2, MED11, ARNTL, MED10, MED19, MED15, ZNF238, JUN, SMARCA5, TFAP2C, CALR, SOX8, VDR, MEIS2, RUNX1, TAF1, KLF6, IKZF3, IKZF1, KLF9, KLF12, KLF10, FOXA1, SMAD4, RYBP, BRIP1, SAP18, TEAD2, TEAD3, FOXP3, BRCA1, FOXP1, FOXP2, HDAC3, HDAC2, SALL4, HOPX, ABL1, TCF12, ZFHX3, CRYM, NCOR2, PP…	1274	727	13528	1.56284	0.00897494	0.00180147	0.00476261
16	2	4.83979	6	transcriptional regulation	GOTERM_BP_FAT	GO:0006357~regulation of transcription from RNA polymerase II promoter	HOXC8	homeobox C8	2	up	hsa-miR-301a	0.24	0.42	up	0.66	107	6.11429	2.60336e-06	JDP2, CDX2, STAT5B, CNOT2, MED22, MED20, GABPB1, HOXC8, PROP1, SMARCD2, RARB, TWIST1, SATB2, RXRB, STRN3, MECP2, ZHX2, MED11, ARNTL, MED10, MED19, MED15, ZNF238, JUN, SMARCA5, TFAP2C, CALR, SOX8, VDR, MEIS2, RUNX1, TAF1, KLF6, IKZF3, IKZF1, KLF9, KLF12, KLF10, FOXA1, SMAD4, RYBP, BRIP1, SAP18, TEAD2, TEAD3, FOXP3, BRCA1, FOXP1, FOXP2, HDAC3, HDAC2, SALL4, HOPX, ABL1, TCF12, ZFHX3, CRYM, NCOR2, PP…	1274	727	13528	1.56284	0.00897494	0.00180147	0.00476261
16	2	4.83979	6	transcriptional regulation	GOTERM_BP_FAT	GO:0006357~regulation of transcription from RNA polymerase II promoter	IGF1	insulin-like growth factor 1 (somatomedin C)	3	up	hsa-miR-301a	0.48	0.57	up	0.66	107	6.11429	2.60336e-06	JDP2, CDX2, STAT5B, CNOT2, MED22, MED20, GABPB1, HOXC8, PROP1, SMARCD2, RARB, TWIST1, SATB2, RXRB, STRN3, MECP2, ZHX2, MED11, ARNTL, MED10, MED19, MED15, ZNF238, JUN, SMARCA5, TFAP2C, CALR, SOX8, VDR, MEIS2, RUNX1, TAF1, KLF6, IKZF3, IKZF1, KLF9, KLF12, KLF10, FOXA1, SMAD4, RYBP, BRIP1, SAP18, TEAD2, TEAD3, FOXP3, BRCA1, FOXP1, FOXP2, HDAC3, HDAC2, SALL4, HOPX, ABL1, TCF12, ZFHX3, CRYM, NCOR2, PP…	1274	727	13528	1.56284	0.00897494	0.00180147	0.00476261
16	2	4.83979	6	transcriptional regulation	GOTERM_BP_FAT	GO:0006357~regulation of transcription from RNA polymerase II promoter	IKZF1	IKAROS family zinc finger 1 (Ikaros)	4	up	hsa-miR-301a	0.13	0.47	up	0.66	107	6.11429	2.60336e-06	JDP2, CDX2, STAT5B, CNOT2, MED22, MED20, GABPB1, HOXC8, PROP1, SMARCD2, RARB, TWIST1, SATB2, RXRB, STRN3, MECP2, ZHX2, MED11, ARNTL, MED10, MED19, MED15, ZNF238, JUN, SMARCA5, TFAP2C, CALR, SOX8, VDR, MEIS2, RUNX1, TAF1, KLF6, IKZF3, IKZF1, KLF9, KLF12, KLF10, FOXA1, SMAD4, RYBP, BRIP1, SAP18, TEAD2, TEAD3, FOXP3, BRCA1, FOXP1, FOXP2, HDAC3, HDAC2, SALL4, HOPX, ABL1, TCF12, ZFHX3, CRYM, NCOR2, PP…	1274	727	13528	1.56284	0.00897494	0.00180147	0.00476261
16	2	4.83979	6	transcriptional regulation	GOTERM_BP_FAT	GO:0006357~regulation of transcription from RNA polymerase II promoter	IRF1	interferon regulatory factor 1	2	up	hsa-miR-301a	0.51	0.73	up	0.66	107	6.11429	2.60336e-06	JDP2, CDX2, STAT5B, CNOT2, MED22, MED20, GABPB1, HOXC8, PROP1, SMARCD2, RARB, TWIST1, SATB2, RXRB, STRN3, MECP2, ZHX2, MED11, ARNTL, MED10, MED19, MED15, ZNF238, JUN, SMARCA5, TFAP2C, CALR, SOX8, VDR, MEIS2, RUNX1, TAF1, KLF6, IKZF3, IKZF1, KLF9, KLF12, KLF10, FOXA1, SMAD4, RYBP, BRIP1, SAP18, TEAD2, TEAD3, FOXP3, BRCA1, FOXP1, FOXP2, HDAC3, HDAC2, SALL4, HOPX, ABL1, TCF12, ZFHX3, CRYM, NCOR2, PP…	1274	727	13528	1.56284	0.00897494	0.00180147	0.00476261
16	2	4.83979	6	transcriptional regulation	GOTERM_BP_FAT	GO:0006357~regulation of transcription from RNA polymerase II promoter	JARID2	jumonji, AT rich interactive domain 2	2	up	hsa-miR-301a	0.5	0.4	up	0.66	107	6.11429	2.60336e-06	JDP2, CDX2, STAT5B, CNOT2, MED22, MED20, GABPB1, HOXC8, PROP1, SMARCD2, RARB, TWIST1, SATB2, RXRB, STRN3, MECP2, ZHX2, MED11, ARNTL, MED10, MED19, MED15, ZNF238, JUN, SMARCA5, TFAP2C, CALR, SOX8, VDR, MEIS2, RUNX1, TAF1, KLF6, IKZF3, IKZF1, KLF9, KLF12, KLF10, FOXA1, SMAD4, RYBP, BRIP1, SAP18, TEAD2, TEAD3, FOXP3, BRCA1, FOXP1, FOXP2, HDAC3, HDAC2, SALL4, HOPX, ABL1, TCF12, ZFHX3, CRYM, NCOR2, PP…	1274	727	13528	1.56284	0.00897494	0.00180147	0.00476261
16	2	4.83979	6	transcriptional regulation	GOTERM_BP_FAT	GO:0006357~regulation of transcription from RNA polymerase II promoter	JMY	junction mediating and regulatory protein, p53 cofactor	7	up	hsa-miR-301a	0.11	0.45	up	0.66	107	6.11429	2.60336e-06	JDP2, CDX2, STAT5B, CNOT2, MED22, MED20, GABPB1, HOXC8, PROP1, SMARCD2, RARB, TWIST1, SATB2, RXRB, STRN3, MECP2, ZHX2, MED11, ARNTL, MED10, MED19, MED15, ZNF238, JUN, SMARCA5, TFAP2C, CALR, SOX8, VDR, MEIS2, RUNX1, TAF1, KLF6, IKZF3, IKZF1, KLF9, KLF12, KLF10, FOXA1, SMAD4, RYBP, BRIP1, SAP18, TEAD2, TEAD3, FOXP3, BRCA1, FOXP1, FOXP2, HDAC3, HDAC2, SALL4, HOPX, ABL1, TCF12, ZFHX3, CRYM, NCOR2, PP…	1274	727	13528	1.56284	0.00897494	0.00180147	0.00476261
16	2	4.83979	6	transcriptional regulation	GOTERM_BP_FAT	GO:0006357~regulation of transcription from RNA polymerase II promoter	MBD2	methyl-CpG binding domain protein 2	8	up	hsa-miR-301a	0.49	0.78	up	0.66	107	6.11429	2.60336e-06	JDP2, CDX2, STAT5B, CNOT2, MED22, MED20, GABPB1, HOXC8, PROP1, SMARCD2, RARB, TWIST1, SATB2, RXRB, STRN3, MECP2, ZHX2, MED11, ARNTL, MED10, MED19, MED15, ZNF238, JUN, SMARCA5, TFAP2C, CALR, SOX8, VDR, MEIS2, RUNX1, TAF1, KLF6, IKZF3, IKZF1, KLF9, KLF12, KLF10, FOXA1, SMAD4, RYBP, BRIP1, SAP18, TEAD2, TEAD3, FOXP3, BRCA1, FOXP1, FOXP2, HDAC3, HDAC2, SALL4, HOPX, ABL1, TCF12, ZFHX3, CRYM, NCOR2, PP…	1274	727	13528	1.56284	0.00897494	0.00180147	0.00476261
16	2	4.83979	6	transcriptional regulation	GOTERM_BP_FAT	GO:0006357~regulation of transcription from RNA polymerase II promoter	MDM4	Mdm4 p53 binding protein homolog (mouse)	4	up	hsa-miR-301a	0.78	1.29	up	0.66	107	6.11429	2.60336e-06	JDP2, CDX2, STAT5B, CNOT2, MED22, MED20, GABPB1, HOXC8, PROP1, SMARCD2, RARB, TWIST1, SATB2, RXRB, STRN3, MECP2, ZHX2, MED11, ARNTL, MED10, MED19, MED15, ZNF238, JUN, SMARCA5, TFAP2C, CALR, SOX8, VDR, MEIS2, RUNX1, TAF1, KLF6, IKZF3, IKZF1, KLF9, KLF12, KLF10, FOXA1, SMAD4, RYBP, BRIP1, SAP18, TEAD2, TEAD3, FOXP3, BRCA1, FOXP1, FOXP2, HDAC3, HDAC2, SALL4, HOPX, ABL1, TCF12, ZFHX3, CRYM, NCOR2, PP…	1274	727	13528	1.56284	0.00897494	0.00180147	0.00476261
16	2	4.83979	6	transcriptional regulation	GOTERM_BP_FAT	GO:0006357~regulation of transcription from RNA polymerase II promoter	MECP2	methyl CpG binding protein 2 (Rett syndrome)	3	up	hsa-miR-301a	0.44	0.43	up	0.66	107	6.11429	2.60336e-06	JDP2, CDX2, STAT5B, CNOT2, MED22, MED20, GABPB1, HOXC8, PROP1, SMARCD2, RARB, TWIST1, SATB2, RXRB, STRN3, MECP2, ZHX2, MED11, ARNTL, MED10, MED19, MED15, ZNF238, JUN, SMARCA5, TFAP2C, CALR, SOX8, VDR, MEIS2, RUNX1, TAF1, KLF6, IKZF3, IKZF1, KLF9, KLF12, KLF10, FOXA1, SMAD4, RYBP, BRIP1, SAP18, TEAD2, TEAD3, FOXP3, BRCA1, FOXP1, FOXP2, HDAC3, HDAC2, SALL4, HOPX, ABL1, TCF12, ZFHX3, CRYM, NCOR2, PP…	1274	727	13528	1.56284	0.00897494	0.00180147	0.00476261
16	2	4.83979	6	transcriptional regulation	GOTERM_BP_FAT	GO:0006357~regulation of transcription from RNA polymerase II promoter	MED15	mediator complex subunit 15	2	up	hsa-miR-301a	0.16	0.53	up	0.66	107	6.11429	2.60336e-06	JDP2, CDX2, STAT5B, CNOT2, MED22, MED20, GABPB1, HOXC8, PROP1, SMARCD2, RARB, TWIST1, SATB2, RXRB, STRN3, MECP2, ZHX2, MED11, ARNTL, MED10, MED19, MED15, ZNF238, JUN, SMARCA5, TFAP2C, CALR, SOX8, VDR, MEIS2, RUNX1, TAF1, KLF6, IKZF3, IKZF1, KLF9, KLF12, KLF10, FOXA1, SMAD4, RYBP, BRIP1, SAP18, TEAD2, TEAD3, FOXP3, BRCA1, FOXP1, FOXP2, HDAC3, HDAC2, SALL4, HOPX, ABL1, TCF12, ZFHX3, CRYM, NCOR2, PP…	1274	727	13528	1.56284	0.00897494	0.00180147	0.00476261
16	2	4.83979	6	transcriptional regulation	GOTERM_BP_FAT	GO:0006357~regulation of transcription from RNA polymerase II promoter	NPAT	nuclear protein, ataxia-telangiectasia locus	5	up	hsa-miR-301a	0.29	0.51	up	0.66	107	6.11429	2.60336e-06	JDP2, CDX2, STAT5B, CNOT2, MED22, MED20, GABPB1, HOXC8, PROP1, SMARCD2, RARB, TWIST1, SATB2, RXRB, STRN3, MECP2, ZHX2, MED11, ARNTL, MED10, MED19, MED15, ZNF238, JUN, SMARCA5, TFAP2C, CALR, SOX8, VDR, MEIS2, RUNX1, TAF1, KLF6, IKZF3, IKZF1, KLF9, KLF12, KLF10, FOXA1, SMAD4, RYBP, BRIP1, SAP18, TEAD2, TEAD3, FOXP3, BRCA1, FOXP1, FOXP2, HDAC3, HDAC2, SALL4, HOPX, ABL1, TCF12, ZFHX3, CRYM, NCOR2, PP…	1274	727	13528	1.56284	0.00897494	0.00180147	0.00476261
16	2	4.83979	6	transcriptional regulation	GOTERM_BP_FAT	GO:0006357~regulation of transcription from RNA polymerase II promoter	PPARG	peroxisome proliferator-activated receptor gamma	3	up	hsa-miR-301a	0.35	0.69	up	0.66	107	6.11429	2.60336e-06	JDP2, CDX2, STAT5B, CNOT2, MED22, MED20, GABPB1, HOXC8, PROP1, SMARCD2, RARB, TWIST1, SATB2, RXRB, STRN3, MECP2, ZHX2, MED11, ARNTL, MED10, MED19, MED15, ZNF238, JUN, SMARCA5, TFAP2C, CALR, SOX8, VDR, MEIS2, RUNX1, TAF1, KLF6, IKZF3, IKZF1, KLF9, KLF12, KLF10, FOXA1, SMAD4, RYBP, BRIP1, SAP18, TEAD2, TEAD3, FOXP3, BRCA1, FOXP1, FOXP2, HDAC3, HDAC2, SALL4, HOPX, ABL1, TCF12, ZFHX3, CRYM, NCOR2, PP…	1274	727	13528	1.56284	0.00897494	0.00180147	0.00476261
16	2	4.83979	6	transcriptional regulation	GOTERM_BP_FAT	GO:0006357~regulation of transcription from RNA polymerase II promoter	SAP18	Sin3A-associated protein, 18kDa	5	up	hsa-miR-301a	0.34	0.74	up	0.66	107	6.11429	2.60336e-06	JDP2, CDX2, STAT5B, CNOT2, MED22, MED20, GABPB1, HOXC8, PROP1, SMARCD2, RARB, TWIST1, SATB2, RXRB, STRN3, MECP2, ZHX2, MED11, ARNTL, MED10, MED19, MED15, ZNF238, JUN, SMARCA5, TFAP2C, CALR, SOX8, VDR, MEIS2, RUNX1, TAF1, KLF6, IKZF3, IKZF1, KLF9, KLF12, KLF10, FOXA1, SMAD4, RYBP, BRIP1, SAP18, TEAD2, TEAD3, FOXP3, BRCA1, FOXP1, FOXP2, HDAC3, HDAC2, SALL4, HOPX, ABL1, TCF12, ZFHX3, CRYM, NCOR2, PP…	1274	727	13528	1.56284	0.00897494	0.00180147	0.00476261
16	2	4.83979	6	transcriptional regulation	GOTERM_BP_FAT	GO:0006357~regulation of transcription from RNA polymerase II promoter	SATB2	SATB homeobox 2	4	up	hsa-miR-301a	0.16	0.63	up	0.66	107	6.11429	2.60336e-06	JDP2, CDX2, STAT5B, CNOT2, MED22, MED20, GABPB1, HOXC8, PROP1, SMARCD2, RARB, TWIST1, SATB2, RXRB, STRN3, MECP2, ZHX2, MED11, ARNTL, MED10, MED19, MED15, ZNF238, JUN, SMARCA5, TFAP2C, CALR, SOX8, VDR, MEIS2, RUNX1, TAF1, KLF6, IKZF3, IKZF1, KLF9, KLF12, KLF10, FOXA1, SMAD4, RYBP, BRIP1, SAP18, TEAD2, TEAD3, FOXP3, BRCA1, FOXP1, FOXP2, HDAC3, HDAC2, SALL4, HOPX, ABL1, TCF12, ZFHX3, CRYM, NCOR2, PP…	1274	727	13528	1.56284	0.00897494	0.00180147	0.00476261
16	2	4.83979	6	transcriptional regulation	GOTERM_BP_FAT	GO:0006357~regulation of transcription from RNA polymerase II promoter	SIK1	salt-inducible kinase 1	5	up	hsa-miR-301a	0.21	0.89	up	0.66	107	6.11429	2.60336e-06	JDP2, CDX2, STAT5B, CNOT2, MED22, MED20, GABPB1, HOXC8, PROP1, SMARCD2, RARB, TWIST1, SATB2, RXRB, STRN3, MECP2, ZHX2, MED11, ARNTL, MED10, MED19, MED15, ZNF238, JUN, SMARCA5, TFAP2C, CALR, SOX8, VDR, MEIS2, RUNX1, TAF1, KLF6, IKZF3, IKZF1, KLF9, KLF12, KLF10, FOXA1, SMAD4, RYBP, BRIP1, SAP18, TEAD2, TEAD3, FOXP3, BRCA1, FOXP1, FOXP2, HDAC3, HDAC2, SALL4, HOPX, ABL1, TCF12, ZFHX3, CRYM, NCOR2, PP…	1274	727	13528	1.56284	0.00897494	0.00180147	0.00476261
16	2	4.83979	6	transcriptional regulation	GOTERM_BP_FAT	GO:0006357~regulation of transcription from RNA polymerase II promoter	SMAD4	SMAD family member 4	4	up	hsa-miR-301a	0.14	-0.55	down	0.66	107	6.11429	2.60336e-06	JDP2, CDX2, STAT5B, CNOT2, MED22, MED20, GABPB1, HOXC8, PROP1, SMARCD2, RARB, TWIST1, SATB2, RXRB, STRN3, MECP2, ZHX2, MED11, ARNTL, MED10, MED19, MED15, ZNF238, JUN, SMARCA5, TFAP2C, CALR, SOX8, VDR, MEIS2, RUNX1, TAF1, KLF6, IKZF3, IKZF1, KLF9, KLF12, KLF10, FOXA1, SMAD4, RYBP, BRIP1, SAP18, TEAD2, TEAD3, FOXP3, BRCA1, FOXP1, FOXP2, HDAC3, HDAC2, SALL4, HOPX, ABL1, TCF12, ZFHX3, CRYM, NCOR2, PP…	1274	727	13528	1.56284	0.00897494	0.00180147	0.00476261
16	2	4.83979	6	transcriptional regulation	GOTERM_BP_FAT	GO:0006357~regulation of transcription from RNA polymerase II promoter	SMARCD2	SWI/SNF related, matrix associated, actin dependent regulator of chromatin, subfamily d, member 2	2	up	hsa-miR-301a	0.35	0.55	up	0.66	107	6.11429	2.60336e-06	JDP2, CDX2, STAT5B, CNOT2, MED22, MED20, GABPB1, HOXC8, PROP1, SMARCD2, RARB, TWIST1, SATB2, RXRB, STRN3, MECP2, ZHX2, MED11, ARNTL, MED10, MED19, MED15, ZNF238, JUN, SMARCA5, TFAP2C, CALR, SOX8, VDR, MEIS2, RUNX1, TAF1, KLF6, IKZF3, IKZF1, KLF9, KLF12, KLF10, FOXA1, SMAD4, RYBP, BRIP1, SAP18, TEAD2, TEAD3, FOXP3, BRCA1, FOXP1, FOXP2, HDAC3, HDAC2, SALL4, HOPX, ABL1, TCF12, ZFHX3, CRYM, NCOR2, PP…	1274	727	13528	1.56284	0.00897494	0.00180147	0.00476261
16	2	4.83979	6	transcriptional regulation	GOTERM_BP_FAT	GO:0006357~regulation of transcription from RNA polymerase II promoter	SOD2	superoxide dismutase 2, mitochondrial	4	up	hsa-miR-301a	0.25	0.47	up	0.66	107	6.11429	2.60336e-06	JDP2, CDX2, STAT5B, CNOT2, MED22, MED20, GABPB1, HOXC8, PROP1, SMARCD2, RARB, TWIST1, SATB2, RXRB, STRN3, MECP2, ZHX2, MED11, ARNTL, MED10, MED19, MED15, ZNF238, JUN, SMARCA5, TFAP2C, CALR, SOX8, VDR, MEIS2, RUNX1, TAF1, KLF6, IKZF3, IKZF1, KLF9, KLF12, KLF10, FOXA1, SMAD4, RYBP, BRIP1, SAP18, TEAD2, TEAD3, FOXP3, BRCA1, FOXP1, FOXP2, HDAC3, HDAC2, SALL4, HOPX, ABL1, TCF12, ZFHX3, CRYM, NCOR2, PP…	1274	727	13528	1.56284	0.00897494	0.00180147	0.00476261
16	2	4.83979	6	transcriptional regulation	GOTERM_BP_FAT	GO:0006357~regulation of transcription from RNA polymerase II promoter	SPEN	spen homolog, transcriptional regulator (Drosophila)	2	up	hsa-miR-301a	0.32	0.55	up	0.66	107	6.11429	2.60336e-06	JDP2, CDX2, STAT5B, CNOT2, MED22, MED20, GABPB1, HOXC8, PROP1, SMARCD2, RARB, TWIST1, SATB2, RXRB, STRN3, MECP2, ZHX2, MED11, ARNTL, MED10, MED19, MED15, ZNF238, JUN, SMARCA5, TFAP2C, CALR, SOX8, VDR, MEIS2, RUNX1, TAF1, KLF6, IKZF3, IKZF1, KLF9, KLF12, KLF10, FOXA1, SMAD4, RYBP, BRIP1, SAP18, TEAD2, TEAD3, FOXP3, BRCA1, FOXP1, FOXP2, HDAC3, HDAC2, SALL4, HOPX, ABL1, TCF12, ZFHX3, CRYM, NCOR2, PP…	1274	727	13528	1.56284	0.00897494	0.00180147	0.00476261
16	2	4.83979	6	transcriptional regulation	GOTERM_BP_FAT	GO:0006357~regulation of transcription from RNA polymerase II promoter	TBX19	T-box 19	5	up	hsa-miR-301a	0.23	0.7	up	0.66	107	6.11429	2.60336e-06	JDP2, CDX2, STAT5B, CNOT2, MED22, MED20, GABPB1, HOXC8, PROP1, SMARCD2, RARB, TWIST1, SATB2, RXRB, STRN3, MECP2, ZHX2, MED11, ARNTL, MED10, MED19, MED15, ZNF238, JUN, SMARCA5, TFAP2C, CALR, SOX8, VDR, MEIS2, RUNX1, TAF1, KLF6, IKZF3, IKZF1, KLF9, KLF12, KLF10, FOXA1, SMAD4, RYBP, BRIP1, SAP18, TEAD2, TEAD3, FOXP3, BRCA1, FOXP1, FOXP2, HDAC3, HDAC2, SALL4, HOPX, ABL1, TCF12, ZFHX3, CRYM, NCOR2, PP…	1274	727	13528	1.56284	0.00897494	0.00180147	0.00476261
16	2	4.83979	6	transcriptional regulation	GOTERM_BP_FAT	GO:0006357~regulation of transcription from RNA polymerase II promoter	ZNF238	zinc finger protein 238	5	up	hsa-miR-301a	0.42	-1.03	down	0.66	107	6.11429	2.60336e-06	JDP2, CDX2, STAT5B, CNOT2, MED22, MED20, GABPB1, HOXC8, PROP1, SMARCD2, RARB, TWIST1, SATB2, RXRB, STRN3, MECP2, ZHX2, MED11, ARNTL, MED10, MED19, MED15, ZNF238, JUN, SMARCA5, TFAP2C, CALR, SOX8, VDR, MEIS2, RUNX1, TAF1, KLF6, IKZF3, IKZF1, KLF9, KLF12, KLF10, FOXA1, SMAD4, RYBP, BRIP1, SAP18, TEAD2, TEAD3, FOXP3, BRCA1, FOXP1, FOXP2, HDAC3, HDAC2, SALL4, HOPX, ABL1, TCF12, ZFHX3, CRYM, NCOR2, PP…	1274	727	13528	1.56284	0.00897494	0.00180147	0.00476261
16	2	4.83979	6	transcriptional regulation	GOTERM_BP_FAT	GO:0006357~regulation of transcription from RNA polymerase II promoter	GTF2H1	general transcription factor IIH, polypeptide 1, 62kDa	2	up	hsa-miR-330-3p	0.25	0.45	up	0.66	107	6.11429	2.60336e-06	JDP2, CDX2, STAT5B, CNOT2, MED22, MED20, GABPB1, HOXC8, PROP1, SMARCD2, RARB, TWIST1, SATB2, RXRB, STRN3, MECP2, ZHX2, MED11, ARNTL, MED10, MED19, MED15, ZNF238, JUN, SMARCA5, TFAP2C, CALR, SOX8, VDR, MEIS2, RUNX1, TAF1, KLF6, IKZF3, IKZF1, KLF9, KLF12, KLF10, FOXA1, SMAD4, RYBP, BRIP1, SAP18, TEAD2, TEAD3, FOXP3, BRCA1, FOXP1, FOXP2, HDAC3, HDAC2, SALL4, HOPX, ABL1, TCF12, ZFHX3, CRYM, NCOR2, PP…	1274	727	13528	1.56284	0.00897494	0.00180147	0.00476261
16	2	4.83979	6	transcriptional regulation	GOTERM_BP_FAT	GO:0006357~regulation of transcription from RNA polymerase II promoter	HOXC8	homeobox C8	2	up	hsa-miR-330-3p	0.18	0.42	up	0.66	107	6.11429	2.60336e-06	JDP2, CDX2, STAT5B, CNOT2, MED22, MED20, GABPB1, HOXC8, PROP1, SMARCD2, RARB, TWIST1, SATB2, RXRB, STRN3, MECP2, ZHX2, MED11, ARNTL, MED10, MED19, MED15, ZNF238, JUN, SMARCA5, TFAP2C, CALR, SOX8, VDR, MEIS2, RUNX1, TAF1, KLF6, IKZF3, IKZF1, KLF9, KLF12, KLF10, FOXA1, SMAD4, RYBP, BRIP1, SAP18, TEAD2, TEAD3, FOXP3, BRCA1, FOXP1, FOXP2, HDAC3, HDAC2, SALL4, HOPX, ABL1, TCF12, ZFHX3, CRYM, NCOR2, PP…	1274	727	13528	1.56284	0.00897494	0.00180147	0.00476261
16	2	4.83979	6	transcriptional regulation	GOTERM_BP_FAT	GO:0006357~regulation of transcription from RNA polymerase II promoter	JMY	junction mediating and regulatory protein, p53 cofactor	7	up	hsa-miR-330-3p	0.45	0.45	up	0.66	107	6.11429	2.60336e-06	JDP2, CDX2, STAT5B, CNOT2, MED22, MED20, GABPB1, HOXC8, PROP1, SMARCD2, RARB, TWIST1, SATB2, RXRB, STRN3, MECP2, ZHX2, MED11, ARNTL, MED10, MED19, MED15, ZNF238, JUN, SMARCA5, TFAP2C, CALR, SOX8, VDR, MEIS2, RUNX1, TAF1, KLF6, IKZF3, IKZF1, KLF9, KLF12, KLF10, FOXA1, SMAD4, RYBP, BRIP1, SAP18, TEAD2, TEAD3, FOXP3, BRCA1, FOXP1, FOXP2, HDAC3, HDAC2, SALL4, HOPX, ABL1, TCF12, ZFHX3, CRYM, NCOR2, PP…	1274	727	13528	1.56284	0.00897494	0.00180147	0.00476261
16	2	4.83979	6	transcriptional regulation	GOTERM_BP_FAT	GO:0006357~regulation of transcription from RNA polymerase II promoter	KLF10	Kruppel-like factor 10	3	up	hsa-miR-330-3p	0.41	0.48	up	0.66	107	6.11429	2.60336e-06	JDP2, CDX2, STAT5B, CNOT2, MED22, MED20, GABPB1, HOXC8, PROP1, SMARCD2, RARB, TWIST1, SATB2, RXRB, STRN3, MECP2, ZHX2, MED11, ARNTL, MED10, MED19, MED15, ZNF238, JUN, SMARCA5, TFAP2C, CALR, SOX8, VDR, MEIS2, RUNX1, TAF1, KLF6, IKZF3, IKZF1, KLF9, KLF12, KLF10, FOXA1, SMAD4, RYBP, BRIP1, SAP18, TEAD2, TEAD3, FOXP3, BRCA1, FOXP1, FOXP2, HDAC3, HDAC2, SALL4, HOPX, ABL1, TCF12, ZFHX3, CRYM, NCOR2, PP…	1274	727	13528	1.56284	0.00897494	0.00180147	0.00476261
16	2	4.83979	6	transcriptional regulation	GOTERM_BP_FAT	GO:0006357~regulation of transcription from RNA polymerase II promoter	KLF9	Kruppel-like factor 9	5	up	hsa-miR-330-3p	0.18	-0.64	down	0.66	107	6.11429	2.60336e-06	JDP2, CDX2, STAT5B, CNOT2, MED22, MED20, GABPB1, HOXC8, PROP1, SMARCD2, RARB, TWIST1, SATB2, RXRB, STRN3, MECP2, ZHX2, MED11, ARNTL, MED10, MED19, MED15, ZNF238, JUN, SMARCA5, TFAP2C, CALR, SOX8, VDR, MEIS2, RUNX1, TAF1, KLF6, IKZF3, IKZF1, KLF9, KLF12, KLF10, FOXA1, SMAD4, RYBP, BRIP1, SAP18, TEAD2, TEAD3, FOXP3, BRCA1, FOXP1, FOXP2, HDAC3, HDAC2, SALL4, HOPX, ABL1, TCF12, ZFHX3, CRYM, NCOR2, PP…	1274	727	13528	1.56284	0.00897494	0.00180147	0.00476261
16	2	4.83979	6	transcriptional regulation	GOTERM_BP_FAT	GO:0006357~regulation of transcription from RNA polymerase II promoter	MTDH	metadherin	3	up	hsa-miR-330-3p	0.18	0.49	up	0.66	107	6.11429	2.60336e-06	JDP2, CDX2, STAT5B, CNOT2, MED22, MED20, GABPB1, HOXC8, PROP1, SMARCD2, RARB, TWIST1, SATB2, RXRB, STRN3, MECP2, ZHX2, MED11, ARNTL, MED10, MED19, MED15, ZNF238, JUN, SMARCA5, TFAP2C, CALR, SOX8, VDR, MEIS2, RUNX1, TAF1, KLF6, IKZF3, IKZF1, KLF9, KLF12, KLF10, FOXA1, SMAD4, RYBP, BRIP1, SAP18, TEAD2, TEAD3, FOXP3, BRCA1, FOXP1, FOXP2, HDAC3, HDAC2, SALL4, HOPX, ABL1, TCF12, ZFHX3, CRYM, NCOR2, PP…	1274	727	13528	1.56284	0.00897494	0.00180147	0.00476261
16	2	4.83979	6	transcriptional regulation	GOTERM_BP_FAT	GO:0006357~regulation of transcription from RNA polymerase II promoter	NCOA2	nuclear receptor coactivator 2	3	up	hsa-miR-330-3p	0.17	0.66	up	0.66	107	6.11429	2.60336e-06	JDP2, CDX2, STAT5B, CNOT2, MED22, MED20, GABPB1, HOXC8, PROP1, SMARCD2, RARB, TWIST1, SATB2, RXRB, STRN3, MECP2, ZHX2, MED11, ARNTL, MED10, MED19, MED15, ZNF238, JUN, SMARCA5, TFAP2C, CALR, SOX8, VDR, MEIS2, RUNX1, TAF1, KLF6, IKZF3, IKZF1, KLF9, KLF12, KLF10, FOXA1, SMAD4, RYBP, BRIP1, SAP18, TEAD2, TEAD3, FOXP3, BRCA1, FOXP1, FOXP2, HDAC3, HDAC2, SALL4, HOPX, ABL1, TCF12, ZFHX3, CRYM, NCOR2, PP…	1274	727	13528	1.56284	0.00897494	0.00180147	0.00476261
16	2	4.83979	6	transcriptional regulation	GOTERM_BP_FAT	GO:0006357~regulation of transcription from RNA polymerase II promoter	NFATC3	nuclear factor of activated T-cells, cytoplasmic, calcineurin-dependent 3	5	up	hsa-miR-330-3p	0.12	-0.85	down	0.66	107	6.11429	2.60336e-06	JDP2, CDX2, STAT5B, CNOT2, MED22, MED20, GABPB1, HOXC8, PROP1, SMARCD2, RARB, TWIST1, SATB2, RXRB, STRN3, MECP2, ZHX2, MED11, ARNTL, MED10, MED19, MED15, ZNF238, JUN, SMARCA5, TFAP2C, CALR, SOX8, VDR, MEIS2, RUNX1, TAF1, KLF6, IKZF3, IKZF1, KLF9, KLF12, KLF10, FOXA1, SMAD4, RYBP, BRIP1, SAP18, TEAD2, TEAD3, FOXP3, BRCA1, FOXP1, FOXP2, HDAC3, HDAC2, SALL4, HOPX, ABL1, TCF12, ZFHX3, CRYM, NCOR2, PP…	1274	727	13528	1.56284	0.00897494	0.00180147	0.00476261
16	2	4.83979	6	transcriptional regulation	GOTERM_BP_FAT	GO:0006357~regulation of transcription from RNA polymerase II promoter	NPAT	nuclear protein, ataxia-telangiectasia locus	5	up	hsa-miR-330-3p	0.1	0.51	up	0.66	107	6.11429	2.60336e-06	JDP2, CDX2, STAT5B, CNOT2, MED22, MED20, GABPB1, HOXC8, PROP1, SMARCD2, RARB, TWIST1, SATB2, RXRB, STRN3, MECP2, ZHX2, MED11, ARNTL, MED10, MED19, MED15, ZNF238, JUN, SMARCA5, TFAP2C, CALR, SOX8, VDR, MEIS2, RUNX1, TAF1, KLF6, IKZF3, IKZF1, KLF9, KLF12, KLF10, FOXA1, SMAD4, RYBP, BRIP1, SAP18, TEAD2, TEAD3, FOXP3, BRCA1, FOXP1, FOXP2, HDAC3, HDAC2, SALL4, HOPX, ABL1, TCF12, ZFHX3, CRYM, NCOR2, PP…	1274	727	13528	1.56284	0.00897494	0.00180147	0.00476261
16	2	4.83979	6	transcriptional regulation	GOTERM_BP_FAT	GO:0006357~regulation of transcription from RNA polymerase II promoter	NRIP1	nuclear receptor interacting protein 1	7	up	hsa-miR-330-3p	0.21	1.29	up	0.66	107	6.11429	2.60336e-06	JDP2, CDX2, STAT5B, CNOT2, MED22, MED20, GABPB1, HOXC8, PROP1, SMARCD2, RARB, TWIST1, SATB2, RXRB, STRN3, MECP2, ZHX2, MED11, ARNTL, MED10, MED19, MED15, ZNF238, JUN, SMARCA5, TFAP2C, CALR, SOX8, VDR, MEIS2, RUNX1, TAF1, KLF6, IKZF3, IKZF1, KLF9, KLF12, KLF10, FOXA1, SMAD4, RYBP, BRIP1, SAP18, TEAD2, TEAD3, FOXP3, BRCA1, FOXP1, FOXP2, HDAC3, HDAC2, SALL4, HOPX, ABL1, TCF12, ZFHX3, CRYM, NCOR2, PP…	1274	727	13528	1.56284	0.00897494	0.00180147	0.00476261
16	2	4.83979	6	transcriptional regulation	GOTERM_BP_FAT	GO:0006357~regulation of transcription from RNA polymerase II promoter	RHOQ	ras homolog gene family, member Q	5	up	hsa-miR-330-3p	0.21	-0.69	down	0.66	107	6.11429	2.60336e-06	JDP2, CDX2, STAT5B, CNOT2, MED22, MED20, GABPB1, HOXC8, PROP1, SMARCD2, RARB, TWIST1, SATB2, RXRB, STRN3, MECP2, ZHX2, MED11, ARNTL, MED10, MED19, MED15, ZNF238, JUN, SMARCA5, TFAP2C, CALR, SOX8, VDR, MEIS2, RUNX1, TAF1, KLF6, IKZF3, IKZF1, KLF9, KLF12, KLF10, FOXA1, SMAD4, RYBP, BRIP1, SAP18, TEAD2, TEAD3, FOXP3, BRCA1, FOXP1, FOXP2, HDAC3, HDAC2, SALL4, HOPX, ABL1, TCF12, ZFHX3, CRYM, NCOR2, PP…	1274	727	13528	1.56284	0.00897494	0.00180147	0.00476261
16	2	4.83979	6	transcriptional regulation	GOTERM_BP_FAT	GO:0006357~regulation of transcription from RNA polymerase II promoter	RUNX1	runt-related transcription factor 1	5	up	hsa-miR-330-3p	0.15	-0.68	down	0.66	107	6.11429	2.60336e-06	JDP2, CDX2, STAT5B, CNOT2, MED22, MED20, GABPB1, HOXC8, PROP1, SMARCD2, RARB, TWIST1, SATB2, RXRB, STRN3, MECP2, ZHX2, MED11, ARNTL, MED10, MED19, MED15, ZNF238, JUN, SMARCA5, TFAP2C, CALR, SOX8, VDR, MEIS2, RUNX1, TAF1, KLF6, IKZF3, IKZF1, KLF9, KLF12, KLF10, FOXA1, SMAD4, RYBP, BRIP1, SAP18, TEAD2, TEAD3, FOXP3, BRCA1, FOXP1, FOXP2, HDAC3, HDAC2, SALL4, HOPX, ABL1, TCF12, ZFHX3, CRYM, NCOR2, PP…	1274	727	13528	1.56284	0.00897494	0.00180147	0.00476261
16	2	4.83979	6	transcriptional regulation	GOTERM_BP_FAT	GO:0006357~regulation of transcription from RNA polymerase II promoter	SALL4	sal-like 4 (Drosophila)	2	up	hsa-miR-330-3p	0.31	0.73	up	0.66	107	6.11429	2.60336e-06	JDP2, CDX2, STAT5B, CNOT2, MED22, MED20, GABPB1, HOXC8, PROP1, SMARCD2, RARB, TWIST1, SATB2, RXRB, STRN3, MECP2, ZHX2, MED11, ARNTL, MED10, MED19, MED15, ZNF238, JUN, SMARCA5, TFAP2C, CALR, SOX8, VDR, MEIS2, RUNX1, TAF1, KLF6, IKZF3, IKZF1, KLF9, KLF12, KLF10, FOXA1, SMAD4, RYBP, BRIP1, SAP18, TEAD2, TEAD3, FOXP3, BRCA1, FOXP1, FOXP2, HDAC3, HDAC2, SALL4, HOPX, ABL1, TCF12, ZFHX3, CRYM, NCOR2, PP…	1274	727	13528	1.56284	0.00897494	0.00180147	0.00476261
16	2	4.83979	6	transcriptional regulation	GOTERM_BP_FAT	GO:0006357~regulation of transcription from RNA polymerase II promoter	SAP18	Sin3A-associated protein, 18kDa	5	up	hsa-miR-330-3p	0.15	0.74	up	0.66	107	6.11429	2.60336e-06	JDP2, CDX2, STAT5B, CNOT2, MED22, MED20, GABPB1, HOXC8, PROP1, SMARCD2, RARB, TWIST1, SATB2, RXRB, STRN3, MECP2, ZHX2, MED11, ARNTL, MED10, MED19, MED15, ZNF238, JUN, SMARCA5, TFAP2C, CALR, SOX8, VDR, MEIS2, RUNX1, TAF1, KLF6, IKZF3, IKZF1, KLF9, KLF12, KLF10, FOXA1, SMAD4, RYBP, BRIP1, SAP18, TEAD2, TEAD3, FOXP3, BRCA1, FOXP1, FOXP2, HDAC3, HDAC2, SALL4, HOPX, ABL1, TCF12, ZFHX3, CRYM, NCOR2, PP…	1274	727	13528	1.56284	0.00897494	0.00180147	0.00476261
16	2	4.83979	6	transcriptional regulation	GOTERM_BP_FAT	GO:0006357~regulation of transcription from RNA polymerase II promoter	SMARCD2	SWI/SNF related, matrix associated, actin dependent regulator of chromatin, subfamily d, member 2	2	up	hsa-miR-330-3p	0.2	0.55	up	0.66	107	6.11429	2.60336e-06	JDP2, CDX2, STAT5B, CNOT2, MED22, MED20, GABPB1, HOXC8, PROP1, SMARCD2, RARB, TWIST1, SATB2, RXRB, STRN3, MECP2, ZHX2, MED11, ARNTL, MED10, MED19, MED15, ZNF238, JUN, SMARCA5, TFAP2C, CALR, SOX8, VDR, MEIS2, RUNX1, TAF1, KLF6, IKZF3, IKZF1, KLF9, KLF12, KLF10, FOXA1, SMAD4, RYBP, BRIP1, SAP18, TEAD2, TEAD3, FOXP3, BRCA1, FOXP1, FOXP2, HDAC3, HDAC2, SALL4, HOPX, ABL1, TCF12, ZFHX3, CRYM, NCOR2, PP…	1274	727	13528	1.56284	0.00897494	0.00180147	0.00476261
16	2	4.83979	6	transcriptional regulation	GOTERM_BP_FAT	GO:0006357~regulation of transcription from RNA polymerase II promoter	SNAI2	snail homolog 2 (Drosophila)	4	up	hsa-miR-330-3p	0.23	0.58	up	0.66	107	6.11429	2.60336e-06	JDP2, CDX2, STAT5B, CNOT2, MED22, MED20, GABPB1, HOXC8, PROP1, SMARCD2, RARB, TWIST1, SATB2, RXRB, STRN3, MECP2, ZHX2, MED11, ARNTL, MED10, MED19, MED15, ZNF238, JUN, SMARCA5, TFAP2C, CALR, SOX8, VDR, MEIS2, RUNX1, TAF1, KLF6, IKZF3, IKZF1, KLF9, KLF12, KLF10, FOXA1, SMAD4, RYBP, BRIP1, SAP18, TEAD2, TEAD3, FOXP3, BRCA1, FOXP1, FOXP2, HDAC3, HDAC2, SALL4, HOPX, ABL1, TCF12, ZFHX3, CRYM, NCOR2, PP…	1274	727	13528	1.56284	0.00897494	0.00180147	0.00476261
16	2	4.83979	6	transcriptional regulation	GOTERM_BP_FAT	GO:0006357~regulation of transcription from RNA polymerase II promoter	SOD2	superoxide dismutase 2, mitochondrial	4	up	hsa-miR-330-3p	0.19	0.47	up	0.66	107	6.11429	2.60336e-06	JDP2, CDX2, STAT5B, CNOT2, MED22, MED20, GABPB1, HOXC8, PROP1, SMARCD2, RARB, TWIST1, SATB2, RXRB, STRN3, MECP2, ZHX2, MED11, ARNTL, MED10, MED19, MED15, ZNF238, JUN, SMARCA5, TFAP2C, CALR, SOX8, VDR, MEIS2, RUNX1, TAF1, KLF6, IKZF3, IKZF1, KLF9, KLF12, KLF10, FOXA1, SMAD4, RYBP, BRIP1, SAP18, TEAD2, TEAD3, FOXP3, BRCA1, FOXP1, FOXP2, HDAC3, HDAC2, SALL4, HOPX, ABL1, TCF12, ZFHX3, CRYM, NCOR2, PP…	1274	727	13528	1.56284	0.00897494	0.00180147	0.00476261
16	2	4.83979	6	transcriptional regulation	GOTERM_BP_FAT	GO:0006357~regulation of transcription from RNA polymerase II promoter	TBL1X	transducin (beta)-like 1X-linked	5	up	hsa-miR-330-3p	0.11	-0.44	down	0.66	107	6.11429	2.60336e-06	JDP2, CDX2, STAT5B, CNOT2, MED22, MED20, GABPB1, HOXC8, PROP1, SMARCD2, RARB, TWIST1, SATB2, RXRB, STRN3, MECP2, ZHX2, MED11, ARNTL, MED10, MED19, MED15, ZNF238, JUN, SMARCA5, TFAP2C, CALR, SOX8, VDR, MEIS2, RUNX1, TAF1, KLF6, IKZF3, IKZF1, KLF9, KLF12, KLF10, FOXA1, SMAD4, RYBP, BRIP1, SAP18, TEAD2, TEAD3, FOXP3, BRCA1, FOXP1, FOXP2, HDAC3, HDAC2, SALL4, HOPX, ABL1, TCF12, ZFHX3, CRYM, NCOR2, PP…	1274	727	13528	1.56284	0.00897494	0.00180147	0.00476261
16	2	4.83979	6	transcriptional regulation	GOTERM_BP_FAT	GO:0006357~regulation of transcription from RNA polymerase II promoter	TBX19	T-box 19	5	up	hsa-miR-330-3p	0.14	0.7	up	0.66	107	6.11429	2.60336e-06	JDP2, CDX2, STAT5B, CNOT2, MED22, MED20, GABPB1, HOXC8, PROP1, SMARCD2, RARB, TWIST1, SATB2, RXRB, STRN3, MECP2, ZHX2, MED11, ARNTL, MED10, MED19, MED15, ZNF238, JUN, SMARCA5, TFAP2C, CALR, SOX8, VDR, MEIS2, RUNX1, TAF1, KLF6, IKZF3, IKZF1, KLF9, KLF12, KLF10, FOXA1, SMAD4, RYBP, BRIP1, SAP18, TEAD2, TEAD3, FOXP3, BRCA1, FOXP1, FOXP2, HDAC3, HDAC2, SALL4, HOPX, ABL1, TCF12, ZFHX3, CRYM, NCOR2, PP…	1274	727	13528	1.56284	0.00897494	0.00180147	0.00476261
16	2	4.83979	6	transcriptional regulation	GOTERM_BP_FAT	GO:0006357~regulation of transcription from RNA polymerase II promoter	DR1	down-regulator of transcription 1, TBP-binding (negative cofactor 2)	5	up	hsa-miR-369-3p	0.2	0.58	up	0.66	107	6.11429	2.60336e-06	JDP2, CDX2, STAT5B, CNOT2, MED22, MED20, GABPB1, HOXC8, PROP1, SMARCD2, RARB, TWIST1, SATB2, RXRB, STRN3, MECP2, ZHX2, MED11, ARNTL, MED10, MED19, MED15, ZNF238, JUN, SMARCA5, TFAP2C, CALR, SOX8, VDR, MEIS2, RUNX1, TAF1, KLF6, IKZF3, IKZF1, KLF9, KLF12, KLF10, FOXA1, SMAD4, RYBP, BRIP1, SAP18, TEAD2, TEAD3, FOXP3, BRCA1, FOXP1, FOXP2, HDAC3, HDAC2, SALL4, HOPX, ABL1, TCF12, ZFHX3, CRYM, NCOR2, PP…	1274	727	13528	1.56284	0.00897494	0.00180147	0.00476261
16	2	4.83979	6	transcriptional regulation	GOTERM_BP_FAT	GO:0006357~regulation of transcription from RNA polymerase II promoter	JMY	junction mediating and regulatory protein, p53 cofactor	7	up	hsa-miR-369-3p	0.12	0.45	up	0.66	107	6.11429	2.60336e-06	JDP2, CDX2, STAT5B, CNOT2, MED22, MED20, GABPB1, HOXC8, PROP1, SMARCD2, RARB, TWIST1, SATB2, RXRB, STRN3, MECP2, ZHX2, MED11, ARNTL, MED10, MED19, MED15, ZNF238, JUN, SMARCA5, TFAP2C, CALR, SOX8, VDR, MEIS2, RUNX1, TAF1, KLF6, IKZF3, IKZF1, KLF9, KLF12, KLF10, FOXA1, SMAD4, RYBP, BRIP1, SAP18, TEAD2, TEAD3, FOXP3, BRCA1, FOXP1, FOXP2, HDAC3, HDAC2, SALL4, HOPX, ABL1, TCF12, ZFHX3, CRYM, NCOR2, PP…	1274	727	13528	1.56284	0.00897494	0.00180147	0.00476261
16	2	4.83979	6	transcriptional regulation	GOTERM_BP_FAT	GO:0006357~regulation of transcription from RNA polymerase II promoter	MBD2	methyl-CpG binding domain protein 2	8	up	hsa-miR-369-3p	0.15	0.78	up	0.66	107	6.11429	2.60336e-06	JDP2, CDX2, STAT5B, CNOT2, MED22, MED20, GABPB1, HOXC8, PROP1, SMARCD2, RARB, TWIST1, SATB2, RXRB, STRN3, MECP2, ZHX2, MED11, ARNTL, MED10, MED19, MED15, ZNF238, JUN, SMARCA5, TFAP2C, CALR, SOX8, VDR, MEIS2, RUNX1, TAF1, KLF6, IKZF3, IKZF1, KLF9, KLF12, KLF10, FOXA1, SMAD4, RYBP, BRIP1, SAP18, TEAD2, TEAD3, FOXP3, BRCA1, FOXP1, FOXP2, HDAC3, HDAC2, SALL4, HOPX, ABL1, TCF12, ZFHX3, CRYM, NCOR2, PP…	1274	727	13528	1.56284	0.00897494	0.00180147	0.00476261
16	2	4.83979	6	transcriptional regulation	GOTERM_BP_FAT	GO:0006357~regulation of transcription from RNA polymerase II promoter	MED10	mediator complex subunit 10	2	up	hsa-miR-369-3p	0.25	0.59	up	0.66	107	6.11429	2.60336e-06	JDP2, CDX2, STAT5B, CNOT2, MED22, MED20, GABPB1, HOXC8, PROP1, SMARCD2, RARB, TWIST1, SATB2, RXRB, STRN3, MECP2, ZHX2, MED11, ARNTL, MED10, MED19, MED15, ZNF238, JUN, SMARCA5, TFAP2C, CALR, SOX8, VDR, MEIS2, RUNX1, TAF1, KLF6, IKZF3, IKZF1, KLF9, KLF12, KLF10, FOXA1, SMAD4, RYBP, BRIP1, SAP18, TEAD2, TEAD3, FOXP3, BRCA1, FOXP1, FOXP2, HDAC3, HDAC2, SALL4, HOPX, ABL1, TCF12, ZFHX3, CRYM, NCOR2, PP…	1274	727	13528	1.56284	0.00897494	0.00180147	0.00476261
16	2	4.83979	6	transcriptional regulation	GOTERM_BP_FAT	GO:0006357~regulation of transcription from RNA polymerase II promoter	RYBP	RING1 and YY1 binding protein	7	up	hsa-miR-369-3p	0.12	-0.56	down	0.66	107	6.11429	2.60336e-06	JDP2, CDX2, STAT5B, CNOT2, MED22, MED20, GABPB1, HOXC8, PROP1, SMARCD2, RARB, TWIST1, SATB2, RXRB, STRN3, MECP2, ZHX2, MED11, ARNTL, MED10, MED19, MED15, ZNF238, JUN, SMARCA5, TFAP2C, CALR, SOX8, VDR, MEIS2, RUNX1, TAF1, KLF6, IKZF3, IKZF1, KLF9, KLF12, KLF10, FOXA1, SMAD4, RYBP, BRIP1, SAP18, TEAD2, TEAD3, FOXP3, BRCA1, FOXP1, FOXP2, HDAC3, HDAC2, SALL4, HOPX, ABL1, TCF12, ZFHX3, CRYM, NCOR2, PP…	1274	727	13528	1.56284	0.00897494	0.00180147	0.00476261
16	2	4.83979	6	transcriptional regulation	GOTERM_BP_FAT	GO:0006357~regulation of transcription from RNA polymerase II promoter	TAF1	TAF1 RNA polymerase II, TATA box binding protein (TBP)-associated factor, 250kDa	2	up	hsa-miR-369-3p	0.2	0.43	up	0.66	107	6.11429	2.60336e-06	JDP2, CDX2, STAT5B, CNOT2, MED22, MED20, GABPB1, HOXC8, PROP1, SMARCD2, RARB, TWIST1, SATB2, RXRB, STRN3, MECP2, ZHX2, MED11, ARNTL, MED10, MED19, MED15, ZNF238, JUN, SMARCA5, TFAP2C, CALR, SOX8, VDR, MEIS2, RUNX1, TAF1, KLF6, IKZF3, IKZF1, KLF9, KLF12, KLF10, FOXA1, SMAD4, RYBP, BRIP1, SAP18, TEAD2, TEAD3, FOXP3, BRCA1, FOXP1, FOXP2, HDAC3, HDAC2, SALL4, HOPX, ABL1, TCF12, ZFHX3, CRYM, NCOR2, PP…	1274	727	13528	1.56284	0.00897494	0.00180147	0.00476261
16	2	4.83979	6	transcriptional regulation	GOTERM_BP_FAT	GO:0006357~regulation of transcription from RNA polymerase II promoter	TCF12	transcription factor 12	3	up	hsa-miR-369-3p	0.1	0.61	up	0.66	107	6.11429	2.60336e-06	JDP2, CDX2, STAT5B, CNOT2, MED22, MED20, GABPB1, HOXC8, PROP1, SMARCD2, RARB, TWIST1, SATB2, RXRB, STRN3, MECP2, ZHX2, MED11, ARNTL, MED10, MED19, MED15, ZNF238, JUN, SMARCA5, TFAP2C, CALR, SOX8, VDR, MEIS2, RUNX1, TAF1, KLF6, IKZF3, IKZF1, KLF9, KLF12, KLF10, FOXA1, SMAD4, RYBP, BRIP1, SAP18, TEAD2, TEAD3, FOXP3, BRCA1, FOXP1, FOXP2, HDAC3, HDAC2, SALL4, HOPX, ABL1, TCF12, ZFHX3, CRYM, NCOR2, PP…	1274	727	13528	1.56284	0.00897494	0.00180147	0.00476261
16	2	4.83979	6	transcriptional regulation	GOTERM_BP_FAT	GO:0006357~regulation of transcription from RNA polymerase II promoter	AES	amino-terminal enhancer of split	2	up	hsa-miR-383	0.21	0.48	up	0.66	107	6.11429	2.60336e-06	JDP2, CDX2, STAT5B, CNOT2, MED22, MED20, GABPB1, HOXC8, PROP1, SMARCD2, RARB, TWIST1, SATB2, RXRB, STRN3, MECP2, ZHX2, MED11, ARNTL, MED10, MED19, MED15, ZNF238, JUN, SMARCA5, TFAP2C, CALR, SOX8, VDR, MEIS2, RUNX1, TAF1, KLF6, IKZF3, IKZF1, KLF9, KLF12, KLF10, FOXA1, SMAD4, RYBP, BRIP1, SAP18, TEAD2, TEAD3, FOXP3, BRCA1, FOXP1, FOXP2, HDAC3, HDAC2, SALL4, HOPX, ABL1, TCF12, ZFHX3, CRYM, NCOR2, PP…	1274	727	13528	1.56284	0.00897494	0.00180147	0.00476261
16	2	4.83979	6	transcriptional regulation	GOTERM_BP_FAT	GO:0006357~regulation of transcription from RNA polymerase II promoter	CREB1	cAMP responsive element binding protein 1	5	up	hsa-miR-383	0.18	0.43	up	0.66	107	6.11429	2.60336e-06	JDP2, CDX2, STAT5B, CNOT2, MED22, MED20, GABPB1, HOXC8, PROP1, SMARCD2, RARB, TWIST1, SATB2, RXRB, STRN3, MECP2, ZHX2, MED11, ARNTL, MED10, MED19, MED15, ZNF238, JUN, SMARCA5, TFAP2C, CALR, SOX8, VDR, MEIS2, RUNX1, TAF1, KLF6, IKZF3, IKZF1, KLF9, KLF12, KLF10, FOXA1, SMAD4, RYBP, BRIP1, SAP18, TEAD2, TEAD3, FOXP3, BRCA1, FOXP1, FOXP2, HDAC3, HDAC2, SALL4, HOPX, ABL1, TCF12, ZFHX3, CRYM, NCOR2, PP…	1274	727	13528	1.56284	0.00897494	0.00180147	0.00476261
16	2	4.83979	6	transcriptional regulation	GOTERM_BP_FAT	GO:0006357~regulation of transcription from RNA polymerase II promoter	DR1	down-regulator of transcription 1, TBP-binding (negative cofactor 2)	5	up	hsa-miR-383	0.12	0.58	up	0.66	107	6.11429	2.60336e-06	JDP2, CDX2, STAT5B, CNOT2, MED22, MED20, GABPB1, HOXC8, PROP1, SMARCD2, RARB, TWIST1, SATB2, RXRB, STRN3, MECP2, ZHX2, MED11, ARNTL, MED10, MED19, MED15, ZNF238, JUN, SMARCA5, TFAP2C, CALR, SOX8, VDR, MEIS2, RUNX1, TAF1, KLF6, IKZF3, IKZF1, KLF9, KLF12, KLF10, FOXA1, SMAD4, RYBP, BRIP1, SAP18, TEAD2, TEAD3, FOXP3, BRCA1, FOXP1, FOXP2, HDAC3, HDAC2, SALL4, HOPX, ABL1, TCF12, ZFHX3, CRYM, NCOR2, PP…	1274	727	13528	1.56284	0.00897494	0.00180147	0.00476261
16	2	4.83979	6	transcriptional regulation	GOTERM_BP_FAT	GO:0006357~regulation of transcription from RNA polymerase II promoter	HIPK2	homeodomain interacting protein kinase 2	3	up	hsa-miR-383	0.19	0.65	up	0.66	107	6.11429	2.60336e-06	JDP2, CDX2, STAT5B, CNOT2, MED22, MED20, GABPB1, HOXC8, PROP1, SMARCD2, RARB, TWIST1, SATB2, RXRB, STRN3, MECP2, ZHX2, MED11, ARNTL, MED10, MED19, MED15, ZNF238, JUN, SMARCA5, TFAP2C, CALR, SOX8, VDR, MEIS2, RUNX1, TAF1, KLF6, IKZF3, IKZF1, KLF9, KLF12, KLF10, FOXA1, SMAD4, RYBP, BRIP1, SAP18, TEAD2, TEAD3, FOXP3, BRCA1, FOXP1, FOXP2, HDAC3, HDAC2, SALL4, HOPX, ABL1, TCF12, ZFHX3, CRYM, NCOR2, PP…	1274	727	13528	1.56284	0.00897494	0.00180147	0.00476261
16	2	4.83979	6	transcriptional regulation	GOTERM_BP_FAT	GO:0006357~regulation of transcription from RNA polymerase II promoter	IKZF1	IKAROS family zinc finger 1 (Ikaros)	4	up	hsa-miR-383	0.41	0.47	up	0.66	107	6.11429	2.60336e-06	JDP2, CDX2, STAT5B, CNOT2, MED22, MED20, GABPB1, HOXC8, PROP1, SMARCD2, RARB, TWIST1, SATB2, RXRB, STRN3, MECP2, ZHX2, MED11, ARNTL, MED10, MED19, MED15, ZNF238, JUN, SMARCA5, TFAP2C, CALR, SOX8, VDR, MEIS2, RUNX1, TAF1, KLF6, IKZF3, IKZF1, KLF9, KLF12, KLF10, FOXA1, SMAD4, RYBP, BRIP1, SAP18, TEAD2, TEAD3, FOXP3, BRCA1, FOXP1, FOXP2, HDAC3, HDAC2, SALL4, HOPX, ABL1, TCF12, ZFHX3, CRYM, NCOR2, PP…	1274	727	13528	1.56284	0.00897494	0.00180147	0.00476261
16	2	4.83979	6	transcriptional regulation	GOTERM_BP_FAT	GO:0006357~regulation of transcription from RNA polymerase II promoter	IRF1	interferon regulatory factor 1	2	up	hsa-miR-383	0.22	0.73	up	0.66	107	6.11429	2.60336e-06	JDP2, CDX2, STAT5B, CNOT2, MED22, MED20, GABPB1, HOXC8, PROP1, SMARCD2, RARB, TWIST1, SATB2, RXRB, STRN3, MECP2, ZHX2, MED11, ARNTL, MED10, MED19, MED15, ZNF238, JUN, SMARCA5, TFAP2C, CALR, SOX8, VDR, MEIS2, RUNX1, TAF1, KLF6, IKZF3, IKZF1, KLF9, KLF12, KLF10, FOXA1, SMAD4, RYBP, BRIP1, SAP18, TEAD2, TEAD3, FOXP3, BRCA1, FOXP1, FOXP2, HDAC3, HDAC2, SALL4, HOPX, ABL1, TCF12, ZFHX3, CRYM, NCOR2, PP…	1274	727	13528	1.56284	0.00897494	0.00180147	0.00476261
16	2	4.83979	6	transcriptional regulation	GOTERM_BP_FAT	GO:0006357~regulation of transcription from RNA polymerase II promoter	MBD2	methyl-CpG binding domain protein 2	8	up	hsa-miR-383	0.14	0.78	up	0.66	107	6.11429	2.60336e-06	JDP2, CDX2, STAT5B, CNOT2, MED22, MED20, GABPB1, HOXC8, PROP1, SMARCD2, RARB, TWIST1, SATB2, RXRB, STRN3, MECP2, ZHX2, MED11, ARNTL, MED10, MED19, MED15, ZNF238, JUN, SMARCA5, TFAP2C, CALR, SOX8, VDR, MEIS2, RUNX1, TAF1, KLF6, IKZF3, IKZF1, KLF9, KLF12, KLF10, FOXA1, SMAD4, RYBP, BRIP1, SAP18, TEAD2, TEAD3, FOXP3, BRCA1, FOXP1, FOXP2, HDAC3, HDAC2, SALL4, HOPX, ABL1, TCF12, ZFHX3, CRYM, NCOR2, PP…	1274	727	13528	1.56284	0.00897494	0.00180147	0.00476261
16	2	4.83979	6	transcriptional regulation	GOTERM_BP_FAT	GO:0006357~regulation of transcription from RNA polymerase II promoter	MDM4	Mdm4 p53 binding protein homolog (mouse)	4	up	hsa-miR-383	0.17	1.29	up	0.66	107	6.11429	2.60336e-06	JDP2, CDX2, STAT5B, CNOT2, MED22, MED20, GABPB1, HOXC8, PROP1, SMARCD2, RARB, TWIST1, SATB2, RXRB, STRN3, MECP2, ZHX2, MED11, ARNTL, MED10, MED19, MED15, ZNF238, JUN, SMARCA5, TFAP2C, CALR, SOX8, VDR, MEIS2, RUNX1, TAF1, KLF6, IKZF3, IKZF1, KLF9, KLF12, KLF10, FOXA1, SMAD4, RYBP, BRIP1, SAP18, TEAD2, TEAD3, FOXP3, BRCA1, FOXP1, FOXP2, HDAC3, HDAC2, SALL4, HOPX, ABL1, TCF12, ZFHX3, CRYM, NCOR2, PP…	1274	727	13528	1.56284	0.00897494	0.00180147	0.00476261
16	2	4.83979	6	transcriptional regulation	GOTERM_BP_FAT	GO:0006357~regulation of transcription from RNA polymerase II promoter	NFAT5	nuclear factor of activated T-cells 5, tonicity-responsive	6	up	hsa-miR-383	0.1	-0.65	down	0.66	107	6.11429	2.60336e-06	JDP2, CDX2, STAT5B, CNOT2, MED22, MED20, GABPB1, HOXC8, PROP1, SMARCD2, RARB, TWIST1, SATB2, RXRB, STRN3, MECP2, ZHX2, MED11, ARNTL, MED10, MED19, MED15, ZNF238, JUN, SMARCA5, TFAP2C, CALR, SOX8, VDR, MEIS2, RUNX1, TAF1, KLF6, IKZF3, IKZF1, KLF9, KLF12, KLF10, FOXA1, SMAD4, RYBP, BRIP1, SAP18, TEAD2, TEAD3, FOXP3, BRCA1, FOXP1, FOXP2, HDAC3, HDAC2, SALL4, HOPX, ABL1, TCF12, ZFHX3, CRYM, NCOR2, PP…	1274	727	13528	1.56284	0.00897494	0.00180147	0.00476261
16	2	4.83979	6	transcriptional regulation	GOTERM_BP_FAT	GO:0006357~regulation of transcription from RNA polymerase II promoter	NPAT	nuclear protein, ataxia-telangiectasia locus	5	up	hsa-miR-383	0.42	0.51	up	0.66	107	6.11429	2.60336e-06	JDP2, CDX2, STAT5B, CNOT2, MED22, MED20, GABPB1, HOXC8, PROP1, SMARCD2, RARB, TWIST1, SATB2, RXRB, STRN3, MECP2, ZHX2, MED11, ARNTL, MED10, MED19, MED15, ZNF238, JUN, SMARCA5, TFAP2C, CALR, SOX8, VDR, MEIS2, RUNX1, TAF1, KLF6, IKZF3, IKZF1, KLF9, KLF12, KLF10, FOXA1, SMAD4, RYBP, BRIP1, SAP18, TEAD2, TEAD3, FOXP3, BRCA1, FOXP1, FOXP2, HDAC3, HDAC2, SALL4, HOPX, ABL1, TCF12, ZFHX3, CRYM, NCOR2, PP…	1274	727	13528	1.56284	0.00897494	0.00180147	0.00476261
16	2	4.83979	6	transcriptional regulation	GOTERM_BP_FAT	GO:0006357~regulation of transcription from RNA polymerase II promoter	SMARCA5	SWI/SNF related, matrix associated, actin dependent regulator of chromatin, subfamily a, member 5	3	up	hsa-miR-383	0.12	0.54	up	0.66	107	6.11429	2.60336e-06	JDP2, CDX2, STAT5B, CNOT2, MED22, MED20, GABPB1, HOXC8, PROP1, SMARCD2, RARB, TWIST1, SATB2, RXRB, STRN3, MECP2, ZHX2, MED11, ARNTL, MED10, MED19, MED15, ZNF238, JUN, SMARCA5, TFAP2C, CALR, SOX8, VDR, MEIS2, RUNX1, TAF1, KLF6, IKZF3, IKZF1, KLF9, KLF12, KLF10, FOXA1, SMAD4, RYBP, BRIP1, SAP18, TEAD2, TEAD3, FOXP3, BRCA1, FOXP1, FOXP2, HDAC3, HDAC2, SALL4, HOPX, ABL1, TCF12, ZFHX3, CRYM, NCOR2, PP…	1274	727	13528	1.56284	0.00897494	0.00180147	0.00476261
16	2	4.83979	6	transcriptional regulation	GOTERM_BP_FAT	GO:0006357~regulation of transcription from RNA polymerase II promoter	SOD2	superoxide dismutase 2, mitochondrial	4	up	hsa-miR-383	0.15	0.47	up	0.66	107	6.11429	2.60336e-06	JDP2, CDX2, STAT5B, CNOT2, MED22, MED20, GABPB1, HOXC8, PROP1, SMARCD2, RARB, TWIST1, SATB2, RXRB, STRN3, MECP2, ZHX2, MED11, ARNTL, MED10, MED19, MED15, ZNF238, JUN, SMARCA5, TFAP2C, CALR, SOX8, VDR, MEIS2, RUNX1, TAF1, KLF6, IKZF3, IKZF1, KLF9, KLF12, KLF10, FOXA1, SMAD4, RYBP, BRIP1, SAP18, TEAD2, TEAD3, FOXP3, BRCA1, FOXP1, FOXP2, HDAC3, HDAC2, SALL4, HOPX, ABL1, TCF12, ZFHX3, CRYM, NCOR2, PP…	1274	727	13528	1.56284	0.00897494	0.00180147	0.00476261
16	2	4.83979	6	transcriptional regulation	GOTERM_BP_FAT	GO:0006357~regulation of transcription from RNA polymerase II promoter	SOX8	SRY (sex determining region Y)-box 8	3	up	hsa-miR-383	0.12	0.5	up	0.66	107	6.11429	2.60336e-06	JDP2, CDX2, STAT5B, CNOT2, MED22, MED20, GABPB1, HOXC8, PROP1, SMARCD2, RARB, TWIST1, SATB2, RXRB, STRN3, MECP2, ZHX2, MED11, ARNTL, MED10, MED19, MED15, ZNF238, JUN, SMARCA5, TFAP2C, CALR, SOX8, VDR, MEIS2, RUNX1, TAF1, KLF6, IKZF3, IKZF1, KLF9, KLF12, KLF10, FOXA1, SMAD4, RYBP, BRIP1, SAP18, TEAD2, TEAD3, FOXP3, BRCA1, FOXP1, FOXP2, HDAC3, HDAC2, SALL4, HOPX, ABL1, TCF12, ZFHX3, CRYM, NCOR2, PP…	1274	727	13528	1.56284	0.00897494	0.00180147	0.00476261
16	2	4.83979	6	transcriptional regulation	GOTERM_BP_FAT	GO:0006357~regulation of transcription from RNA polymerase II promoter	STRN3	striatin, calmodulin binding protein 3	5	up	hsa-miR-383	0.58	0.85	up	0.66	107	6.11429	2.60336e-06	JDP2, CDX2, STAT5B, CNOT2, MED22, MED20, GABPB1, HOXC8, PROP1, SMARCD2, RARB, TWIST1, SATB2, RXRB, STRN3, MECP2, ZHX2, MED11, ARNTL, MED10, MED19, MED15, ZNF238, JUN, SMARCA5, TFAP2C, CALR, SOX8, VDR, MEIS2, RUNX1, TAF1, KLF6, IKZF3, IKZF1, KLF9, KLF12, KLF10, FOXA1, SMAD4, RYBP, BRIP1, SAP18, TEAD2, TEAD3, FOXP3, BRCA1, FOXP1, FOXP2, HDAC3, HDAC2, SALL4, HOPX, ABL1, TCF12, ZFHX3, CRYM, NCOR2, PP…	1274	727	13528	1.56284	0.00897494	0.00180147	0.00476261
16	2	4.83979	6	transcriptional regulation	GOTERM_BP_FAT	GO:0006357~regulation of transcription from RNA polymerase II promoter	TAF1	TAF1 RNA polymerase II, TATA box binding protein (TBP)-associated factor, 250kDa	2	up	hsa-miR-383	0.23	0.43	up	0.66	107	6.11429	2.60336e-06	JDP2, CDX2, STAT5B, CNOT2, MED22, MED20, GABPB1, HOXC8, PROP1, SMARCD2, RARB, TWIST1, SATB2, RXRB, STRN3, MECP2, ZHX2, MED11, ARNTL, MED10, MED19, MED15, ZNF238, JUN, SMARCA5, TFAP2C, CALR, SOX8, VDR, MEIS2, RUNX1, TAF1, KLF6, IKZF3, IKZF1, KLF9, KLF12, KLF10, FOXA1, SMAD4, RYBP, BRIP1, SAP18, TEAD2, TEAD3, FOXP3, BRCA1, FOXP1, FOXP2, HDAC3, HDAC2, SALL4, HOPX, ABL1, TCF12, ZFHX3, CRYM, NCOR2, PP…	1274	727	13528	1.56284	0.00897494	0.00180147	0.00476261
16	2	4.83979	6	transcriptional regulation	GOTERM_BP_FAT	GO:0006357~regulation of transcription from RNA polymerase II promoter	TBX19	T-box 19	5	up	hsa-miR-383	0.36	0.7	up	0.66	107	6.11429	2.60336e-06	JDP2, CDX2, STAT5B, CNOT2, MED22, MED20, GABPB1, HOXC8, PROP1, SMARCD2, RARB, TWIST1, SATB2, RXRB, STRN3, MECP2, ZHX2, MED11, ARNTL, MED10, MED19, MED15, ZNF238, JUN, SMARCA5, TFAP2C, CALR, SOX8, VDR, MEIS2, RUNX1, TAF1, KLF6, IKZF3, IKZF1, KLF9, KLF12, KLF10, FOXA1, SMAD4, RYBP, BRIP1, SAP18, TEAD2, TEAD3, FOXP3, BRCA1, FOXP1, FOXP2, HDAC3, HDAC2, SALL4, HOPX, ABL1, TCF12, ZFHX3, CRYM, NCOR2, PP…	1274	727	13528	1.56284	0.00897494	0.00180147	0.00476261
16	2	4.83979	6	transcriptional regulation	GOTERM_BP_FAT	GO:0006357~regulation of transcription from RNA polymerase II promoter	ZHX2	zinc fingers and homeoboxes 2	3	up	hsa-miR-383	0.11	-0.51	down	0.66	107	6.11429	2.60336e-06	JDP2, CDX2, STAT5B, CNOT2, MED22, MED20, GABPB1, HOXC8, PROP1, SMARCD2, RARB, TWIST1, SATB2, RXRB, STRN3, MECP2, ZHX2, MED11, ARNTL, MED10, MED19, MED15, ZNF238, JUN, SMARCA5, TFAP2C, CALR, SOX8, VDR, MEIS2, RUNX1, TAF1, KLF6, IKZF3, IKZF1, KLF9, KLF12, KLF10, FOXA1, SMAD4, RYBP, BRIP1, SAP18, TEAD2, TEAD3, FOXP3, BRCA1, FOXP1, FOXP2, HDAC3, HDAC2, SALL4, HOPX, ABL1, TCF12, ZFHX3, CRYM, NCOR2, PP…	1274	727	13528	1.56284	0.00897494	0.00180147	0.00476261
16	2	4.83979	6	transcriptional regulation	GOTERM_BP_FAT	GO:0006357~regulation of transcription from RNA polymerase II promoter	ABL1	c-abl oncogene 1, non-receptor tyrosine kinase	4	down	hsa-miR-432	-0.26	-0.49	down	0.66	107	6.11429	2.60336e-06	JDP2, CDX2, STAT5B, CNOT2, MED22, MED20, GABPB1, HOXC8, PROP1, SMARCD2, RARB, TWIST1, SATB2, RXRB, STRN3, MECP2, ZHX2, MED11, ARNTL, MED10, MED19, MED15, ZNF238, JUN, SMARCA5, TFAP2C, CALR, SOX8, VDR, MEIS2, RUNX1, TAF1, KLF6, IKZF3, IKZF1, KLF9, KLF12, KLF10, FOXA1, SMAD4, RYBP, BRIP1, SAP18, TEAD2, TEAD3, FOXP3, BRCA1, FOXP1, FOXP2, HDAC3, HDAC2, SALL4, HOPX, ABL1, TCF12, ZFHX3, CRYM, NCOR2, PP…	1274	727	13528	1.56284	0.00897494	0.00180147	0.00476261
16	2	4.83979	6	transcriptional regulation	GOTERM_BP_FAT	GO:0006357~regulation of transcription from RNA polymerase II promoter	BRIP1	BRCA1 interacting protein C-terminal helicase 1	5	down	hsa-miR-432	-0.18	-0.75	down	0.66	107	6.11429	2.60336e-06	JDP2, CDX2, STAT5B, CNOT2, MED22, MED20, GABPB1, HOXC8, PROP1, SMARCD2, RARB, TWIST1, SATB2, RXRB, STRN3, MECP2, ZHX2, MED11, ARNTL, MED10, MED19, MED15, ZNF238, JUN, SMARCA5, TFAP2C, CALR, SOX8, VDR, MEIS2, RUNX1, TAF1, KLF6, IKZF3, IKZF1, KLF9, KLF12, KLF10, FOXA1, SMAD4, RYBP, BRIP1, SAP18, TEAD2, TEAD3, FOXP3, BRCA1, FOXP1, FOXP2, HDAC3, HDAC2, SALL4, HOPX, ABL1, TCF12, ZFHX3, CRYM, NCOR2, PP…	1274	727	13528	1.56284	0.00897494	0.00180147	0.00476261
16	2	4.83979	6	transcriptional regulation	GOTERM_BP_FAT	GO:0006357~regulation of transcription from RNA polymerase II promoter	FOXA1	forkhead box A1	4	down	hsa-miR-432	-0.1	-0.42	down	0.66	107	6.11429	2.60336e-06	JDP2, CDX2, STAT5B, CNOT2, MED22, MED20, GABPB1, HOXC8, PROP1, SMARCD2, RARB, TWIST1, SATB2, RXRB, STRN3, MECP2, ZHX2, MED11, ARNTL, MED10, MED19, MED15, ZNF238, JUN, SMARCA5, TFAP2C, CALR, SOX8, VDR, MEIS2, RUNX1, TAF1, KLF6, IKZF3, IKZF1, KLF9, KLF12, KLF10, FOXA1, SMAD4, RYBP, BRIP1, SAP18, TEAD2, TEAD3, FOXP3, BRCA1, FOXP1, FOXP2, HDAC3, HDAC2, SALL4, HOPX, ABL1, TCF12, ZFHX3, CRYM, NCOR2, PP…	1274	727	13528	1.56284	0.00897494	0.00180147	0.00476261
16	2	4.83979	6	transcriptional regulation	GOTERM_BP_FAT	GO:0006357~regulation of transcription from RNA polymerase II promoter	ID4	inhibitor of DNA binding 4, dominant negative helix-loop-helix protein	3	down	hsa-miR-432	-0.11	-0.4	down	0.66	107	6.11429	2.60336e-06	JDP2, CDX2, STAT5B, CNOT2, MED22, MED20, GABPB1, HOXC8, PROP1, SMARCD2, RARB, TWIST1, SATB2, RXRB, STRN3, MECP2, ZHX2, MED11, ARNTL, MED10, MED19, MED15, ZNF238, JUN, SMARCA5, TFAP2C, CALR, SOX8, VDR, MEIS2, RUNX1, TAF1, KLF6, IKZF3, IKZF1, KLF9, KLF12, KLF10, FOXA1, SMAD4, RYBP, BRIP1, SAP18, TEAD2, TEAD3, FOXP3, BRCA1, FOXP1, FOXP2, HDAC3, HDAC2, SALL4, HOPX, ABL1, TCF12, ZFHX3, CRYM, NCOR2, PP…	1274	727	13528	1.56284	0.00897494	0.00180147	0.00476261
16	2	4.83979	6	transcriptional regulation	GOTERM_BP_FAT	GO:0006357~regulation of transcription from RNA polymerase II promoter	IFNAR2	interferon (alpha, beta and omega) receptor 2	4	down	hsa-miR-432	-0.18	-0.6	down	0.66	107	6.11429	2.60336e-06	JDP2, CDX2, STAT5B, CNOT2, MED22, MED20, GABPB1, HOXC8, PROP1, SMARCD2, RARB, TWIST1, SATB2, RXRB, STRN3, MECP2, ZHX2, MED11, ARNTL, MED10, MED19, MED15, ZNF238, JUN, SMARCA5, TFAP2C, CALR, SOX8, VDR, MEIS2, RUNX1, TAF1, KLF6, IKZF3, IKZF1, KLF9, KLF12, KLF10, FOXA1, SMAD4, RYBP, BRIP1, SAP18, TEAD2, TEAD3, FOXP3, BRCA1, FOXP1, FOXP2, HDAC3, HDAC2, SALL4, HOPX, ABL1, TCF12, ZFHX3, CRYM, NCOR2, PP…	1274	727	13528	1.56284	0.00897494	0.00180147	0.00476261
16	2	4.83979	6	transcriptional regulation	GOTERM_BP_FAT	GO:0006357~regulation of transcription from RNA polymerase II promoter	IKZF3	IKAROS family zinc finger 3 (Aiolos)	2	down	hsa-miR-432	-0.2	-0.42	down	0.66	107	6.11429	2.60336e-06	JDP2, CDX2, STAT5B, CNOT2, MED22, MED20, GABPB1, HOXC8, PROP1, SMARCD2, RARB, TWIST1, SATB2, RXRB, STRN3, MECP2, ZHX2, MED11, ARNTL, MED10, MED19, MED15, ZNF238, JUN, SMARCA5, TFAP2C, CALR, SOX8, VDR, MEIS2, RUNX1, TAF1, KLF6, IKZF3, IKZF1, KLF9, KLF12, KLF10, FOXA1, SMAD4, RYBP, BRIP1, SAP18, TEAD2, TEAD3, FOXP3, BRCA1, FOXP1, FOXP2, HDAC3, HDAC2, SALL4, HOPX, ABL1, TCF12, ZFHX3, CRYM, NCOR2, PP…	1274	727	13528	1.56284	0.00897494	0.00180147	0.00476261
16	2	4.83979	6	transcriptional regulation	GOTERM_BP_FAT	GO:0006357~regulation of transcription from RNA polymerase II promoter	JDP2	Jun dimerization protein 2	4	down	hsa-miR-432	-0.17	-0.54	down	0.66	107	6.11429	2.60336e-06	JDP2, CDX2, STAT5B, CNOT2, MED22, MED20, GABPB1, HOXC8, PROP1, SMARCD2, RARB, TWIST1, SATB2, RXRB, STRN3, MECP2, ZHX2, MED11, ARNTL, MED10, MED19, MED15, ZNF238, JUN, SMARCA5, TFAP2C, CALR, SOX8, VDR, MEIS2, RUNX1, TAF1, KLF6, IKZF3, IKZF1, KLF9, KLF12, KLF10, FOXA1, SMAD4, RYBP, BRIP1, SAP18, TEAD2, TEAD3, FOXP3, BRCA1, FOXP1, FOXP2, HDAC3, HDAC2, SALL4, HOPX, ABL1, TCF12, ZFHX3, CRYM, NCOR2, PP…	1274	727	13528	1.56284	0.00897494	0.00180147	0.00476261
16	2	4.83979	6	transcriptional regulation	GOTERM_BP_FAT	GO:0006357~regulation of transcription from RNA polymerase II promoter	KLF6	Kruppel-like factor 6	3	down	hsa-miR-432	-0.24	-0.47	down	0.66	107	6.11429	2.60336e-06	JDP2, CDX2, STAT5B, CNOT2, MED22, MED20, GABPB1, HOXC8, PROP1, SMARCD2, RARB, TWIST1, SATB2, RXRB, STRN3, MECP2, ZHX2, MED11, ARNTL, MED10, MED19, MED15, ZNF238, JUN, SMARCA5, TFAP2C, CALR, SOX8, VDR, MEIS2, RUNX1, TAF1, KLF6, IKZF3, IKZF1, KLF9, KLF12, KLF10, FOXA1, SMAD4, RYBP, BRIP1, SAP18, TEAD2, TEAD3, FOXP3, BRCA1, FOXP1, FOXP2, HDAC3, HDAC2, SALL4, HOPX, ABL1, TCF12, ZFHX3, CRYM, NCOR2, PP…	1274	727	13528	1.56284	0.00897494	0.00180147	0.00476261
16	2	4.83979	6	transcriptional regulation	GOTERM_BP_FAT	GO:0006357~regulation of transcription from RNA polymerase II promoter	NFAT5	nuclear factor of activated T-cells 5, tonicity-responsive	6	down	hsa-miR-432	-0.34	-0.65	down	0.66	107	6.11429	2.60336e-06	JDP2, CDX2, STAT5B, CNOT2, MED22, MED20, GABPB1, HOXC8, PROP1, SMARCD2, RARB, TWIST1, SATB2, RXRB, STRN3, MECP2, ZHX2, MED11, ARNTL, MED10, MED19, MED15, ZNF238, JUN, SMARCA5, TFAP2C, CALR, SOX8, VDR, MEIS2, RUNX1, TAF1, KLF6, IKZF3, IKZF1, KLF9, KLF12, KLF10, FOXA1, SMAD4, RYBP, BRIP1, SAP18, TEAD2, TEAD3, FOXP3, BRCA1, FOXP1, FOXP2, HDAC3, HDAC2, SALL4, HOPX, ABL1, TCF12, ZFHX3, CRYM, NCOR2, PP…	1274	727	13528	1.56284	0.00897494	0.00180147	0.00476261
16	2	4.83979	6	transcriptional regulation	GOTERM_BP_FAT	GO:0006357~regulation of transcription from RNA polymerase II promoter	NPAS2	neuronal PAS domain protein 2	4	down	hsa-miR-432	-0.17	-0.41	down	0.66	107	6.11429	2.60336e-06	JDP2, CDX2, STAT5B, CNOT2, MED22, MED20, GABPB1, HOXC8, PROP1, SMARCD2, RARB, TWIST1, SATB2, RXRB, STRN3, MECP2, ZHX2, MED11, ARNTL, MED10, MED19, MED15, ZNF238, JUN, SMARCA5, TFAP2C, CALR, SOX8, VDR, MEIS2, RUNX1, TAF1, KLF6, IKZF3, IKZF1, KLF9, KLF12, KLF10, FOXA1, SMAD4, RYBP, BRIP1, SAP18, TEAD2, TEAD3, FOXP3, BRCA1, FOXP1, FOXP2, HDAC3, HDAC2, SALL4, HOPX, ABL1, TCF12, ZFHX3, CRYM, NCOR2, PP…	1274	727	13528	1.56284	0.00897494	0.00180147	0.00476261
16	2	4.83979	6	transcriptional regulation	GOTERM_BP_FAT	GO:0006357~regulation of transcription from RNA polymerase II promoter	NRIP1	nuclear receptor interacting protein 1	7	down	hsa-miR-432	-0.12	1.29	up	0.66	107	6.11429	2.60336e-06	JDP2, CDX2, STAT5B, CNOT2, MED22, MED20, GABPB1, HOXC8, PROP1, SMARCD2, RARB, TWIST1, SATB2, RXRB, STRN3, MECP2, ZHX2, MED11, ARNTL, MED10, MED19, MED15, ZNF238, JUN, SMARCA5, TFAP2C, CALR, SOX8, VDR, MEIS2, RUNX1, TAF1, KLF6, IKZF3, IKZF1, KLF9, KLF12, KLF10, FOXA1, SMAD4, RYBP, BRIP1, SAP18, TEAD2, TEAD3, FOXP3, BRCA1, FOXP1, FOXP2, HDAC3, HDAC2, SALL4, HOPX, ABL1, TCF12, ZFHX3, CRYM, NCOR2, PP…	1274	727	13528	1.56284	0.00897494	0.00180147	0.00476261
16	2	4.83979	6	transcriptional regulation	GOTERM_BP_FAT	GO:0006357~regulation of transcription from RNA polymerase II promoter	RUNX1	runt-related transcription factor 1	5	down	hsa-miR-432	-0.24	-0.68	down	0.66	107	6.11429	2.60336e-06	JDP2, CDX2, STAT5B, CNOT2, MED22, MED20, GABPB1, HOXC8, PROP1, SMARCD2, RARB, TWIST1, SATB2, RXRB, STRN3, MECP2, ZHX2, MED11, ARNTL, MED10, MED19, MED15, ZNF238, JUN, SMARCA5, TFAP2C, CALR, SOX8, VDR, MEIS2, RUNX1, TAF1, KLF6, IKZF3, IKZF1, KLF9, KLF12, KLF10, FOXA1, SMAD4, RYBP, BRIP1, SAP18, TEAD2, TEAD3, FOXP3, BRCA1, FOXP1, FOXP2, HDAC3, HDAC2, SALL4, HOPX, ABL1, TCF12, ZFHX3, CRYM, NCOR2, PP…	1274	727	13528	1.56284	0.00897494	0.00180147	0.00476261
16	2	4.83979	6	transcriptional regulation	GOTERM_BP_FAT	GO:0006357~regulation of transcription from RNA polymerase II promoter	RXRB	retinoid X receptor, beta	2	down	hsa-miR-432	-0.38	-0.49	down	0.66	107	6.11429	2.60336e-06	JDP2, CDX2, STAT5B, CNOT2, MED22, MED20, GABPB1, HOXC8, PROP1, SMARCD2, RARB, TWIST1, SATB2, RXRB, STRN3, MECP2, ZHX2, MED11, ARNTL, MED10, MED19, MED15, ZNF238, JUN, SMARCA5, TFAP2C, CALR, SOX8, VDR, MEIS2, RUNX1, TAF1, KLF6, IKZF3, IKZF1, KLF9, KLF12, KLF10, FOXA1, SMAD4, RYBP, BRIP1, SAP18, TEAD2, TEAD3, FOXP3, BRCA1, FOXP1, FOXP2, HDAC3, HDAC2, SALL4, HOPX, ABL1, TCF12, ZFHX3, CRYM, NCOR2, PP…	1274	727	13528	1.56284	0.00897494	0.00180147	0.00476261
16	2	4.83979	6	transcriptional regulation	GOTERM_BP_FAT	GO:0006357~regulation of transcription from RNA polymerase II promoter	SOX8	SRY (sex determining region Y)-box 8	3	down	hsa-miR-432	-0.1	0.5	up	0.66	107	6.11429	2.60336e-06	JDP2, CDX2, STAT5B, CNOT2, MED22, MED20, GABPB1, HOXC8, PROP1, SMARCD2, RARB, TWIST1, SATB2, RXRB, STRN3, MECP2, ZHX2, MED11, ARNTL, MED10, MED19, MED15, ZNF238, JUN, SMARCA5, TFAP2C, CALR, SOX8, VDR, MEIS2, RUNX1, TAF1, KLF6, IKZF3, IKZF1, KLF9, KLF12, KLF10, FOXA1, SMAD4, RYBP, BRIP1, SAP18, TEAD2, TEAD3, FOXP3, BRCA1, FOXP1, FOXP2, HDAC3, HDAC2, SALL4, HOPX, ABL1, TCF12, ZFHX3, CRYM, NCOR2, PP…	1274	727	13528	1.56284	0.00897494	0.00180147	0.00476261
16	2	4.83979	6	transcriptional regulation	GOTERM_BP_FAT	GO:0006357~regulation of transcription from RNA polymerase II promoter	STAT2	signal transducer and activator of transcription 2, 113kDa	4	down	hsa-miR-432	-0.59	-0.77	down	0.66	107	6.11429	2.60336e-06	JDP2, CDX2, STAT5B, CNOT2, MED22, MED20, GABPB1, HOXC8, PROP1, SMARCD2, RARB, TWIST1, SATB2, RXRB, STRN3, MECP2, ZHX2, MED11, ARNTL, MED10, MED19, MED15, ZNF238, JUN, SMARCA5, TFAP2C, CALR, SOX8, VDR, MEIS2, RUNX1, TAF1, KLF6, IKZF3, IKZF1, KLF9, KLF12, KLF10, FOXA1, SMAD4, RYBP, BRIP1, SAP18, TEAD2, TEAD3, FOXP3, BRCA1, FOXP1, FOXP2, HDAC3, HDAC2, SALL4, HOPX, ABL1, TCF12, ZFHX3, CRYM, NCOR2, PP…	1274	727	13528	1.56284	0.00897494	0.00180147	0.00476261
16	2	4.83979	6	transcriptional regulation	GOTERM_BP_FAT	GO:0006357~regulation of transcription from RNA polymerase II promoter	STRN3	striatin, calmodulin binding protein 3	5	down	hsa-miR-432	-0.24	0.85	up	0.66	107	6.11429	2.60336e-06	JDP2, CDX2, STAT5B, CNOT2, MED22, MED20, GABPB1, HOXC8, PROP1, SMARCD2, RARB, TWIST1, SATB2, RXRB, STRN3, MECP2, ZHX2, MED11, ARNTL, MED10, MED19, MED15, ZNF238, JUN, SMARCA5, TFAP2C, CALR, SOX8, VDR, MEIS2, RUNX1, TAF1, KLF6, IKZF3, IKZF1, KLF9, KLF12, KLF10, FOXA1, SMAD4, RYBP, BRIP1, SAP18, TEAD2, TEAD3, FOXP3, BRCA1, FOXP1, FOXP2, HDAC3, HDAC2, SALL4, HOPX, ABL1, TCF12, ZFHX3, CRYM, NCOR2, PP…	1274	727	13528	1.56284	0.00897494	0.00180147	0.00476261
16	2	4.83979	6	transcriptional regulation	GOTERM_BP_FAT	GO:0006357~regulation of transcription from RNA polymerase II promoter	ZHX2	zinc fingers and homeoboxes 2	3	down	hsa-miR-432	-0.16	-0.51	down	0.66	107	6.11429	2.60336e-06	JDP2, CDX2, STAT5B, CNOT2, MED22, MED20, GABPB1, HOXC8, PROP1, SMARCD2, RARB, TWIST1, SATB2, RXRB, STRN3, MECP2, ZHX2, MED11, ARNTL, MED10, MED19, MED15, ZNF238, JUN, SMARCA5, TFAP2C, CALR, SOX8, VDR, MEIS2, RUNX1, TAF1, KLF6, IKZF3, IKZF1, KLF9, KLF12, KLF10, FOXA1, SMAD4, RYBP, BRIP1, SAP18, TEAD2, TEAD3, FOXP3, BRCA1, FOXP1, FOXP2, HDAC3, HDAC2, SALL4, HOPX, ABL1, TCF12, ZFHX3, CRYM, NCOR2, PP…	1274	727	13528	1.56284	0.00897494	0.00180147	0.00476261
16	2	4.83979	6	transcriptional regulation	GOTERM_BP_FAT	GO:0006357~regulation of transcription from RNA polymerase II promoter	ZMIZ1	zinc finger, MIZ-type containing 1	2	down	hsa-miR-432	-0.14	-0.5	down	0.66	107	6.11429	2.60336e-06	JDP2, CDX2, STAT5B, CNOT2, MED22, MED20, GABPB1, HOXC8, PROP1, SMARCD2, RARB, TWIST1, SATB2, RXRB, STRN3, MECP2, ZHX2, MED11, ARNTL, MED10, MED19, MED15, ZNF238, JUN, SMARCA5, TFAP2C, CALR, SOX8, VDR, MEIS2, RUNX1, TAF1, KLF6, IKZF3, IKZF1, KLF9, KLF12, KLF10, FOXA1, SMAD4, RYBP, BRIP1, SAP18, TEAD2, TEAD3, FOXP3, BRCA1, FOXP1, FOXP2, HDAC3, HDAC2, SALL4, HOPX, ABL1, TCF12, ZFHX3, CRYM, NCOR2, PP…	1274	727	13528	1.56284	0.00897494	0.00180147	0.00476261
16	2	4.83979	6	transcriptional regulation	GOTERM_BP_FAT	GO:0006357~regulation of transcription from RNA polymerase II promoter	ABL1	c-abl oncogene 1, non-receptor tyrosine kinase	4	down	hsa-miR-455-3p	-0.24	-0.49	down	0.66	107	6.11429	2.60336e-06	JDP2, CDX2, STAT5B, CNOT2, MED22, MED20, GABPB1, HOXC8, PROP1, SMARCD2, RARB, TWIST1, SATB2, RXRB, STRN3, MECP2, ZHX2, MED11, ARNTL, MED10, MED19, MED15, ZNF238, JUN, SMARCA5, TFAP2C, CALR, SOX8, VDR, MEIS2, RUNX1, TAF1, KLF6, IKZF3, IKZF1, KLF9, KLF12, KLF10, FOXA1, SMAD4, RYBP, BRIP1, SAP18, TEAD2, TEAD3, FOXP3, BRCA1, FOXP1, FOXP2, HDAC3, HDAC2, SALL4, HOPX, ABL1, TCF12, ZFHX3, CRYM, NCOR2, PP…	1274	727	13528	1.56284	0.00897494	0.00180147	0.00476261
16	2	4.83979	6	transcriptional regulation	GOTERM_BP_FAT	GO:0006357~regulation of transcription from RNA polymerase II promoter	BRIP1	BRCA1 interacting protein C-terminal helicase 1	5	down	hsa-miR-455-3p	-0.19	-0.75	down	0.66	107	6.11429	2.60336e-06	JDP2, CDX2, STAT5B, CNOT2, MED22, MED20, GABPB1, HOXC8, PROP1, SMARCD2, RARB, TWIST1, SATB2, RXRB, STRN3, MECP2, ZHX2, MED11, ARNTL, MED10, MED19, MED15, ZNF238, JUN, SMARCA5, TFAP2C, CALR, SOX8, VDR, MEIS2, RUNX1, TAF1, KLF6, IKZF3, IKZF1, KLF9, KLF12, KLF10, FOXA1, SMAD4, RYBP, BRIP1, SAP18, TEAD2, TEAD3, FOXP3, BRCA1, FOXP1, FOXP2, HDAC3, HDAC2, SALL4, HOPX, ABL1, TCF12, ZFHX3, CRYM, NCOR2, PP…	1274	727	13528	1.56284	0.00897494	0.00180147	0.00476261
16	2	4.83979	6	transcriptional regulation	GOTERM_BP_FAT	GO:0006357~regulation of transcription from RNA polymerase II promoter	CALR	calreticulin	2	down	hsa-miR-455-3p	-0.22	-0.55	down	0.66	107	6.11429	2.60336e-06	JDP2, CDX2, STAT5B, CNOT2, MED22, MED20, GABPB1, HOXC8, PROP1, SMARCD2, RARB, TWIST1, SATB2, RXRB, STRN3, MECP2, ZHX2, MED11, ARNTL, MED10, MED19, MED15, ZNF238, JUN, SMARCA5, TFAP2C, CALR, SOX8, VDR, MEIS2, RUNX1, TAF1, KLF6, IKZF3, IKZF1, KLF9, KLF12, KLF10, FOXA1, SMAD4, RYBP, BRIP1, SAP18, TEAD2, TEAD3, FOXP3, BRCA1, FOXP1, FOXP2, HDAC3, HDAC2, SALL4, HOPX, ABL1, TCF12, ZFHX3, CRYM, NCOR2, PP…	1274	727	13528	1.56284	0.00897494	0.00180147	0.00476261
16	2	4.83979	6	transcriptional regulation	GOTERM_BP_FAT	GO:0006357~regulation of transcription from RNA polymerase II promoter	CDX2	caudal type homeobox 2	2	down	hsa-miR-455-3p	-0.5	-0.81	down	0.66	107	6.11429	2.60336e-06	JDP2, CDX2, STAT5B, CNOT2, MED22, MED20, GABPB1, HOXC8, PROP1, SMARCD2, RARB, TWIST1, SATB2, RXRB, STRN3, MECP2, ZHX2, MED11, ARNTL, MED10, MED19, MED15, ZNF238, JUN, SMARCA5, TFAP2C, CALR, SOX8, VDR, MEIS2, RUNX1, TAF1, KLF6, IKZF3, IKZF1, KLF9, KLF12, KLF10, FOXA1, SMAD4, RYBP, BRIP1, SAP18, TEAD2, TEAD3, FOXP3, BRCA1, FOXP1, FOXP2, HDAC3, HDAC2, SALL4, HOPX, ABL1, TCF12, ZFHX3, CRYM, NCOR2, PP…	1274	727	13528	1.56284	0.00897494	0.00180147	0.00476261
16	2	4.83979	6	transcriptional regulation	GOTERM_BP_FAT	GO:0006357~regulation of transcription from RNA polymerase II promoter	CREB1	cAMP responsive element binding protein 1	5	down	hsa-miR-455-3p	-0.24	0.43	up	0.66	107	6.11429	2.60336e-06	JDP2, CDX2, STAT5B, CNOT2, MED22, MED20, GABPB1, HOXC8, PROP1, SMARCD2, RARB, TWIST1, SATB2, RXRB, STRN3, MECP2, ZHX2, MED11, ARNTL, MED10, MED19, MED15, ZNF238, JUN, SMARCA5, TFAP2C, CALR, SOX8, VDR, MEIS2, RUNX1, TAF1, KLF6, IKZF3, IKZF1, KLF9, KLF12, KLF10, FOXA1, SMAD4, RYBP, BRIP1, SAP18, TEAD2, TEAD3, FOXP3, BRCA1, FOXP1, FOXP2, HDAC3, HDAC2, SALL4, HOPX, ABL1, TCF12, ZFHX3, CRYM, NCOR2, PP…	1274	727	13528	1.56284	0.00897494	0.00180147	0.00476261
16	2	4.83979	6	transcriptional regulation	GOTERM_BP_FAT	GO:0006357~regulation of transcription from RNA polymerase II promoter	ECSIT	ECSIT homolog (Drosophila)	2	down	hsa-miR-455-3p	-0.23	-0.42	down	0.66	107	6.11429	2.60336e-06	JDP2, CDX2, STAT5B, CNOT2, MED22, MED20, GABPB1, HOXC8, PROP1, SMARCD2, RARB, TWIST1, SATB2, RXRB, STRN3, MECP2, ZHX2, MED11, ARNTL, MED10, MED19, MED15, ZNF238, JUN, SMARCA5, TFAP2C, CALR, SOX8, VDR, MEIS2, RUNX1, TAF1, KLF6, IKZF3, IKZF1, KLF9, KLF12, KLF10, FOXA1, SMAD4, RYBP, BRIP1, SAP18, TEAD2, TEAD3, FOXP3, BRCA1, FOXP1, FOXP2, HDAC3, HDAC2, SALL4, HOPX, ABL1, TCF12, ZFHX3, CRYM, NCOR2, PP…	1274	727	13528	1.56284	0.00897494	0.00180147	0.00476261
16	2	4.83979	6	transcriptional regulation	GOTERM_BP_FAT	GO:0006357~regulation of transcription from RNA polymerase II promoter	GABPB1	GA binding protein transcription factor, beta subunit 1	4	down	hsa-miR-455-3p	-0.33	-0.42	down	0.66	107	6.11429	2.60336e-06	JDP2, CDX2, STAT5B, CNOT2, MED22, MED20, GABPB1, HOXC8, PROP1, SMARCD2, RARB, TWIST1, SATB2, RXRB, STRN3, MECP2, ZHX2, MED11, ARNTL, MED10, MED19, MED15, ZNF238, JUN, SMARCA5, TFAP2C, CALR, SOX8, VDR, MEIS2, RUNX1, TAF1, KLF6, IKZF3, IKZF1, KLF9, KLF12, KLF10, FOXA1, SMAD4, RYBP, BRIP1, SAP18, TEAD2, TEAD3, FOXP3, BRCA1, FOXP1, FOXP2, HDAC3, HDAC2, SALL4, HOPX, ABL1, TCF12, ZFHX3, CRYM, NCOR2, PP…	1274	727	13528	1.56284	0.00897494	0.00180147	0.00476261
16	2	4.83979	6	transcriptional regulation	GOTERM_BP_FAT	GO:0006357~regulation of transcription from RNA polymerase II promoter	HDAC2	histone deacetylase 2	2	down	hsa-miR-455-3p	-0.28	-0.5	down	0.66	107	6.11429	2.60336e-06	JDP2, CDX2, STAT5B, CNOT2, MED22, MED20, GABPB1, HOXC8, PROP1, SMARCD2, RARB, TWIST1, SATB2, RXRB, STRN3, MECP2, ZHX2, MED11, ARNTL, MED10, MED19, MED15, ZNF238, JUN, SMARCA5, TFAP2C, CALR, SOX8, VDR, MEIS2, RUNX1, TAF1, KLF6, IKZF3, IKZF1, KLF9, KLF12, KLF10, FOXA1, SMAD4, RYBP, BRIP1, SAP18, TEAD2, TEAD3, FOXP3, BRCA1, FOXP1, FOXP2, HDAC3, HDAC2, SALL4, HOPX, ABL1, TCF12, ZFHX3, CRYM, NCOR2, PP…	1274	727	13528	1.56284	0.00897494	0.00180147	0.00476261
16	2	4.83979	6	transcriptional regulation	GOTERM_BP_FAT	GO:0006357~regulation of transcription from RNA polymerase II promoter	HDAC3	histone deacetylase 3	2	down	hsa-miR-455-3p	-0.13	-0.46	down	0.66	107	6.11429	2.60336e-06	JDP2, CDX2, STAT5B, CNOT2, MED22, MED20, GABPB1, HOXC8, PROP1, SMARCD2, RARB, TWIST1, SATB2, RXRB, STRN3, MECP2, ZHX2, MED11, ARNTL, MED10, MED19, MED15, ZNF238, JUN, SMARCA5, TFAP2C, CALR, SOX8, VDR, MEIS2, RUNX1, TAF1, KLF6, IKZF3, IKZF1, KLF9, KLF12, KLF10, FOXA1, SMAD4, RYBP, BRIP1, SAP18, TEAD2, TEAD3, FOXP3, BRCA1, FOXP1, FOXP2, HDAC3, HDAC2, SALL4, HOPX, ABL1, TCF12, ZFHX3, CRYM, NCOR2, PP…	1274	727	13528	1.56284	0.00897494	0.00180147	0.00476261
16	2	4.83979	6	transcriptional regulation	GOTERM_BP_FAT	GO:0006357~regulation of transcription from RNA polymerase II promoter	ID4	inhibitor of DNA binding 4, dominant negative helix-loop-helix protein	3	down	hsa-miR-455-3p	-0.16	-0.4	down	0.66	107	6.11429	2.60336e-06	JDP2, CDX2, STAT5B, CNOT2, MED22, MED20, GABPB1, HOXC8, PROP1, SMARCD2, RARB, TWIST1, SATB2, RXRB, STRN3, MECP2, ZHX2, MED11, ARNTL, MED10, MED19, MED15, ZNF238, JUN, SMARCA5, TFAP2C, CALR, SOX8, VDR, MEIS2, RUNX1, TAF1, KLF6, IKZF3, IKZF1, KLF9, KLF12, KLF10, FOXA1, SMAD4, RYBP, BRIP1, SAP18, TEAD2, TEAD3, FOXP3, BRCA1, FOXP1, FOXP2, HDAC3, HDAC2, SALL4, HOPX, ABL1, TCF12, ZFHX3, CRYM, NCOR2, PP…	1274	727	13528	1.56284	0.00897494	0.00180147	0.00476261
16	2	4.83979	6	transcriptional regulation	GOTERM_BP_FAT	GO:0006357~regulation of transcription from RNA polymerase II promoter	IKZF1	IKAROS family zinc finger 1 (Ikaros)	4	down	hsa-miR-455-3p	-0.17	0.47	up	0.66	107	6.11429	2.60336e-06	JDP2, CDX2, STAT5B, CNOT2, MED22, MED20, GABPB1, HOXC8, PROP1, SMARCD2, RARB, TWIST1, SATB2, RXRB, STRN3, MECP2, ZHX2, MED11, ARNTL, MED10, MED19, MED15, ZNF238, JUN, SMARCA5, TFAP2C, CALR, SOX8, VDR, MEIS2, RUNX1, TAF1, KLF6, IKZF3, IKZF1, KLF9, KLF12, KLF10, FOXA1, SMAD4, RYBP, BRIP1, SAP18, TEAD2, TEAD3, FOXP3, BRCA1, FOXP1, FOXP2, HDAC3, HDAC2, SALL4, HOPX, ABL1, TCF12, ZFHX3, CRYM, NCOR2, PP…	1274	727	13528	1.56284	0.00897494	0.00180147	0.00476261
16	2	4.83979	6	transcriptional regulation	GOTERM_BP_FAT	GO:0006357~regulation of transcription from RNA polymerase II promoter	JUN	jun proto-oncogene	2	down	hsa-miR-455-3p	-0.18	-0.44	down	0.66	107	6.11429	2.60336e-06	JDP2, CDX2, STAT5B, CNOT2, MED22, MED20, GABPB1, HOXC8, PROP1, SMARCD2, RARB, TWIST1, SATB2, RXRB, STRN3, MECP2, ZHX2, MED11, ARNTL, MED10, MED19, MED15, ZNF238, JUN, SMARCA5, TFAP2C, CALR, SOX8, VDR, MEIS2, RUNX1, TAF1, KLF6, IKZF3, IKZF1, KLF9, KLF12, KLF10, FOXA1, SMAD4, RYBP, BRIP1, SAP18, TEAD2, TEAD3, FOXP3, BRCA1, FOXP1, FOXP2, HDAC3, HDAC2, SALL4, HOPX, ABL1, TCF12, ZFHX3, CRYM, NCOR2, PP…	1274	727	13528	1.56284	0.00897494	0.00180147	0.00476261
16	2	4.83979	6	transcriptional regulation	GOTERM_BP_FAT	GO:0006357~regulation of transcription from RNA polymerase II promoter	KLF12	Kruppel-like factor 12	5	down	hsa-miR-455-3p	-0.11	-0.49	down	0.66	107	6.11429	2.60336e-06	JDP2, CDX2, STAT5B, CNOT2, MED22, MED20, GABPB1, HOXC8, PROP1, SMARCD2, RARB, TWIST1, SATB2, RXRB, STRN3, MECP2, ZHX2, MED11, ARNTL, MED10, MED19, MED15, ZNF238, JUN, SMARCA5, TFAP2C, CALR, SOX8, VDR, MEIS2, RUNX1, TAF1, KLF6, IKZF3, IKZF1, KLF9, KLF12, KLF10, FOXA1, SMAD4, RYBP, BRIP1, SAP18, TEAD2, TEAD3, FOXP3, BRCA1, FOXP1, FOXP2, HDAC3, HDAC2, SALL4, HOPX, ABL1, TCF12, ZFHX3, CRYM, NCOR2, PP…	1274	727	13528	1.56284	0.00897494	0.00180147	0.00476261
16	2	4.83979	6	transcriptional regulation	GOTERM_BP_FAT	GO:0006357~regulation of transcription from RNA polymerase II promoter	KLF6	Kruppel-like factor 6	3	down	hsa-miR-455-3p	-0.12	-0.47	down	0.66	107	6.11429	2.60336e-06	JDP2, CDX2, STAT5B, CNOT2, MED22, MED20, GABPB1, HOXC8, PROP1, SMARCD2, RARB, TWIST1, SATB2, RXRB, STRN3, MECP2, ZHX2, MED11, ARNTL, MED10, MED19, MED15, ZNF238, JUN, SMARCA5, TFAP2C, CALR, SOX8, VDR, MEIS2, RUNX1, TAF1, KLF6, IKZF3, IKZF1, KLF9, KLF12, KLF10, FOXA1, SMAD4, RYBP, BRIP1, SAP18, TEAD2, TEAD3, FOXP3, BRCA1, FOXP1, FOXP2, HDAC3, HDAC2, SALL4, HOPX, ABL1, TCF12, ZFHX3, CRYM, NCOR2, PP…	1274	727	13528	1.56284	0.00897494	0.00180147	0.00476261
16	2	4.83979	6	transcriptional regulation	GOTERM_BP_FAT	GO:0006357~regulation of transcription from RNA polymerase II promoter	NCOR2	nuclear receptor corepressor 2	3	down	hsa-miR-455-3p	-0.13	-0.41	down	0.66	107	6.11429	2.60336e-06	JDP2, CDX2, STAT5B, CNOT2, MED22, MED20, GABPB1, HOXC8, PROP1, SMARCD2, RARB, TWIST1, SATB2, RXRB, STRN3, MECP2, ZHX2, MED11, ARNTL, MED10, MED19, MED15, ZNF238, JUN, SMARCA5, TFAP2C, CALR, SOX8, VDR, MEIS2, RUNX1, TAF1, KLF6, IKZF3, IKZF1, KLF9, KLF12, KLF10, FOXA1, SMAD4, RYBP, BRIP1, SAP18, TEAD2, TEAD3, FOXP3, BRCA1, FOXP1, FOXP2, HDAC3, HDAC2, SALL4, HOPX, ABL1, TCF12, ZFHX3, CRYM, NCOR2, PP…	1274	727	13528	1.56284	0.00897494	0.00180147	0.00476261
16	2	4.83979	6	transcriptional regulation	GOTERM_BP_FAT	GO:0006357~regulation of transcription from RNA polymerase II promoter	NUFIP1	nuclear fragile X mental retardation protein interacting protein 1	5	down	hsa-miR-455-3p	-0.17	-0.71	down	0.66	107	6.11429	2.60336e-06	JDP2, CDX2, STAT5B, CNOT2, MED22, MED20, GABPB1, HOXC8, PROP1, SMARCD2, RARB, TWIST1, SATB2, RXRB, STRN3, MECP2, ZHX2, MED11, ARNTL, MED10, MED19, MED15, ZNF238, JUN, SMARCA5, TFAP2C, CALR, SOX8, VDR, MEIS2, RUNX1, TAF1, KLF6, IKZF3, IKZF1, KLF9, KLF12, KLF10, FOXA1, SMAD4, RYBP, BRIP1, SAP18, TEAD2, TEAD3, FOXP3, BRCA1, FOXP1, FOXP2, HDAC3, HDAC2, SALL4, HOPX, ABL1, TCF12, ZFHX3, CRYM, NCOR2, PP…	1274	727	13528	1.56284	0.00897494	0.00180147	0.00476261
16	2	4.83979	6	transcriptional regulation	GOTERM_BP_FAT	GO:0006357~regulation of transcription from RNA polymerase II promoter	RARB	retinoic acid receptor, beta	1	down	hsa-miR-455-3p	-0.49	-0.49	down	0.66	107	6.11429	2.60336e-06	JDP2, CDX2, STAT5B, CNOT2, MED22, MED20, GABPB1, HOXC8, PROP1, SMARCD2, RARB, TWIST1, SATB2, RXRB, STRN3, MECP2, ZHX2, MED11, ARNTL, MED10, MED19, MED15, ZNF238, JUN, SMARCA5, TFAP2C, CALR, SOX8, VDR, MEIS2, RUNX1, TAF1, KLF6, IKZF3, IKZF1, KLF9, KLF12, KLF10, FOXA1, SMAD4, RYBP, BRIP1, SAP18, TEAD2, TEAD3, FOXP3, BRCA1, FOXP1, FOXP2, HDAC3, HDAC2, SALL4, HOPX, ABL1, TCF12, ZFHX3, CRYM, NCOR2, PP…	1274	727	13528	1.56284	0.00897494	0.00180147	0.00476261
16	2	4.83979	6	transcriptional regulation	GOTERM_BP_FAT	GO:0006357~regulation of transcription from RNA polymerase II promoter	RHOQ	ras homolog gene family, member Q	5	down	hsa-miR-455-3p	-0.22	-0.69	down	0.66	107	6.11429	2.60336e-06	JDP2, CDX2, STAT5B, CNOT2, MED22, MED20, GABPB1, HOXC8, PROP1, SMARCD2, RARB, TWIST1, SATB2, RXRB, STRN3, MECP2, ZHX2, MED11, ARNTL, MED10, MED19, MED15, ZNF238, JUN, SMARCA5, TFAP2C, CALR, SOX8, VDR, MEIS2, RUNX1, TAF1, KLF6, IKZF3, IKZF1, KLF9, KLF12, KLF10, FOXA1, SMAD4, RYBP, BRIP1, SAP18, TEAD2, TEAD3, FOXP3, BRCA1, FOXP1, FOXP2, HDAC3, HDAC2, SALL4, HOPX, ABL1, TCF12, ZFHX3, CRYM, NCOR2, PP…	1274	727	13528	1.56284	0.00897494	0.00180147	0.00476261
16	2	4.83979	6	transcriptional regulation	GOTERM_BP_FAT	GO:0006357~regulation of transcription from RNA polymerase II promoter	TEAD2	TEA domain family member 2	2	down	hsa-miR-455-3p	-0.12	-0.44	down	0.66	107	6.11429	2.60336e-06	JDP2, CDX2, STAT5B, CNOT2, MED22, MED20, GABPB1, HOXC8, PROP1, SMARCD2, RARB, TWIST1, SATB2, RXRB, STRN3, MECP2, ZHX2, MED11, ARNTL, MED10, MED19, MED15, ZNF238, JUN, SMARCA5, TFAP2C, CALR, SOX8, VDR, MEIS2, RUNX1, TAF1, KLF6, IKZF3, IKZF1, KLF9, KLF12, KLF10, FOXA1, SMAD4, RYBP, BRIP1, SAP18, TEAD2, TEAD3, FOXP3, BRCA1, FOXP1, FOXP2, HDAC3, HDAC2, SALL4, HOPX, ABL1, TCF12, ZFHX3, CRYM, NCOR2, PP…	1274	727	13528	1.56284	0.00897494	0.00180147	0.00476261
16	2	4.83979	6	transcriptional regulation	GOTERM_BP_FAT	GO:0006357~regulation of transcription from RNA polymerase II promoter	TEAD3	TEA domain family member 3	3	down	hsa-miR-455-3p	-0.33	-0.44	down	0.66	107	6.11429	2.60336e-06	JDP2, CDX2, STAT5B, CNOT2, MED22, MED20, GABPB1, HOXC8, PROP1, SMARCD2, RARB, TWIST1, SATB2, RXRB, STRN3, MECP2, ZHX2, MED11, ARNTL, MED10, MED19, MED15, ZNF238, JUN, SMARCA5, TFAP2C, CALR, SOX8, VDR, MEIS2, RUNX1, TAF1, KLF6, IKZF3, IKZF1, KLF9, KLF12, KLF10, FOXA1, SMAD4, RYBP, BRIP1, SAP18, TEAD2, TEAD3, FOXP3, BRCA1, FOXP1, FOXP2, HDAC3, HDAC2, SALL4, HOPX, ABL1, TCF12, ZFHX3, CRYM, NCOR2, PP…	1274	727	13528	1.56284	0.00897494	0.00180147	0.00476261
16	2	4.83979	6	transcriptional regulation	GOTERM_BP_FAT	GO:0006357~regulation of transcription from RNA polymerase II promoter	TRIM27	tripartite motif containing 27	2	down	hsa-miR-455-3p	-0.14	-0.5	down	0.66	107	6.11429	2.60336e-06	JDP2, CDX2, STAT5B, CNOT2, MED22, MED20, GABPB1, HOXC8, PROP1, SMARCD2, RARB, TWIST1, SATB2, RXRB, STRN3, MECP2, ZHX2, MED11, ARNTL, MED10, MED19, MED15, ZNF238, JUN, SMARCA5, TFAP2C, CALR, SOX8, VDR, MEIS2, RUNX1, TAF1, KLF6, IKZF3, IKZF1, KLF9, KLF12, KLF10, FOXA1, SMAD4, RYBP, BRIP1, SAP18, TEAD2, TEAD3, FOXP3, BRCA1, FOXP1, FOXP2, HDAC3, HDAC2, SALL4, HOPX, ABL1, TCF12, ZFHX3, CRYM, NCOR2, PP…	1274	727	13528	1.56284	0.00897494	0.00180147	0.00476261
16	2	4.83979	6	transcriptional regulation	GOTERM_BP_FAT	GO:0006357~regulation of transcription from RNA polymerase II promoter	ZNF238	zinc finger protein 238	5	down	hsa-miR-455-3p	-0.48	-1.03	down	0.66	107	6.11429	2.60336e-06	JDP2, CDX2, STAT5B, CNOT2, MED22, MED20, GABPB1, HOXC8, PROP1, SMARCD2, RARB, TWIST1, SATB2, RXRB, STRN3, MECP2, ZHX2, MED11, ARNTL, MED10, MED19, MED15, ZNF238, JUN, SMARCA5, TFAP2C, CALR, SOX8, VDR, MEIS2, RUNX1, TAF1, KLF6, IKZF3, IKZF1, KLF9, KLF12, KLF10, FOXA1, SMAD4, RYBP, BRIP1, SAP18, TEAD2, TEAD3, FOXP3, BRCA1, FOXP1, FOXP2, HDAC3, HDAC2, SALL4, HOPX, ABL1, TCF12, ZFHX3, CRYM, NCOR2, PP…	1274	727	13528	1.56284	0.00897494	0.00180147	0.00476261
16	2	4.83979	6	transcriptional regulation	GOTERM_BP_FAT	GO:0006357~regulation of transcription from RNA polymerase II promoter	AES	amino-terminal enhancer of split	2	up	hsa-miR-511	0.27	0.48	up	0.66	107	6.11429	2.60336e-06	JDP2, CDX2, STAT5B, CNOT2, MED22, MED20, GABPB1, HOXC8, PROP1, SMARCD2, RARB, TWIST1, SATB2, RXRB, STRN3, MECP2, ZHX2, MED11, ARNTL, MED10, MED19, MED15, ZNF238, JUN, SMARCA5, TFAP2C, CALR, SOX8, VDR, MEIS2, RUNX1, TAF1, KLF6, IKZF3, IKZF1, KLF9, KLF12, KLF10, FOXA1, SMAD4, RYBP, BRIP1, SAP18, TEAD2, TEAD3, FOXP3, BRCA1, FOXP1, FOXP2, HDAC3, HDAC2, SALL4, HOPX, ABL1, TCF12, ZFHX3, CRYM, NCOR2, PP…	1274	727	13528	1.56284	0.00897494	0.00180147	0.00476261
16	2	4.83979	6	transcriptional regulation	GOTERM_BP_FAT	GO:0006357~regulation of transcription from RNA polymerase II promoter	CNOT2	CCR4-NOT transcription complex, subunit 2	3	up	hsa-miR-511	0.17	0.5	up	0.66	107	6.11429	2.60336e-06	JDP2, CDX2, STAT5B, CNOT2, MED22, MED20, GABPB1, HOXC8, PROP1, SMARCD2, RARB, TWIST1, SATB2, RXRB, STRN3, MECP2, ZHX2, MED11, ARNTL, MED10, MED19, MED15, ZNF238, JUN, SMARCA5, TFAP2C, CALR, SOX8, VDR, MEIS2, RUNX1, TAF1, KLF6, IKZF3, IKZF1, KLF9, KLF12, KLF10, FOXA1, SMAD4, RYBP, BRIP1, SAP18, TEAD2, TEAD3, FOXP3, BRCA1, FOXP1, FOXP2, HDAC3, HDAC2, SALL4, HOPX, ABL1, TCF12, ZFHX3, CRYM, NCOR2, PP…	1274	727	13528	1.56284	0.00897494	0.00180147	0.00476261
16	2	4.83979	6	transcriptional regulation	GOTERM_BP_FAT	GO:0006357~regulation of transcription from RNA polymerase II promoter	CREB1	cAMP responsive element binding protein 1	5	up	hsa-miR-511	0.25	0.43	up	0.66	107	6.11429	2.60336e-06	JDP2, CDX2, STAT5B, CNOT2, MED22, MED20, GABPB1, HOXC8, PROP1, SMARCD2, RARB, TWIST1, SATB2, RXRB, STRN3, MECP2, ZHX2, MED11, ARNTL, MED10, MED19, MED15, ZNF238, JUN, SMARCA5, TFAP2C, CALR, SOX8, VDR, MEIS2, RUNX1, TAF1, KLF6, IKZF3, IKZF1, KLF9, KLF12, KLF10, FOXA1, SMAD4, RYBP, BRIP1, SAP18, TEAD2, TEAD3, FOXP3, BRCA1, FOXP1, FOXP2, HDAC3, HDAC2, SALL4, HOPX, ABL1, TCF12, ZFHX3, CRYM, NCOR2, PP…	1274	727	13528	1.56284	0.00897494	0.00180147	0.00476261
16	2	4.83979	6	transcriptional regulation	GOTERM_BP_FAT	GO:0006357~regulation of transcription from RNA polymerase II promoter	FOXA1	forkhead box A1	4	up	hsa-miR-511	0.28	-0.42	down	0.66	107	6.11429	2.60336e-06	JDP2, CDX2, STAT5B, CNOT2, MED22, MED20, GABPB1, HOXC8, PROP1, SMARCD2, RARB, TWIST1, SATB2, RXRB, STRN3, MECP2, ZHX2, MED11, ARNTL, MED10, MED19, MED15, ZNF238, JUN, SMARCA5, TFAP2C, CALR, SOX8, VDR, MEIS2, RUNX1, TAF1, KLF6, IKZF3, IKZF1, KLF9, KLF12, KLF10, FOXA1, SMAD4, RYBP, BRIP1, SAP18, TEAD2, TEAD3, FOXP3, BRCA1, FOXP1, FOXP2, HDAC3, HDAC2, SALL4, HOPX, ABL1, TCF12, ZFHX3, CRYM, NCOR2, PP…	1274	727	13528	1.56284	0.00897494	0.00180147	0.00476261
16	2	4.83979	6	transcriptional regulation	GOTERM_BP_FAT	GO:0006357~regulation of transcription from RNA polymerase II promoter	FOXP2	forkhead box P2	4	up	hsa-miR-511	0.37	0.94	up	0.66	107	6.11429	2.60336e-06	JDP2, CDX2, STAT5B, CNOT2, MED22, MED20, GABPB1, HOXC8, PROP1, SMARCD2, RARB, TWIST1, SATB2, RXRB, STRN3, MECP2, ZHX2, MED11, ARNTL, MED10, MED19, MED15, ZNF238, JUN, SMARCA5, TFAP2C, CALR, SOX8, VDR, MEIS2, RUNX1, TAF1, KLF6, IKZF3, IKZF1, KLF9, KLF12, KLF10, FOXA1, SMAD4, RYBP, BRIP1, SAP18, TEAD2, TEAD3, FOXP3, BRCA1, FOXP1, FOXP2, HDAC3, HDAC2, SALL4, HOPX, ABL1, TCF12, ZFHX3, CRYM, NCOR2, PP…	1274	727	13528	1.56284	0.00897494	0.00180147	0.00476261
16	2	4.83979	6	transcriptional regulation	GOTERM_BP_FAT	GO:0006357~regulation of transcription from RNA polymerase II promoter	HIPK2	homeodomain interacting protein kinase 2	3	up	hsa-miR-511	0.23	0.65	up	0.66	107	6.11429	2.60336e-06	JDP2, CDX2, STAT5B, CNOT2, MED22, MED20, GABPB1, HOXC8, PROP1, SMARCD2, RARB, TWIST1, SATB2, RXRB, STRN3, MECP2, ZHX2, MED11, ARNTL, MED10, MED19, MED15, ZNF238, JUN, SMARCA5, TFAP2C, CALR, SOX8, VDR, MEIS2, RUNX1, TAF1, KLF6, IKZF3, IKZF1, KLF9, KLF12, KLF10, FOXA1, SMAD4, RYBP, BRIP1, SAP18, TEAD2, TEAD3, FOXP3, BRCA1, FOXP1, FOXP2, HDAC3, HDAC2, SALL4, HOPX, ABL1, TCF12, ZFHX3, CRYM, NCOR2, PP…	1274	727	13528	1.56284	0.00897494	0.00180147	0.00476261
16	2	4.83979	6	transcriptional regulation	GOTERM_BP_FAT	GO:0006357~regulation of transcription from RNA polymerase II promoter	MBD2	methyl-CpG binding domain protein 2	8	up	hsa-miR-511	0.2	0.78	up	0.66	107	6.11429	2.60336e-06	JDP2, CDX2, STAT5B, CNOT2, MED22, MED20, GABPB1, HOXC8, PROP1, SMARCD2, RARB, TWIST1, SATB2, RXRB, STRN3, MECP2, ZHX2, MED11, ARNTL, MED10, MED19, MED15, ZNF238, JUN, SMARCA5, TFAP2C, CALR, SOX8, VDR, MEIS2, RUNX1, TAF1, KLF6, IKZF3, IKZF1, KLF9, KLF12, KLF10, FOXA1, SMAD4, RYBP, BRIP1, SAP18, TEAD2, TEAD3, FOXP3, BRCA1, FOXP1, FOXP2, HDAC3, HDAC2, SALL4, HOPX, ABL1, TCF12, ZFHX3, CRYM, NCOR2, PP…	1274	727	13528	1.56284	0.00897494	0.00180147	0.00476261
16	2	4.83979	6	transcriptional regulation	GOTERM_BP_FAT	GO:0006357~regulation of transcription from RNA polymerase II promoter	NFIC	nuclear factor I/C (CCAAT-binding transcription factor)	2	up	hsa-miR-511	0.26	0.44	up	0.66	107	6.11429	2.60336e-06	JDP2, CDX2, STAT5B, CNOT2, MED22, MED20, GABPB1, HOXC8, PROP1, SMARCD2, RARB, TWIST1, SATB2, RXRB, STRN3, MECP2, ZHX2, MED11, ARNTL, MED10, MED19, MED15, ZNF238, JUN, SMARCA5, TFAP2C, CALR, SOX8, VDR, MEIS2, RUNX1, TAF1, KLF6, IKZF3, IKZF1, KLF9, KLF12, KLF10, FOXA1, SMAD4, RYBP, BRIP1, SAP18, TEAD2, TEAD3, FOXP3, BRCA1, FOXP1, FOXP2, HDAC3, HDAC2, SALL4, HOPX, ABL1, TCF12, ZFHX3, CRYM, NCOR2, PP…	1274	727	13528	1.56284	0.00897494	0.00180147	0.00476261
16	2	4.83979	6	transcriptional regulation	GOTERM_BP_FAT	GO:0006357~regulation of transcription from RNA polymerase II promoter	PPARG	peroxisome proliferator-activated receptor gamma	3	up	hsa-miR-511	0.22	0.69	up	0.66	107	6.11429	2.60336e-06	JDP2, CDX2, STAT5B, CNOT2, MED22, MED20, GABPB1, HOXC8, PROP1, SMARCD2, RARB, TWIST1, SATB2, RXRB, STRN3, MECP2, ZHX2, MED11, ARNTL, MED10, MED19, MED15, ZNF238, JUN, SMARCA5, TFAP2C, CALR, SOX8, VDR, MEIS2, RUNX1, TAF1, KLF6, IKZF3, IKZF1, KLF9, KLF12, KLF10, FOXA1, SMAD4, RYBP, BRIP1, SAP18, TEAD2, TEAD3, FOXP3, BRCA1, FOXP1, FOXP2, HDAC3, HDAC2, SALL4, HOPX, ABL1, TCF12, ZFHX3, CRYM, NCOR2, PP…	1274	727	13528	1.56284	0.00897494	0.00180147	0.00476261
16	2	4.83979	6	transcriptional regulation	GOTERM_BP_FAT	GO:0006357~regulation of transcription from RNA polymerase II promoter	PROP1	PROP paired-like homeobox 1	2	up	hsa-miR-511	0.19	0.49	up	0.66	107	6.11429	2.60336e-06	JDP2, CDX2, STAT5B, CNOT2, MED22, MED20, GABPB1, HOXC8, PROP1, SMARCD2, RARB, TWIST1, SATB2, RXRB, STRN3, MECP2, ZHX2, MED11, ARNTL, MED10, MED19, MED15, ZNF238, JUN, SMARCA5, TFAP2C, CALR, SOX8, VDR, MEIS2, RUNX1, TAF1, KLF6, IKZF3, IKZF1, KLF9, KLF12, KLF10, FOXA1, SMAD4, RYBP, BRIP1, SAP18, TEAD2, TEAD3, FOXP3, BRCA1, FOXP1, FOXP2, HDAC3, HDAC2, SALL4, HOPX, ABL1, TCF12, ZFHX3, CRYM, NCOR2, PP…	1274	727	13528	1.56284	0.00897494	0.00180147	0.00476261
16	2	4.83979	6	transcriptional regulation	GOTERM_BP_FAT	GO:0006357~regulation of transcription from RNA polymerase II promoter	RYBP	RING1 and YY1 binding protein	7	up	hsa-miR-511	0.13	-0.56	down	0.66	107	6.11429	2.60336e-06	JDP2, CDX2, STAT5B, CNOT2, MED22, MED20, GABPB1, HOXC8, PROP1, SMARCD2, RARB, TWIST1, SATB2, RXRB, STRN3, MECP2, ZHX2, MED11, ARNTL, MED10, MED19, MED15, ZNF238, JUN, SMARCA5, TFAP2C, CALR, SOX8, VDR, MEIS2, RUNX1, TAF1, KLF6, IKZF3, IKZF1, KLF9, KLF12, KLF10, FOXA1, SMAD4, RYBP, BRIP1, SAP18, TEAD2, TEAD3, FOXP3, BRCA1, FOXP1, FOXP2, HDAC3, HDAC2, SALL4, HOPX, ABL1, TCF12, ZFHX3, CRYM, NCOR2, PP…	1274	727	13528	1.56284	0.00897494	0.00180147	0.00476261
16	2	4.83979	6	transcriptional regulation	GOTERM_BP_FAT	GO:0006357~regulation of transcription from RNA polymerase II promoter	SATB2	SATB homeobox 2	4	up	hsa-miR-511	0.1	0.63	up	0.66	107	6.11429	2.60336e-06	JDP2, CDX2, STAT5B, CNOT2, MED22, MED20, GABPB1, HOXC8, PROP1, SMARCD2, RARB, TWIST1, SATB2, RXRB, STRN3, MECP2, ZHX2, MED11, ARNTL, MED10, MED19, MED15, ZNF238, JUN, SMARCA5, TFAP2C, CALR, SOX8, VDR, MEIS2, RUNX1, TAF1, KLF6, IKZF3, IKZF1, KLF9, KLF12, KLF10, FOXA1, SMAD4, RYBP, BRIP1, SAP18, TEAD2, TEAD3, FOXP3, BRCA1, FOXP1, FOXP2, HDAC3, HDAC2, SALL4, HOPX, ABL1, TCF12, ZFHX3, CRYM, NCOR2, PP…	1274	727	13528	1.56284	0.00897494	0.00180147	0.00476261
16	2	4.83979	6	transcriptional regulation	GOTERM_BP_FAT	GO:0006357~regulation of transcription from RNA polymerase II promoter	SIK1	salt-inducible kinase 1	5	up	hsa-miR-511	0.14	0.89	up	0.66	107	6.11429	2.60336e-06	JDP2, CDX2, STAT5B, CNOT2, MED22, MED20, GABPB1, HOXC8, PROP1, SMARCD2, RARB, TWIST1, SATB2, RXRB, STRN3, MECP2, ZHX2, MED11, ARNTL, MED10, MED19, MED15, ZNF238, JUN, SMARCA5, TFAP2C, CALR, SOX8, VDR, MEIS2, RUNX1, TAF1, KLF6, IKZF3, IKZF1, KLF9, KLF12, KLF10, FOXA1, SMAD4, RYBP, BRIP1, SAP18, TEAD2, TEAD3, FOXP3, BRCA1, FOXP1, FOXP2, HDAC3, HDAC2, SALL4, HOPX, ABL1, TCF12, ZFHX3, CRYM, NCOR2, PP…	1274	727	13528	1.56284	0.00897494	0.00180147	0.00476261
16	2	4.83979	6	transcriptional regulation	GOTERM_BP_FAT	GO:0006357~regulation of transcription from RNA polymerase II promoter	SMARCA5	SWI/SNF related, matrix associated, actin dependent regulator of chromatin, subfamily a, member 5	3	up	hsa-miR-511	0.23	0.54	up	0.66	107	6.11429	2.60336e-06	JDP2, CDX2, STAT5B, CNOT2, MED22, MED20, GABPB1, HOXC8, PROP1, SMARCD2, RARB, TWIST1, SATB2, RXRB, STRN3, MECP2, ZHX2, MED11, ARNTL, MED10, MED19, MED15, ZNF238, JUN, SMARCA5, TFAP2C, CALR, SOX8, VDR, MEIS2, RUNX1, TAF1, KLF6, IKZF3, IKZF1, KLF9, KLF12, KLF10, FOXA1, SMAD4, RYBP, BRIP1, SAP18, TEAD2, TEAD3, FOXP3, BRCA1, FOXP1, FOXP2, HDAC3, HDAC2, SALL4, HOPX, ABL1, TCF12, ZFHX3, CRYM, NCOR2, PP…	1274	727	13528	1.56284	0.00897494	0.00180147	0.00476261
16	2	4.83979	6	transcriptional regulation	GOTERM_BP_FAT	GO:0006357~regulation of transcription from RNA polymerase II promoter	SNAI2	snail homolog 2 (Drosophila)	4	up	hsa-miR-511	0.16	0.58	up	0.66	107	6.11429	2.60336e-06	JDP2, CDX2, STAT5B, CNOT2, MED22, MED20, GABPB1, HOXC8, PROP1, SMARCD2, RARB, TWIST1, SATB2, RXRB, STRN3, MECP2, ZHX2, MED11, ARNTL, MED10, MED19, MED15, ZNF238, JUN, SMARCA5, TFAP2C, CALR, SOX8, VDR, MEIS2, RUNX1, TAF1, KLF6, IKZF3, IKZF1, KLF9, KLF12, KLF10, FOXA1, SMAD4, RYBP, BRIP1, SAP18, TEAD2, TEAD3, FOXP3, BRCA1, FOXP1, FOXP2, HDAC3, HDAC2, SALL4, HOPX, ABL1, TCF12, ZFHX3, CRYM, NCOR2, PP…	1274	727	13528	1.56284	0.00897494	0.00180147	0.00476261
16	2	4.83979	6	transcriptional regulation	GOTERM_BP_FAT	GO:0006357~regulation of transcription from RNA polymerase II promoter	SP100	SP100 nuclear antigen	6	up	hsa-miR-511	0.18	-0.63	down	0.66	107	6.11429	2.60336e-06	JDP2, CDX2, STAT5B, CNOT2, MED22, MED20, GABPB1, HOXC8, PROP1, SMARCD2, RARB, TWIST1, SATB2, RXRB, STRN3, MECP2, ZHX2, MED11, ARNTL, MED10, MED19, MED15, ZNF238, JUN, SMARCA5, TFAP2C, CALR, SOX8, VDR, MEIS2, RUNX1, TAF1, KLF6, IKZF3, IKZF1, KLF9, KLF12, KLF10, FOXA1, SMAD4, RYBP, BRIP1, SAP18, TEAD2, TEAD3, FOXP3, BRCA1, FOXP1, FOXP2, HDAC3, HDAC2, SALL4, HOPX, ABL1, TCF12, ZFHX3, CRYM, NCOR2, PP…	1274	727	13528	1.56284	0.00897494	0.00180147	0.00476261
16	2	4.83979	6	transcriptional regulation	GOTERM_BP_FAT	GO:0006357~regulation of transcription from RNA polymerase II promoter	STRN3	striatin, calmodulin binding protein 3	5	up	hsa-miR-511	0.1	0.85	up	0.66	107	6.11429	2.60336e-06	JDP2, CDX2, STAT5B, CNOT2, MED22, MED20, GABPB1, HOXC8, PROP1, SMARCD2, RARB, TWIST1, SATB2, RXRB, STRN3, MECP2, ZHX2, MED11, ARNTL, MED10, MED19, MED15, ZNF238, JUN, SMARCA5, TFAP2C, CALR, SOX8, VDR, MEIS2, RUNX1, TAF1, KLF6, IKZF3, IKZF1, KLF9, KLF12, KLF10, FOXA1, SMAD4, RYBP, BRIP1, SAP18, TEAD2, TEAD3, FOXP3, BRCA1, FOXP1, FOXP2, HDAC3, HDAC2, SALL4, HOPX, ABL1, TCF12, ZFHX3, CRYM, NCOR2, PP…	1274	727	13528	1.56284	0.00897494	0.00180147	0.00476261
16	2	4.83979	6	transcriptional regulation	GOTERM_BP_FAT	GO:0006357~regulation of transcription from RNA polymerase II promoter	FOXA1	forkhead box A1	4	down	hsa-miR-539	-0.2	-0.42	down	0.66	107	6.11429	2.60336e-06	JDP2, CDX2, STAT5B, CNOT2, MED22, MED20, GABPB1, HOXC8, PROP1, SMARCD2, RARB, TWIST1, SATB2, RXRB, STRN3, MECP2, ZHX2, MED11, ARNTL, MED10, MED19, MED15, ZNF238, JUN, SMARCA5, TFAP2C, CALR, SOX8, VDR, MEIS2, RUNX1, TAF1, KLF6, IKZF3, IKZF1, KLF9, KLF12, KLF10, FOXA1, SMAD4, RYBP, BRIP1, SAP18, TEAD2, TEAD3, FOXP3, BRCA1, FOXP1, FOXP2, HDAC3, HDAC2, SALL4, HOPX, ABL1, TCF12, ZFHX3, CRYM, NCOR2, PP…	1274	727	13528	1.56284	0.00897494	0.00180147	0.00476261
16	2	4.83979	6	transcriptional regulation	GOTERM_BP_FAT	GO:0006357~regulation of transcription from RNA polymerase II promoter	GABPB1	GA binding protein transcription factor, beta subunit 1	4	down	hsa-miR-539	-0.27	-0.42	down	0.66	107	6.11429	2.60336e-06	JDP2, CDX2, STAT5B, CNOT2, MED22, MED20, GABPB1, HOXC8, PROP1, SMARCD2, RARB, TWIST1, SATB2, RXRB, STRN3, MECP2, ZHX2, MED11, ARNTL, MED10, MED19, MED15, ZNF238, JUN, SMARCA5, TFAP2C, CALR, SOX8, VDR, MEIS2, RUNX1, TAF1, KLF6, IKZF3, IKZF1, KLF9, KLF12, KLF10, FOXA1, SMAD4, RYBP, BRIP1, SAP18, TEAD2, TEAD3, FOXP3, BRCA1, FOXP1, FOXP2, HDAC3, HDAC2, SALL4, HOPX, ABL1, TCF12, ZFHX3, CRYM, NCOR2, PP…	1274	727	13528	1.56284	0.00897494	0.00180147	0.00476261
16	2	4.83979	6	transcriptional regulation	GOTERM_BP_FAT	GO:0006357~regulation of transcription from RNA polymerase II promoter	ID4	inhibitor of DNA binding 4, dominant negative helix-loop-helix protein	3	down	hsa-miR-539	-0.13	-0.4	down	0.66	107	6.11429	2.60336e-06	JDP2, CDX2, STAT5B, CNOT2, MED22, MED20, GABPB1, HOXC8, PROP1, SMARCD2, RARB, TWIST1, SATB2, RXRB, STRN3, MECP2, ZHX2, MED11, ARNTL, MED10, MED19, MED15, ZNF238, JUN, SMARCA5, TFAP2C, CALR, SOX8, VDR, MEIS2, RUNX1, TAF1, KLF6, IKZF3, IKZF1, KLF9, KLF12, KLF10, FOXA1, SMAD4, RYBP, BRIP1, SAP18, TEAD2, TEAD3, FOXP3, BRCA1, FOXP1, FOXP2, HDAC3, HDAC2, SALL4, HOPX, ABL1, TCF12, ZFHX3, CRYM, NCOR2, PP…	1274	727	13528	1.56284	0.00897494	0.00180147	0.00476261
16	2	4.83979	6	transcriptional regulation	GOTERM_BP_FAT	GO:0006357~regulation of transcription from RNA polymerase II promoter	IFNAR2	interferon (alpha, beta and omega) receptor 2	4	down	hsa-miR-539	-0.11	-0.6	down	0.66	107	6.11429	2.60336e-06	JDP2, CDX2, STAT5B, CNOT2, MED22, MED20, GABPB1, HOXC8, PROP1, SMARCD2, RARB, TWIST1, SATB2, RXRB, STRN3, MECP2, ZHX2, MED11, ARNTL, MED10, MED19, MED15, ZNF238, JUN, SMARCA5, TFAP2C, CALR, SOX8, VDR, MEIS2, RUNX1, TAF1, KLF6, IKZF3, IKZF1, KLF9, KLF12, KLF10, FOXA1, SMAD4, RYBP, BRIP1, SAP18, TEAD2, TEAD3, FOXP3, BRCA1, FOXP1, FOXP2, HDAC3, HDAC2, SALL4, HOPX, ABL1, TCF12, ZFHX3, CRYM, NCOR2, PP…	1274	727	13528	1.56284	0.00897494	0.00180147	0.00476261
16	2	4.83979	6	transcriptional regulation	GOTERM_BP_FAT	GO:0006357~regulation of transcription from RNA polymerase II promoter	JMY	junction mediating and regulatory protein, p53 cofactor	7	down	hsa-miR-539	-0.12	0.45	up	0.66	107	6.11429	2.60336e-06	JDP2, CDX2, STAT5B, CNOT2, MED22, MED20, GABPB1, HOXC8, PROP1, SMARCD2, RARB, TWIST1, SATB2, RXRB, STRN3, MECP2, ZHX2, MED11, ARNTL, MED10, MED19, MED15, ZNF238, JUN, SMARCA5, TFAP2C, CALR, SOX8, VDR, MEIS2, RUNX1, TAF1, KLF6, IKZF3, IKZF1, KLF9, KLF12, KLF10, FOXA1, SMAD4, RYBP, BRIP1, SAP18, TEAD2, TEAD3, FOXP3, BRCA1, FOXP1, FOXP2, HDAC3, HDAC2, SALL4, HOPX, ABL1, TCF12, ZFHX3, CRYM, NCOR2, PP…	1274	727	13528	1.56284	0.00897494	0.00180147	0.00476261
16	2	4.83979	6	transcriptional regulation	GOTERM_BP_FAT	GO:0006357~regulation of transcription from RNA polymerase II promoter	KLF10	Kruppel-like factor 10	3	down	hsa-miR-539	-0.15	0.48	up	0.66	107	6.11429	2.60336e-06	JDP2, CDX2, STAT5B, CNOT2, MED22, MED20, GABPB1, HOXC8, PROP1, SMARCD2, RARB, TWIST1, SATB2, RXRB, STRN3, MECP2, ZHX2, MED11, ARNTL, MED10, MED19, MED15, ZNF238, JUN, SMARCA5, TFAP2C, CALR, SOX8, VDR, MEIS2, RUNX1, TAF1, KLF6, IKZF3, IKZF1, KLF9, KLF12, KLF10, FOXA1, SMAD4, RYBP, BRIP1, SAP18, TEAD2, TEAD3, FOXP3, BRCA1, FOXP1, FOXP2, HDAC3, HDAC2, SALL4, HOPX, ABL1, TCF12, ZFHX3, CRYM, NCOR2, PP…	1274	727	13528	1.56284	0.00897494	0.00180147	0.00476261
16	2	4.83979	6	transcriptional regulation	GOTERM_BP_FAT	GO:0006357~regulation of transcription from RNA polymerase II promoter	KLF12	Kruppel-like factor 12	5	down	hsa-miR-539	-0.2	-0.49	down	0.66	107	6.11429	2.60336e-06	JDP2, CDX2, STAT5B, CNOT2, MED22, MED20, GABPB1, HOXC8, PROP1, SMARCD2, RARB, TWIST1, SATB2, RXRB, STRN3, MECP2, ZHX2, MED11, ARNTL, MED10, MED19, MED15, ZNF238, JUN, SMARCA5, TFAP2C, CALR, SOX8, VDR, MEIS2, RUNX1, TAF1, KLF6, IKZF3, IKZF1, KLF9, KLF12, KLF10, FOXA1, SMAD4, RYBP, BRIP1, SAP18, TEAD2, TEAD3, FOXP3, BRCA1, FOXP1, FOXP2, HDAC3, HDAC2, SALL4, HOPX, ABL1, TCF12, ZFHX3, CRYM, NCOR2, PP…	1274	727	13528	1.56284	0.00897494	0.00180147	0.00476261
16	2	4.83979	6	transcriptional regulation	GOTERM_BP_FAT	GO:0006357~regulation of transcription from RNA polymerase II promoter	MAPK14	mitogen-activated protein kinase 14	2	down	hsa-miR-539	-0.12	-0.43	down	0.66	107	6.11429	2.60336e-06	JDP2, CDX2, STAT5B, CNOT2, MED22, MED20, GABPB1, HOXC8, PROP1, SMARCD2, RARB, TWIST1, SATB2, RXRB, STRN3, MECP2, ZHX2, MED11, ARNTL, MED10, MED19, MED15, ZNF238, JUN, SMARCA5, TFAP2C, CALR, SOX8, VDR, MEIS2, RUNX1, TAF1, KLF6, IKZF3, IKZF1, KLF9, KLF12, KLF10, FOXA1, SMAD4, RYBP, BRIP1, SAP18, TEAD2, TEAD3, FOXP3, BRCA1, FOXP1, FOXP2, HDAC3, HDAC2, SALL4, HOPX, ABL1, TCF12, ZFHX3, CRYM, NCOR2, PP…	1274	727	13528	1.56284	0.00897494	0.00180147	0.00476261
16	2	4.83979	6	transcriptional regulation	GOTERM_BP_FAT	GO:0006357~regulation of transcription from RNA polymerase II promoter	MBD2	methyl-CpG binding domain protein 2	8	down	hsa-miR-539	-0.25	0.78	up	0.66	107	6.11429	2.60336e-06	JDP2, CDX2, STAT5B, CNOT2, MED22, MED20, GABPB1, HOXC8, PROP1, SMARCD2, RARB, TWIST1, SATB2, RXRB, STRN3, MECP2, ZHX2, MED11, ARNTL, MED10, MED19, MED15, ZNF238, JUN, SMARCA5, TFAP2C, CALR, SOX8, VDR, MEIS2, RUNX1, TAF1, KLF6, IKZF3, IKZF1, KLF9, KLF12, KLF10, FOXA1, SMAD4, RYBP, BRIP1, SAP18, TEAD2, TEAD3, FOXP3, BRCA1, FOXP1, FOXP2, HDAC3, HDAC2, SALL4, HOPX, ABL1, TCF12, ZFHX3, CRYM, NCOR2, PP…	1274	727	13528	1.56284	0.00897494	0.00180147	0.00476261
16	2	4.83979	6	transcriptional regulation	GOTERM_BP_FAT	GO:0006357~regulation of transcription from RNA polymerase II promoter	NPAT	nuclear protein, ataxia-telangiectasia locus	5	down	hsa-miR-539	-0.2	0.51	up	0.66	107	6.11429	2.60336e-06	JDP2, CDX2, STAT5B, CNOT2, MED22, MED20, GABPB1, HOXC8, PROP1, SMARCD2, RARB, TWIST1, SATB2, RXRB, STRN3, MECP2, ZHX2, MED11, ARNTL, MED10, MED19, MED15, ZNF238, JUN, SMARCA5, TFAP2C, CALR, SOX8, VDR, MEIS2, RUNX1, TAF1, KLF6, IKZF3, IKZF1, KLF9, KLF12, KLF10, FOXA1, SMAD4, RYBP, BRIP1, SAP18, TEAD2, TEAD3, FOXP3, BRCA1, FOXP1, FOXP2, HDAC3, HDAC2, SALL4, HOPX, ABL1, TCF12, ZFHX3, CRYM, NCOR2, PP…	1274	727	13528	1.56284	0.00897494	0.00180147	0.00476261
16	2	4.83979	6	transcriptional regulation	GOTERM_BP_FAT	GO:0006357~regulation of transcription from RNA polymerase II promoter	SAP18	Sin3A-associated protein, 18kDa	5	down	hsa-miR-539	-0.13	0.74	up	0.66	107	6.11429	2.60336e-06	JDP2, CDX2, STAT5B, CNOT2, MED22, MED20, GABPB1, HOXC8, PROP1, SMARCD2, RARB, TWIST1, SATB2, RXRB, STRN3, MECP2, ZHX2, MED11, ARNTL, MED10, MED19, MED15, ZNF238, JUN, SMARCA5, TFAP2C, CALR, SOX8, VDR, MEIS2, RUNX1, TAF1, KLF6, IKZF3, IKZF1, KLF9, KLF12, KLF10, FOXA1, SMAD4, RYBP, BRIP1, SAP18, TEAD2, TEAD3, FOXP3, BRCA1, FOXP1, FOXP2, HDAC3, HDAC2, SALL4, HOPX, ABL1, TCF12, ZFHX3, CRYM, NCOR2, PP…	1274	727	13528	1.56284	0.00897494	0.00180147	0.00476261
16	2	4.83979	6	transcriptional regulation	GOTERM_BP_FAT	GO:0006357~regulation of transcription from RNA polymerase II promoter	DR1	down-regulator of transcription 1, TBP-binding (negative cofactor 2)	5	down	hsa-miR-548a-3p	-0.11	0.58	up	0.66	107	6.11429	2.60336e-06	JDP2, CDX2, STAT5B, CNOT2, MED22, MED20, GABPB1, HOXC8, PROP1, SMARCD2, RARB, TWIST1, SATB2, RXRB, STRN3, MECP2, ZHX2, MED11, ARNTL, MED10, MED19, MED15, ZNF238, JUN, SMARCA5, TFAP2C, CALR, SOX8, VDR, MEIS2, RUNX1, TAF1, KLF6, IKZF3, IKZF1, KLF9, KLF12, KLF10, FOXA1, SMAD4, RYBP, BRIP1, SAP18, TEAD2, TEAD3, FOXP3, BRCA1, FOXP1, FOXP2, HDAC3, HDAC2, SALL4, HOPX, ABL1, TCF12, ZFHX3, CRYM, NCOR2, PP…	1274	727	13528	1.56284	0.00897494	0.00180147	0.00476261
16	2	4.83979	6	transcriptional regulation	GOTERM_BP_FAT	GO:0006357~regulation of transcription from RNA polymerase II promoter	GABPB1	GA binding protein transcription factor, beta subunit 1	4	down	hsa-miR-548a-3p	-0.1	-0.42	down	0.66	107	6.11429	2.60336e-06	JDP2, CDX2, STAT5B, CNOT2, MED22, MED20, GABPB1, HOXC8, PROP1, SMARCD2, RARB, TWIST1, SATB2, RXRB, STRN3, MECP2, ZHX2, MED11, ARNTL, MED10, MED19, MED15, ZNF238, JUN, SMARCA5, TFAP2C, CALR, SOX8, VDR, MEIS2, RUNX1, TAF1, KLF6, IKZF3, IKZF1, KLF9, KLF12, KLF10, FOXA1, SMAD4, RYBP, BRIP1, SAP18, TEAD2, TEAD3, FOXP3, BRCA1, FOXP1, FOXP2, HDAC3, HDAC2, SALL4, HOPX, ABL1, TCF12, ZFHX3, CRYM, NCOR2, PP…	1274	727	13528	1.56284	0.00897494	0.00180147	0.00476261
16	2	4.83979	6	transcriptional regulation	GOTERM_BP_FAT	GO:0006357~regulation of transcription from RNA polymerase II promoter	JMY	junction mediating and regulatory protein, p53 cofactor	7	down	hsa-miR-548a-3p	-0.17	0.45	up	0.66	107	6.11429	2.60336e-06	JDP2, CDX2, STAT5B, CNOT2, MED22, MED20, GABPB1, HOXC8, PROP1, SMARCD2, RARB, TWIST1, SATB2, RXRB, STRN3, MECP2, ZHX2, MED11, ARNTL, MED10, MED19, MED15, ZNF238, JUN, SMARCA5, TFAP2C, CALR, SOX8, VDR, MEIS2, RUNX1, TAF1, KLF6, IKZF3, IKZF1, KLF9, KLF12, KLF10, FOXA1, SMAD4, RYBP, BRIP1, SAP18, TEAD2, TEAD3, FOXP3, BRCA1, FOXP1, FOXP2, HDAC3, HDAC2, SALL4, HOPX, ABL1, TCF12, ZFHX3, CRYM, NCOR2, PP…	1274	727	13528	1.56284	0.00897494	0.00180147	0.00476261
16	2	4.83979	6	transcriptional regulation	GOTERM_BP_FAT	GO:0006357~regulation of transcription from RNA polymerase II promoter	KLF9	Kruppel-like factor 9	5	down	hsa-miR-548a-3p	-0.28	-0.64	down	0.66	107	6.11429	2.60336e-06	JDP2, CDX2, STAT5B, CNOT2, MED22, MED20, GABPB1, HOXC8, PROP1, SMARCD2, RARB, TWIST1, SATB2, RXRB, STRN3, MECP2, ZHX2, MED11, ARNTL, MED10, MED19, MED15, ZNF238, JUN, SMARCA5, TFAP2C, CALR, SOX8, VDR, MEIS2, RUNX1, TAF1, KLF6, IKZF3, IKZF1, KLF9, KLF12, KLF10, FOXA1, SMAD4, RYBP, BRIP1, SAP18, TEAD2, TEAD3, FOXP3, BRCA1, FOXP1, FOXP2, HDAC3, HDAC2, SALL4, HOPX, ABL1, TCF12, ZFHX3, CRYM, NCOR2, PP…	1274	727	13528	1.56284	0.00897494	0.00180147	0.00476261
16	2	4.83979	6	transcriptional regulation	GOTERM_BP_FAT	GO:0006357~regulation of transcription from RNA polymerase II promoter	MBD2	methyl-CpG binding domain protein 2	8	down	hsa-miR-548a-3p	-0.13	0.78	up	0.66	107	6.11429	2.60336e-06	JDP2, CDX2, STAT5B, CNOT2, MED22, MED20, GABPB1, HOXC8, PROP1, SMARCD2, RARB, TWIST1, SATB2, RXRB, STRN3, MECP2, ZHX2, MED11, ARNTL, MED10, MED19, MED15, ZNF238, JUN, SMARCA5, TFAP2C, CALR, SOX8, VDR, MEIS2, RUNX1, TAF1, KLF6, IKZF3, IKZF1, KLF9, KLF12, KLF10, FOXA1, SMAD4, RYBP, BRIP1, SAP18, TEAD2, TEAD3, FOXP3, BRCA1, FOXP1, FOXP2, HDAC3, HDAC2, SALL4, HOPX, ABL1, TCF12, ZFHX3, CRYM, NCOR2, PP…	1274	727	13528	1.56284	0.00897494	0.00180147	0.00476261
16	2	4.83979	6	transcriptional regulation	GOTERM_BP_FAT	GO:0006357~regulation of transcription from RNA polymerase II promoter	MECP2	methyl CpG binding protein 2 (Rett syndrome)	3	down	hsa-miR-548a-3p	-0.12	0.43	up	0.66	107	6.11429	2.60336e-06	JDP2, CDX2, STAT5B, CNOT2, MED22, MED20, GABPB1, HOXC8, PROP1, SMARCD2, RARB, TWIST1, SATB2, RXRB, STRN3, MECP2, ZHX2, MED11, ARNTL, MED10, MED19, MED15, ZNF238, JUN, SMARCA5, TFAP2C, CALR, SOX8, VDR, MEIS2, RUNX1, TAF1, KLF6, IKZF3, IKZF1, KLF9, KLF12, KLF10, FOXA1, SMAD4, RYBP, BRIP1, SAP18, TEAD2, TEAD3, FOXP3, BRCA1, FOXP1, FOXP2, HDAC3, HDAC2, SALL4, HOPX, ABL1, TCF12, ZFHX3, CRYM, NCOR2, PP…	1274	727	13528	1.56284	0.00897494	0.00180147	0.00476261
16	2	4.83979	6	transcriptional regulation	GOTERM_BP_FAT	GO:0006357~regulation of transcription from RNA polymerase II promoter	MED4	mediator complex subunit 4	2	down	hsa-miR-548a-3p	-0.21	-0.51	down	0.66	107	6.11429	2.60336e-06	JDP2, CDX2, STAT5B, CNOT2, MED22, MED20, GABPB1, HOXC8, PROP1, SMARCD2, RARB, TWIST1, SATB2, RXRB, STRN3, MECP2, ZHX2, MED11, ARNTL, MED10, MED19, MED15, ZNF238, JUN, SMARCA5, TFAP2C, CALR, SOX8, VDR, MEIS2, RUNX1, TAF1, KLF6, IKZF3, IKZF1, KLF9, KLF12, KLF10, FOXA1, SMAD4, RYBP, BRIP1, SAP18, TEAD2, TEAD3, FOXP3, BRCA1, FOXP1, FOXP2, HDAC3, HDAC2, SALL4, HOPX, ABL1, TCF12, ZFHX3, CRYM, NCOR2, PP…	1274	727	13528	1.56284	0.00897494	0.00180147	0.00476261
16	2	4.83979	6	transcriptional regulation	GOTERM_BP_FAT	GO:0006357~regulation of transcription from RNA polymerase II promoter	NFAT5	nuclear factor of activated T-cells 5, tonicity-responsive	6	down	hsa-miR-548a-3p	-0.16	-0.65	down	0.66	107	6.11429	2.60336e-06	JDP2, CDX2, STAT5B, CNOT2, MED22, MED20, GABPB1, HOXC8, PROP1, SMARCD2, RARB, TWIST1, SATB2, RXRB, STRN3, MECP2, ZHX2, MED11, ARNTL, MED10, MED19, MED15, ZNF238, JUN, SMARCA5, TFAP2C, CALR, SOX8, VDR, MEIS2, RUNX1, TAF1, KLF6, IKZF3, IKZF1, KLF9, KLF12, KLF10, FOXA1, SMAD4, RYBP, BRIP1, SAP18, TEAD2, TEAD3, FOXP3, BRCA1, FOXP1, FOXP2, HDAC3, HDAC2, SALL4, HOPX, ABL1, TCF12, ZFHX3, CRYM, NCOR2, PP…	1274	727	13528	1.56284	0.00897494	0.00180147	0.00476261
16	2	4.83979	6	transcriptional regulation	GOTERM_BP_FAT	GO:0006357~regulation of transcription from RNA polymerase II promoter	NFATC3	nuclear factor of activated T-cells, cytoplasmic, calcineurin-dependent 3	5	down	hsa-miR-548a-3p	-0.21	-0.85	down	0.66	107	6.11429	2.60336e-06	JDP2, CDX2, STAT5B, CNOT2, MED22, MED20, GABPB1, HOXC8, PROP1, SMARCD2, RARB, TWIST1, SATB2, RXRB, STRN3, MECP2, ZHX2, MED11, ARNTL, MED10, MED19, MED15, ZNF238, JUN, SMARCA5, TFAP2C, CALR, SOX8, VDR, MEIS2, RUNX1, TAF1, KLF6, IKZF3, IKZF1, KLF9, KLF12, KLF10, FOXA1, SMAD4, RYBP, BRIP1, SAP18, TEAD2, TEAD3, FOXP3, BRCA1, FOXP1, FOXP2, HDAC3, HDAC2, SALL4, HOPX, ABL1, TCF12, ZFHX3, CRYM, NCOR2, PP…	1274	727	13528	1.56284	0.00897494	0.00180147	0.00476261
16	2	4.83979	6	transcriptional regulation	GOTERM_BP_FAT	GO:0006357~regulation of transcription from RNA polymerase II promoter	NUFIP1	nuclear fragile X mental retardation protein interacting protein 1	5	down	hsa-miR-548a-3p	-0.15	-0.71	down	0.66	107	6.11429	2.60336e-06	JDP2, CDX2, STAT5B, CNOT2, MED22, MED20, GABPB1, HOXC8, PROP1, SMARCD2, RARB, TWIST1, SATB2, RXRB, STRN3, MECP2, ZHX2, MED11, ARNTL, MED10, MED19, MED15, ZNF238, JUN, SMARCA5, TFAP2C, CALR, SOX8, VDR, MEIS2, RUNX1, TAF1, KLF6, IKZF3, IKZF1, KLF9, KLF12, KLF10, FOXA1, SMAD4, RYBP, BRIP1, SAP18, TEAD2, TEAD3, FOXP3, BRCA1, FOXP1, FOXP2, HDAC3, HDAC2, SALL4, HOPX, ABL1, TCF12, ZFHX3, CRYM, NCOR2, PP…	1274	727	13528	1.56284	0.00897494	0.00180147	0.00476261
16	2	4.83979	6	transcriptional regulation	GOTERM_BP_FAT	GO:0006357~regulation of transcription from RNA polymerase II promoter	PKNOX1	PBX/knotted 1 homeobox 1	2	down	hsa-miR-548a-3p	-0.3	-0.56	down	0.66	107	6.11429	2.60336e-06	JDP2, CDX2, STAT5B, CNOT2, MED22, MED20, GABPB1, HOXC8, PROP1, SMARCD2, RARB, TWIST1, SATB2, RXRB, STRN3, MECP2, ZHX2, MED11, ARNTL, MED10, MED19, MED15, ZNF238, JUN, SMARCA5, TFAP2C, CALR, SOX8, VDR, MEIS2, RUNX1, TAF1, KLF6, IKZF3, IKZF1, KLF9, KLF12, KLF10, FOXA1, SMAD4, RYBP, BRIP1, SAP18, TEAD2, TEAD3, FOXP3, BRCA1, FOXP1, FOXP2, HDAC3, HDAC2, SALL4, HOPX, ABL1, TCF12, ZFHX3, CRYM, NCOR2, PP…	1274	727	13528	1.56284	0.00897494	0.00180147	0.00476261
16	2	4.83979	6	transcriptional regulation	GOTERM_BP_FAT	GO:0006357~regulation of transcription from RNA polymerase II promoter	RHOA	ras homolog gene family, member A	2	down	hsa-miR-548a-3p	-0.12	-0.63	down	0.66	107	6.11429	2.60336e-06	JDP2, CDX2, STAT5B, CNOT2, MED22, MED20, GABPB1, HOXC8, PROP1, SMARCD2, RARB, TWIST1, SATB2, RXRB, STRN3, MECP2, ZHX2, MED11, ARNTL, MED10, MED19, MED15, ZNF238, JUN, SMARCA5, TFAP2C, CALR, SOX8, VDR, MEIS2, RUNX1, TAF1, KLF6, IKZF3, IKZF1, KLF9, KLF12, KLF10, FOXA1, SMAD4, RYBP, BRIP1, SAP18, TEAD2, TEAD3, FOXP3, BRCA1, FOXP1, FOXP2, HDAC3, HDAC2, SALL4, HOPX, ABL1, TCF12, ZFHX3, CRYM, NCOR2, PP…	1274	727	13528	1.56284	0.00897494	0.00180147	0.00476261
16	2	4.83979	6	transcriptional regulation	GOTERM_BP_FAT	GO:0006357~regulation of transcription from RNA polymerase II promoter	RYBP	RING1 and YY1 binding protein	7	down	hsa-miR-548a-3p	-0.21	-0.56	down	0.66	107	6.11429	2.60336e-06	JDP2, CDX2, STAT5B, CNOT2, MED22, MED20, GABPB1, HOXC8, PROP1, SMARCD2, RARB, TWIST1, SATB2, RXRB, STRN3, MECP2, ZHX2, MED11, ARNTL, MED10, MED19, MED15, ZNF238, JUN, SMARCA5, TFAP2C, CALR, SOX8, VDR, MEIS2, RUNX1, TAF1, KLF6, IKZF3, IKZF1, KLF9, KLF12, KLF10, FOXA1, SMAD4, RYBP, BRIP1, SAP18, TEAD2, TEAD3, FOXP3, BRCA1, FOXP1, FOXP2, HDAC3, HDAC2, SALL4, HOPX, ABL1, TCF12, ZFHX3, CRYM, NCOR2, PP…	1274	727	13528	1.56284	0.00897494	0.00180147	0.00476261
16	2	4.83979	6	transcriptional regulation	GOTERM_BP_FAT	GO:0006357~regulation of transcription from RNA polymerase II promoter	SIK1	salt-inducible kinase 1	5	down	hsa-miR-548a-3p	-0.1	0.89	up	0.66	107	6.11429	2.60336e-06	JDP2, CDX2, STAT5B, CNOT2, MED22, MED20, GABPB1, HOXC8, PROP1, SMARCD2, RARB, TWIST1, SATB2, RXRB, STRN3, MECP2, ZHX2, MED11, ARNTL, MED10, MED19, MED15, ZNF238, JUN, SMARCA5, TFAP2C, CALR, SOX8, VDR, MEIS2, RUNX1, TAF1, KLF6, IKZF3, IKZF1, KLF9, KLF12, KLF10, FOXA1, SMAD4, RYBP, BRIP1, SAP18, TEAD2, TEAD3, FOXP3, BRCA1, FOXP1, FOXP2, HDAC3, HDAC2, SALL4, HOPX, ABL1, TCF12, ZFHX3, CRYM, NCOR2, PP…	1274	727	13528	1.56284	0.00897494	0.00180147	0.00476261
16	2	4.83979	6	transcriptional regulation	GOTERM_BP_FAT	GO:0006357~regulation of transcription from RNA polymerase II promoter	SMAD4	SMAD family member 4	4	down	hsa-miR-548a-3p	-0.22	-0.55	down	0.66	107	6.11429	2.60336e-06	JDP2, CDX2, STAT5B, CNOT2, MED22, MED20, GABPB1, HOXC8, PROP1, SMARCD2, RARB, TWIST1, SATB2, RXRB, STRN3, MECP2, ZHX2, MED11, ARNTL, MED10, MED19, MED15, ZNF238, JUN, SMARCA5, TFAP2C, CALR, SOX8, VDR, MEIS2, RUNX1, TAF1, KLF6, IKZF3, IKZF1, KLF9, KLF12, KLF10, FOXA1, SMAD4, RYBP, BRIP1, SAP18, TEAD2, TEAD3, FOXP3, BRCA1, FOXP1, FOXP2, HDAC3, HDAC2, SALL4, HOPX, ABL1, TCF12, ZFHX3, CRYM, NCOR2, PP…	1274	727	13528	1.56284	0.00897494	0.00180147	0.00476261
16	2	4.83979	6	transcriptional regulation	GOTERM_BP_FAT	GO:0006357~regulation of transcription from RNA polymerase II promoter	SNAI2	snail homolog 2 (Drosophila)	4	down	hsa-miR-548a-3p	-0.18	0.58	up	0.66	107	6.11429	2.60336e-06	JDP2, CDX2, STAT5B, CNOT2, MED22, MED20, GABPB1, HOXC8, PROP1, SMARCD2, RARB, TWIST1, SATB2, RXRB, STRN3, MECP2, ZHX2, MED11, ARNTL, MED10, MED19, MED15, ZNF238, JUN, SMARCA5, TFAP2C, CALR, SOX8, VDR, MEIS2, RUNX1, TAF1, KLF6, IKZF3, IKZF1, KLF9, KLF12, KLF10, FOXA1, SMAD4, RYBP, BRIP1, SAP18, TEAD2, TEAD3, FOXP3, BRCA1, FOXP1, FOXP2, HDAC3, HDAC2, SALL4, HOPX, ABL1, TCF12, ZFHX3, CRYM, NCOR2, PP…	1274	727	13528	1.56284	0.00897494	0.00180147	0.00476261
16	2	4.83979	6	transcriptional regulation	GOTERM_BP_FAT	GO:0006357~regulation of transcription from RNA polymerase II promoter	ZFHX3	zinc finger homeobox 3	2	down	hsa-miR-548a-3p	-0.31	-0.69	down	0.66	107	6.11429	2.60336e-06	JDP2, CDX2, STAT5B, CNOT2, MED22, MED20, GABPB1, HOXC8, PROP1, SMARCD2, RARB, TWIST1, SATB2, RXRB, STRN3, MECP2, ZHX2, MED11, ARNTL, MED10, MED19, MED15, ZNF238, JUN, SMARCA5, TFAP2C, CALR, SOX8, VDR, MEIS2, RUNX1, TAF1, KLF6, IKZF3, IKZF1, KLF9, KLF12, KLF10, FOXA1, SMAD4, RYBP, BRIP1, SAP18, TEAD2, TEAD3, FOXP3, BRCA1, FOXP1, FOXP2, HDAC3, HDAC2, SALL4, HOPX, ABL1, TCF12, ZFHX3, CRYM, NCOR2, PP…	1274	727	13528	1.56284	0.00897494	0.00180147	0.00476261
16	2	4.83979	6	transcriptional regulation	GOTERM_BP_FAT	GO:0006357~regulation of transcription from RNA polymerase II promoter	ABL1	c-abl oncogene 1, non-receptor tyrosine kinase	4	up	hsa-miR-576-5p	0.11	-0.49	down	0.66	107	6.11429	2.60336e-06	JDP2, CDX2, STAT5B, CNOT2, MED22, MED20, GABPB1, HOXC8, PROP1, SMARCD2, RARB, TWIST1, SATB2, RXRB, STRN3, MECP2, ZHX2, MED11, ARNTL, MED10, MED19, MED15, ZNF238, JUN, SMARCA5, TFAP2C, CALR, SOX8, VDR, MEIS2, RUNX1, TAF1, KLF6, IKZF3, IKZF1, KLF9, KLF12, KLF10, FOXA1, SMAD4, RYBP, BRIP1, SAP18, TEAD2, TEAD3, FOXP3, BRCA1, FOXP1, FOXP2, HDAC3, HDAC2, SALL4, HOPX, ABL1, TCF12, ZFHX3, CRYM, NCOR2, PP…	1274	727	13528	1.56284	0.00897494	0.00180147	0.00476261
16	2	4.83979	6	transcriptional regulation	GOTERM_BP_FAT	GO:0006357~regulation of transcription from RNA polymerase II promoter	HOPX	HOP homeobox	3	up	hsa-miR-576-5p	0.21	0.69	up	0.66	107	6.11429	2.60336e-06	JDP2, CDX2, STAT5B, CNOT2, MED22, MED20, GABPB1, HOXC8, PROP1, SMARCD2, RARB, TWIST1, SATB2, RXRB, STRN3, MECP2, ZHX2, MED11, ARNTL, MED10, MED19, MED15, ZNF238, JUN, SMARCA5, TFAP2C, CALR, SOX8, VDR, MEIS2, RUNX1, TAF1, KLF6, IKZF3, IKZF1, KLF9, KLF12, KLF10, FOXA1, SMAD4, RYBP, BRIP1, SAP18, TEAD2, TEAD3, FOXP3, BRCA1, FOXP1, FOXP2, HDAC3, HDAC2, SALL4, HOPX, ABL1, TCF12, ZFHX3, CRYM, NCOR2, PP…	1274	727	13528	1.56284	0.00897494	0.00180147	0.00476261
16	2	4.83979	6	transcriptional regulation	GOTERM_BP_FAT	GO:0006357~regulation of transcription from RNA polymerase II promoter	KLF10	Kruppel-like factor 10	3	up	hsa-miR-576-5p	0.22	0.48	up	0.66	107	6.11429	2.60336e-06	JDP2, CDX2, STAT5B, CNOT2, MED22, MED20, GABPB1, HOXC8, PROP1, SMARCD2, RARB, TWIST1, SATB2, RXRB, STRN3, MECP2, ZHX2, MED11, ARNTL, MED10, MED19, MED15, ZNF238, JUN, SMARCA5, TFAP2C, CALR, SOX8, VDR, MEIS2, RUNX1, TAF1, KLF6, IKZF3, IKZF1, KLF9, KLF12, KLF10, FOXA1, SMAD4, RYBP, BRIP1, SAP18, TEAD2, TEAD3, FOXP3, BRCA1, FOXP1, FOXP2, HDAC3, HDAC2, SALL4, HOPX, ABL1, TCF12, ZFHX3, CRYM, NCOR2, PP…	1274	727	13528	1.56284	0.00897494	0.00180147	0.00476261
16	2	4.83979	6	transcriptional regulation	GOTERM_BP_FAT	GO:0006357~regulation of transcription from RNA polymerase II promoter	NFAT5	nuclear factor of activated T-cells 5, tonicity-responsive	6	up	hsa-miR-576-5p	0.17	-0.65	down	0.66	107	6.11429	2.60336e-06	JDP2, CDX2, STAT5B, CNOT2, MED22, MED20, GABPB1, HOXC8, PROP1, SMARCD2, RARB, TWIST1, SATB2, RXRB, STRN3, MECP2, ZHX2, MED11, ARNTL, MED10, MED19, MED15, ZNF238, JUN, SMARCA5, TFAP2C, CALR, SOX8, VDR, MEIS2, RUNX1, TAF1, KLF6, IKZF3, IKZF1, KLF9, KLF12, KLF10, FOXA1, SMAD4, RYBP, BRIP1, SAP18, TEAD2, TEAD3, FOXP3, BRCA1, FOXP1, FOXP2, HDAC3, HDAC2, SALL4, HOPX, ABL1, TCF12, ZFHX3, CRYM, NCOR2, PP…	1274	727	13528	1.56284	0.00897494	0.00180147	0.00476261
16	2	4.83979	6	transcriptional regulation	GOTERM_BP_FAT	GO:0006357~regulation of transcription from RNA polymerase II promoter	NRIP1	nuclear receptor interacting protein 1	7	up	hsa-miR-576-5p	0.41	1.29	up	0.66	107	6.11429	2.60336e-06	JDP2, CDX2, STAT5B, CNOT2, MED22, MED20, GABPB1, HOXC8, PROP1, SMARCD2, RARB, TWIST1, SATB2, RXRB, STRN3, MECP2, ZHX2, MED11, ARNTL, MED10, MED19, MED15, ZNF238, JUN, SMARCA5, TFAP2C, CALR, SOX8, VDR, MEIS2, RUNX1, TAF1, KLF6, IKZF3, IKZF1, KLF9, KLF12, KLF10, FOXA1, SMAD4, RYBP, BRIP1, SAP18, TEAD2, TEAD3, FOXP3, BRCA1, FOXP1, FOXP2, HDAC3, HDAC2, SALL4, HOPX, ABL1, TCF12, ZFHX3, CRYM, NCOR2, PP…	1274	727	13528	1.56284	0.00897494	0.00180147	0.00476261
16	2	4.83979	6	transcriptional regulation	GOTERM_BP_FAT	GO:0006357~regulation of transcription from RNA polymerase II promoter	TCEA3	transcription elongation factor A (SII), 3	2	up	hsa-miR-576-5p	0.1	0.4	up	0.66	107	6.11429	2.60336e-06	JDP2, CDX2, STAT5B, CNOT2, MED22, MED20, GABPB1, HOXC8, PROP1, SMARCD2, RARB, TWIST1, SATB2, RXRB, STRN3, MECP2, ZHX2, MED11, ARNTL, MED10, MED19, MED15, ZNF238, JUN, SMARCA5, TFAP2C, CALR, SOX8, VDR, MEIS2, RUNX1, TAF1, KLF6, IKZF3, IKZF1, KLF9, KLF12, KLF10, FOXA1, SMAD4, RYBP, BRIP1, SAP18, TEAD2, TEAD3, FOXP3, BRCA1, FOXP1, FOXP2, HDAC3, HDAC2, SALL4, HOPX, ABL1, TCF12, ZFHX3, CRYM, NCOR2, PP…	1274	727	13528	1.56284	0.00897494	0.00180147	0.00476261
16	2	4.83979	6	transcriptional regulation	GOTERM_BP_FAT	GO:0006357~regulation of transcription from RNA polymerase II promoter	THRAP3	thyroid hormone receptor associated protein 3	2	up	hsa-miR-576-5p	0.21	0.49	up	0.66	107	6.11429	2.60336e-06	JDP2, CDX2, STAT5B, CNOT2, MED22, MED20, GABPB1, HOXC8, PROP1, SMARCD2, RARB, TWIST1, SATB2, RXRB, STRN3, MECP2, ZHX2, MED11, ARNTL, MED10, MED19, MED15, ZNF238, JUN, SMARCA5, TFAP2C, CALR, SOX8, VDR, MEIS2, RUNX1, TAF1, KLF6, IKZF3, IKZF1, KLF9, KLF12, KLF10, FOXA1, SMAD4, RYBP, BRIP1, SAP18, TEAD2, TEAD3, FOXP3, BRCA1, FOXP1, FOXP2, HDAC3, HDAC2, SALL4, HOPX, ABL1, TCF12, ZFHX3, CRYM, NCOR2, PP…	1274	727	13528	1.56284	0.00897494	0.00180147	0.00476261
16	2	4.83979	6	transcriptional regulation	GOTERM_BP_FAT	GO:0006357~regulation of transcription from RNA polymerase II promoter	TWIST1	twist homolog 1 (Drosophila)	3	up	hsa-miR-576-5p	0.12	0.45	up	0.66	107	6.11429	2.60336e-06	JDP2, CDX2, STAT5B, CNOT2, MED22, MED20, GABPB1, HOXC8, PROP1, SMARCD2, RARB, TWIST1, SATB2, RXRB, STRN3, MECP2, ZHX2, MED11, ARNTL, MED10, MED19, MED15, ZNF238, JUN, SMARCA5, TFAP2C, CALR, SOX8, VDR, MEIS2, RUNX1, TAF1, KLF6, IKZF3, IKZF1, KLF9, KLF12, KLF10, FOXA1, SMAD4, RYBP, BRIP1, SAP18, TEAD2, TEAD3, FOXP3, BRCA1, FOXP1, FOXP2, HDAC3, HDAC2, SALL4, HOPX, ABL1, TCF12, ZFHX3, CRYM, NCOR2, PP…	1274	727	13528	1.56284	0.00897494	0.00180147	0.00476261
16	2	4.83979	6	transcriptional regulation	GOTERM_BP_FAT	GO:0006357~regulation of transcription from RNA polymerase II promoter	ALX4	ALX homeobox 4	5	down	hsa-miR-582-3p	-0.13	-0.7	down	0.66	107	6.11429	2.60336e-06	JDP2, CDX2, STAT5B, CNOT2, MED22, MED20, GABPB1, HOXC8, PROP1, SMARCD2, RARB, TWIST1, SATB2, RXRB, STRN3, MECP2, ZHX2, MED11, ARNTL, MED10, MED19, MED15, ZNF238, JUN, SMARCA5, TFAP2C, CALR, SOX8, VDR, MEIS2, RUNX1, TAF1, KLF6, IKZF3, IKZF1, KLF9, KLF12, KLF10, FOXA1, SMAD4, RYBP, BRIP1, SAP18, TEAD2, TEAD3, FOXP3, BRCA1, FOXP1, FOXP2, HDAC3, HDAC2, SALL4, HOPX, ABL1, TCF12, ZFHX3, CRYM, NCOR2, PP…	1274	727	13528	1.56284	0.00897494	0.00180147	0.00476261
16	2	4.83979	6	transcriptional regulation	GOTERM_BP_FAT	GO:0006357~regulation of transcription from RNA polymerase II promoter	BRIP1	BRCA1 interacting protein C-terminal helicase 1	5	down	hsa-miR-582-3p	-0.38	-0.75	down	0.66	107	6.11429	2.60336e-06	JDP2, CDX2, STAT5B, CNOT2, MED22, MED20, GABPB1, HOXC8, PROP1, SMARCD2, RARB, TWIST1, SATB2, RXRB, STRN3, MECP2, ZHX2, MED11, ARNTL, MED10, MED19, MED15, ZNF238, JUN, SMARCA5, TFAP2C, CALR, SOX8, VDR, MEIS2, RUNX1, TAF1, KLF6, IKZF3, IKZF1, KLF9, KLF12, KLF10, FOXA1, SMAD4, RYBP, BRIP1, SAP18, TEAD2, TEAD3, FOXP3, BRCA1, FOXP1, FOXP2, HDAC3, HDAC2, SALL4, HOPX, ABL1, TCF12, ZFHX3, CRYM, NCOR2, PP…	1274	727	13528	1.56284	0.00897494	0.00180147	0.00476261
16	2	4.83979	6	transcriptional regulation	GOTERM_BP_FAT	GO:0006357~regulation of transcription from RNA polymerase II promoter	CIAO1	cytosolic iron-sulfur protein assembly 1	2	down	hsa-miR-582-3p	-0.1	-0.46	down	0.66	107	6.11429	2.60336e-06	JDP2, CDX2, STAT5B, CNOT2, MED22, MED20, GABPB1, HOXC8, PROP1, SMARCD2, RARB, TWIST1, SATB2, RXRB, STRN3, MECP2, ZHX2, MED11, ARNTL, MED10, MED19, MED15, ZNF238, JUN, SMARCA5, TFAP2C, CALR, SOX8, VDR, MEIS2, RUNX1, TAF1, KLF6, IKZF3, IKZF1, KLF9, KLF12, KLF10, FOXA1, SMAD4, RYBP, BRIP1, SAP18, TEAD2, TEAD3, FOXP3, BRCA1, FOXP1, FOXP2, HDAC3, HDAC2, SALL4, HOPX, ABL1, TCF12, ZFHX3, CRYM, NCOR2, PP…	1274	727	13528	1.56284	0.00897494	0.00180147	0.00476261
16	2	4.83979	6	transcriptional regulation	GOTERM_BP_FAT	GO:0006357~regulation of transcription from RNA polymerase II promoter	IFNAR2	interferon (alpha, beta and omega) receptor 2	4	down	hsa-miR-582-3p	-0.1	-0.6	down	0.66	107	6.11429	2.60336e-06	JDP2, CDX2, STAT5B, CNOT2, MED22, MED20, GABPB1, HOXC8, PROP1, SMARCD2, RARB, TWIST1, SATB2, RXRB, STRN3, MECP2, ZHX2, MED11, ARNTL, MED10, MED19, MED15, ZNF238, JUN, SMARCA5, TFAP2C, CALR, SOX8, VDR, MEIS2, RUNX1, TAF1, KLF6, IKZF3, IKZF1, KLF9, KLF12, KLF10, FOXA1, SMAD4, RYBP, BRIP1, SAP18, TEAD2, TEAD3, FOXP3, BRCA1, FOXP1, FOXP2, HDAC3, HDAC2, SALL4, HOPX, ABL1, TCF12, ZFHX3, CRYM, NCOR2, PP…	1274	727	13528	1.56284	0.00897494	0.00180147	0.00476261
16	2	4.83979	6	transcriptional regulation	GOTERM_BP_FAT	GO:0006357~regulation of transcription from RNA polymerase II promoter	IKZF3	IKAROS family zinc finger 3 (Aiolos)	2	down	hsa-miR-582-3p	-0.22	-0.42	down	0.66	107	6.11429	2.60336e-06	JDP2, CDX2, STAT5B, CNOT2, MED22, MED20, GABPB1, HOXC8, PROP1, SMARCD2, RARB, TWIST1, SATB2, RXRB, STRN3, MECP2, ZHX2, MED11, ARNTL, MED10, MED19, MED15, ZNF238, JUN, SMARCA5, TFAP2C, CALR, SOX8, VDR, MEIS2, RUNX1, TAF1, KLF6, IKZF3, IKZF1, KLF9, KLF12, KLF10, FOXA1, SMAD4, RYBP, BRIP1, SAP18, TEAD2, TEAD3, FOXP3, BRCA1, FOXP1, FOXP2, HDAC3, HDAC2, SALL4, HOPX, ABL1, TCF12, ZFHX3, CRYM, NCOR2, PP…	1274	727	13528	1.56284	0.00897494	0.00180147	0.00476261
16	2	4.83979	6	transcriptional regulation	GOTERM_BP_FAT	GO:0006357~regulation of transcription from RNA polymerase II promoter	JMY	junction mediating and regulatory protein, p53 cofactor	7	down	hsa-miR-582-3p	-0.11	0.45	up	0.66	107	6.11429	2.60336e-06	JDP2, CDX2, STAT5B, CNOT2, MED22, MED20, GABPB1, HOXC8, PROP1, SMARCD2, RARB, TWIST1, SATB2, RXRB, STRN3, MECP2, ZHX2, MED11, ARNTL, MED10, MED19, MED15, ZNF238, JUN, SMARCA5, TFAP2C, CALR, SOX8, VDR, MEIS2, RUNX1, TAF1, KLF6, IKZF3, IKZF1, KLF9, KLF12, KLF10, FOXA1, SMAD4, RYBP, BRIP1, SAP18, TEAD2, TEAD3, FOXP3, BRCA1, FOXP1, FOXP2, HDAC3, HDAC2, SALL4, HOPX, ABL1, TCF12, ZFHX3, CRYM, NCOR2, PP…	1274	727	13528	1.56284	0.00897494	0.00180147	0.00476261
16	2	4.83979	6	transcriptional regulation	GOTERM_BP_FAT	GO:0006357~regulation of transcription from RNA polymerase II promoter	MBD2	methyl-CpG binding domain protein 2	8	down	hsa-miR-582-3p	-0.16	0.78	up	0.66	107	6.11429	2.60336e-06	JDP2, CDX2, STAT5B, CNOT2, MED22, MED20, GABPB1, HOXC8, PROP1, SMARCD2, RARB, TWIST1, SATB2, RXRB, STRN3, MECP2, ZHX2, MED11, ARNTL, MED10, MED19, MED15, ZNF238, JUN, SMARCA5, TFAP2C, CALR, SOX8, VDR, MEIS2, RUNX1, TAF1, KLF6, IKZF3, IKZF1, KLF9, KLF12, KLF10, FOXA1, SMAD4, RYBP, BRIP1, SAP18, TEAD2, TEAD3, FOXP3, BRCA1, FOXP1, FOXP2, HDAC3, HDAC2, SALL4, HOPX, ABL1, TCF12, ZFHX3, CRYM, NCOR2, PP…	1274	727	13528	1.56284	0.00897494	0.00180147	0.00476261
16	2	4.83979	6	transcriptional regulation	GOTERM_BP_FAT	GO:0006357~regulation of transcription from RNA polymerase II promoter	NCOR2	nuclear receptor corepressor 2	3	down	hsa-miR-582-3p	-0.16	-0.41	down	0.66	107	6.11429	2.60336e-06	JDP2, CDX2, STAT5B, CNOT2, MED22, MED20, GABPB1, HOXC8, PROP1, SMARCD2, RARB, TWIST1, SATB2, RXRB, STRN3, MECP2, ZHX2, MED11, ARNTL, MED10, MED19, MED15, ZNF238, JUN, SMARCA5, TFAP2C, CALR, SOX8, VDR, MEIS2, RUNX1, TAF1, KLF6, IKZF3, IKZF1, KLF9, KLF12, KLF10, FOXA1, SMAD4, RYBP, BRIP1, SAP18, TEAD2, TEAD3, FOXP3, BRCA1, FOXP1, FOXP2, HDAC3, HDAC2, SALL4, HOPX, ABL1, TCF12, ZFHX3, CRYM, NCOR2, PP…	1274	727	13528	1.56284	0.00897494	0.00180147	0.00476261
16	2	4.83979	6	transcriptional regulation	GOTERM_BP_FAT	GO:0006357~regulation of transcription from RNA polymerase II promoter	NFAT5	nuclear factor of activated T-cells 5, tonicity-responsive	6	down	hsa-miR-582-3p	-0.25	-0.65	down	0.66	107	6.11429	2.60336e-06	JDP2, CDX2, STAT5B, CNOT2, MED22, MED20, GABPB1, HOXC8, PROP1, SMARCD2, RARB, TWIST1, SATB2, RXRB, STRN3, MECP2, ZHX2, MED11, ARNTL, MED10, MED19, MED15, ZNF238, JUN, SMARCA5, TFAP2C, CALR, SOX8, VDR, MEIS2, RUNX1, TAF1, KLF6, IKZF3, IKZF1, KLF9, KLF12, KLF10, FOXA1, SMAD4, RYBP, BRIP1, SAP18, TEAD2, TEAD3, FOXP3, BRCA1, FOXP1, FOXP2, HDAC3, HDAC2, SALL4, HOPX, ABL1, TCF12, ZFHX3, CRYM, NCOR2, PP…	1274	727	13528	1.56284	0.00897494	0.00180147	0.00476261
16	2	4.83979	6	transcriptional regulation	GOTERM_BP_FAT	GO:0006357~regulation of transcription from RNA polymerase II promoter	NPAS2	neuronal PAS domain protein 2	4	down	hsa-miR-582-3p	-0.23	-0.41	down	0.66	107	6.11429	2.60336e-06	JDP2, CDX2, STAT5B, CNOT2, MED22, MED20, GABPB1, HOXC8, PROP1, SMARCD2, RARB, TWIST1, SATB2, RXRB, STRN3, MECP2, ZHX2, MED11, ARNTL, MED10, MED19, MED15, ZNF238, JUN, SMARCA5, TFAP2C, CALR, SOX8, VDR, MEIS2, RUNX1, TAF1, KLF6, IKZF3, IKZF1, KLF9, KLF12, KLF10, FOXA1, SMAD4, RYBP, BRIP1, SAP18, TEAD2, TEAD3, FOXP3, BRCA1, FOXP1, FOXP2, HDAC3, HDAC2, SALL4, HOPX, ABL1, TCF12, ZFHX3, CRYM, NCOR2, PP…	1274	727	13528	1.56284	0.00897494	0.00180147	0.00476261
16	2	4.83979	6	transcriptional regulation	GOTERM_BP_FAT	GO:0006357~regulation of transcription from RNA polymerase II promoter	RHOA	ras homolog gene family, member A	2	down	hsa-miR-582-3p	-0.51	-0.63	down	0.66	107	6.11429	2.60336e-06	JDP2, CDX2, STAT5B, CNOT2, MED22, MED20, GABPB1, HOXC8, PROP1, SMARCD2, RARB, TWIST1, SATB2, RXRB, STRN3, MECP2, ZHX2, MED11, ARNTL, MED10, MED19, MED15, ZNF238, JUN, SMARCA5, TFAP2C, CALR, SOX8, VDR, MEIS2, RUNX1, TAF1, KLF6, IKZF3, IKZF1, KLF9, KLF12, KLF10, FOXA1, SMAD4, RYBP, BRIP1, SAP18, TEAD2, TEAD3, FOXP3, BRCA1, FOXP1, FOXP2, HDAC3, HDAC2, SALL4, HOPX, ABL1, TCF12, ZFHX3, CRYM, NCOR2, PP…	1274	727	13528	1.56284	0.00897494	0.00180147	0.00476261
16	2	4.83979	6	transcriptional regulation	GOTERM_BP_FAT	GO:0006357~regulation of transcription from RNA polymerase II promoter	RHOQ	ras homolog gene family, member Q	5	down	hsa-miR-582-3p	-0.21	-0.69	down	0.66	107	6.11429	2.60336e-06	JDP2, CDX2, STAT5B, CNOT2, MED22, MED20, GABPB1, HOXC8, PROP1, SMARCD2, RARB, TWIST1, SATB2, RXRB, STRN3, MECP2, ZHX2, MED11, ARNTL, MED10, MED19, MED15, ZNF238, JUN, SMARCA5, TFAP2C, CALR, SOX8, VDR, MEIS2, RUNX1, TAF1, KLF6, IKZF3, IKZF1, KLF9, KLF12, KLF10, FOXA1, SMAD4, RYBP, BRIP1, SAP18, TEAD2, TEAD3, FOXP3, BRCA1, FOXP1, FOXP2, HDAC3, HDAC2, SALL4, HOPX, ABL1, TCF12, ZFHX3, CRYM, NCOR2, PP…	1274	727	13528	1.56284	0.00897494	0.00180147	0.00476261
16	2	4.83979	6	transcriptional regulation	GOTERM_BP_FAT	GO:0006357~regulation of transcription from RNA polymerase II promoter	RYBP	RING1 and YY1 binding protein	7	down	hsa-miR-582-3p	-0.14	-0.56	down	0.66	107	6.11429	2.60336e-06	JDP2, CDX2, STAT5B, CNOT2, MED22, MED20, GABPB1, HOXC8, PROP1, SMARCD2, RARB, TWIST1, SATB2, RXRB, STRN3, MECP2, ZHX2, MED11, ARNTL, MED10, MED19, MED15, ZNF238, JUN, SMARCA5, TFAP2C, CALR, SOX8, VDR, MEIS2, RUNX1, TAF1, KLF6, IKZF3, IKZF1, KLF9, KLF12, KLF10, FOXA1, SMAD4, RYBP, BRIP1, SAP18, TEAD2, TEAD3, FOXP3, BRCA1, FOXP1, FOXP2, HDAC3, HDAC2, SALL4, HOPX, ABL1, TCF12, ZFHX3, CRYM, NCOR2, PP…	1274	727	13528	1.56284	0.00897494	0.00180147	0.00476261
16	2	4.83979	6	transcriptional regulation	GOTERM_BP_FAT	GO:0006357~regulation of transcription from RNA polymerase II promoter	SOD2	superoxide dismutase 2, mitochondrial	4	down	hsa-miR-582-3p	-0.12	0.47	up	0.66	107	6.11429	2.60336e-06	JDP2, CDX2, STAT5B, CNOT2, MED22, MED20, GABPB1, HOXC8, PROP1, SMARCD2, RARB, TWIST1, SATB2, RXRB, STRN3, MECP2, ZHX2, MED11, ARNTL, MED10, MED19, MED15, ZNF238, JUN, SMARCA5, TFAP2C, CALR, SOX8, VDR, MEIS2, RUNX1, TAF1, KLF6, IKZF3, IKZF1, KLF9, KLF12, KLF10, FOXA1, SMAD4, RYBP, BRIP1, SAP18, TEAD2, TEAD3, FOXP3, BRCA1, FOXP1, FOXP2, HDAC3, HDAC2, SALL4, HOPX, ABL1, TCF12, ZFHX3, CRYM, NCOR2, PP…	1274	727	13528	1.56284	0.00897494	0.00180147	0.00476261
16	2	4.83979	6	transcriptional regulation	GOTERM_BP_FAT	GO:0006357~regulation of transcription from RNA polymerase II promoter	TBL1X	transducin (beta)-like 1X-linked	5	down	hsa-miR-582-3p	-0.13	-0.44	down	0.66	107	6.11429	2.60336e-06	JDP2, CDX2, STAT5B, CNOT2, MED22, MED20, GABPB1, HOXC8, PROP1, SMARCD2, RARB, TWIST1, SATB2, RXRB, STRN3, MECP2, ZHX2, MED11, ARNTL, MED10, MED19, MED15, ZNF238, JUN, SMARCA5, TFAP2C, CALR, SOX8, VDR, MEIS2, RUNX1, TAF1, KLF6, IKZF3, IKZF1, KLF9, KLF12, KLF10, FOXA1, SMAD4, RYBP, BRIP1, SAP18, TEAD2, TEAD3, FOXP3, BRCA1, FOXP1, FOXP2, HDAC3, HDAC2, SALL4, HOPX, ABL1, TCF12, ZFHX3, CRYM, NCOR2, PP…	1274	727	13528	1.56284	0.00897494	0.00180147	0.00476261
16	2	4.83979	6	transcriptional regulation	GOTERM_BP_FAT	GO:0006357~regulation of transcription from RNA polymerase II promoter	BRIP1	BRCA1 interacting protein C-terminal helicase 1	5	up	hsa-miR-586	0.21	-0.75	down	0.66	107	6.11429	2.60336e-06	JDP2, CDX2, STAT5B, CNOT2, MED22, MED20, GABPB1, HOXC8, PROP1, SMARCD2, RARB, TWIST1, SATB2, RXRB, STRN3, MECP2, ZHX2, MED11, ARNTL, MED10, MED19, MED15, ZNF238, JUN, SMARCA5, TFAP2C, CALR, SOX8, VDR, MEIS2, RUNX1, TAF1, KLF6, IKZF3, IKZF1, KLF9, KLF12, KLF10, FOXA1, SMAD4, RYBP, BRIP1, SAP18, TEAD2, TEAD3, FOXP3, BRCA1, FOXP1, FOXP2, HDAC3, HDAC2, SALL4, HOPX, ABL1, TCF12, ZFHX3, CRYM, NCOR2, PP…	1274	727	13528	1.56284	0.00897494	0.00180147	0.00476261
16	2	4.83979	6	transcriptional regulation	GOTERM_BP_FAT	GO:0006357~regulation of transcription from RNA polymerase II promoter	FOXP1	forkhead box P1	4	up	hsa-miR-586	0.25	0.56	up	0.66	107	6.11429	2.60336e-06	JDP2, CDX2, STAT5B, CNOT2, MED22, MED20, GABPB1, HOXC8, PROP1, SMARCD2, RARB, TWIST1, SATB2, RXRB, STRN3, MECP2, ZHX2, MED11, ARNTL, MED10, MED19, MED15, ZNF238, JUN, SMARCA5, TFAP2C, CALR, SOX8, VDR, MEIS2, RUNX1, TAF1, KLF6, IKZF3, IKZF1, KLF9, KLF12, KLF10, FOXA1, SMAD4, RYBP, BRIP1, SAP18, TEAD2, TEAD3, FOXP3, BRCA1, FOXP1, FOXP2, HDAC3, HDAC2, SALL4, HOPX, ABL1, TCF12, ZFHX3, CRYM, NCOR2, PP…	1274	727	13528	1.56284	0.00897494	0.00180147	0.00476261
16	2	4.83979	6	transcriptional regulation	GOTERM_BP_FAT	GO:0006357~regulation of transcription from RNA polymerase II promoter	FOXP2	forkhead box P2	4	up	hsa-miR-586	0.2	0.94	up	0.66	107	6.11429	2.60336e-06	JDP2, CDX2, STAT5B, CNOT2, MED22, MED20, GABPB1, HOXC8, PROP1, SMARCD2, RARB, TWIST1, SATB2, RXRB, STRN3, MECP2, ZHX2, MED11, ARNTL, MED10, MED19, MED15, ZNF238, JUN, SMARCA5, TFAP2C, CALR, SOX8, VDR, MEIS2, RUNX1, TAF1, KLF6, IKZF3, IKZF1, KLF9, KLF12, KLF10, FOXA1, SMAD4, RYBP, BRIP1, SAP18, TEAD2, TEAD3, FOXP3, BRCA1, FOXP1, FOXP2, HDAC3, HDAC2, SALL4, HOPX, ABL1, TCF12, ZFHX3, CRYM, NCOR2, PP…	1274	727	13528	1.56284	0.00897494	0.00180147	0.00476261
16	2	4.83979	6	transcriptional regulation	GOTERM_BP_FAT	GO:0006357~regulation of transcription from RNA polymerase II promoter	GABPB1	GA binding protein transcription factor, beta subunit 1	4	up	hsa-miR-586	0.28	-0.42	down	0.66	107	6.11429	2.60336e-06	JDP2, CDX2, STAT5B, CNOT2, MED22, MED20, GABPB1, HOXC8, PROP1, SMARCD2, RARB, TWIST1, SATB2, RXRB, STRN3, MECP2, ZHX2, MED11, ARNTL, MED10, MED19, MED15, ZNF238, JUN, SMARCA5, TFAP2C, CALR, SOX8, VDR, MEIS2, RUNX1, TAF1, KLF6, IKZF3, IKZF1, KLF9, KLF12, KLF10, FOXA1, SMAD4, RYBP, BRIP1, SAP18, TEAD2, TEAD3, FOXP3, BRCA1, FOXP1, FOXP2, HDAC3, HDAC2, SALL4, HOPX, ABL1, TCF12, ZFHX3, CRYM, NCOR2, PP…	1274	727	13528	1.56284	0.00897494	0.00180147	0.00476261
16	2	4.83979	6	transcriptional regulation	GOTERM_BP_FAT	GO:0006357~regulation of transcription from RNA polymerase II promoter	HIPK2	homeodomain interacting protein kinase 2	3	up	hsa-miR-586	0.23	0.65	up	0.66	107	6.11429	2.60336e-06	JDP2, CDX2, STAT5B, CNOT2, MED22, MED20, GABPB1, HOXC8, PROP1, SMARCD2, RARB, TWIST1, SATB2, RXRB, STRN3, MECP2, ZHX2, MED11, ARNTL, MED10, MED19, MED15, ZNF238, JUN, SMARCA5, TFAP2C, CALR, SOX8, VDR, MEIS2, RUNX1, TAF1, KLF6, IKZF3, IKZF1, KLF9, KLF12, KLF10, FOXA1, SMAD4, RYBP, BRIP1, SAP18, TEAD2, TEAD3, FOXP3, BRCA1, FOXP1, FOXP2, HDAC3, HDAC2, SALL4, HOPX, ABL1, TCF12, ZFHX3, CRYM, NCOR2, PP…	1274	727	13528	1.56284	0.00897494	0.00180147	0.00476261
16	2	4.83979	6	transcriptional regulation	GOTERM_BP_FAT	GO:0006357~regulation of transcription from RNA polymerase II promoter	HOPX	HOP homeobox	3	up	hsa-miR-586	0.21	0.69	up	0.66	107	6.11429	2.60336e-06	JDP2, CDX2, STAT5B, CNOT2, MED22, MED20, GABPB1, HOXC8, PROP1, SMARCD2, RARB, TWIST1, SATB2, RXRB, STRN3, MECP2, ZHX2, MED11, ARNTL, MED10, MED19, MED15, ZNF238, JUN, SMARCA5, TFAP2C, CALR, SOX8, VDR, MEIS2, RUNX1, TAF1, KLF6, IKZF3, IKZF1, KLF9, KLF12, KLF10, FOXA1, SMAD4, RYBP, BRIP1, SAP18, TEAD2, TEAD3, FOXP3, BRCA1, FOXP1, FOXP2, HDAC3, HDAC2, SALL4, HOPX, ABL1, TCF12, ZFHX3, CRYM, NCOR2, PP…	1274	727	13528	1.56284	0.00897494	0.00180147	0.00476261
16	2	4.83979	6	transcriptional regulation	GOTERM_BP_FAT	GO:0006357~regulation of transcription from RNA polymerase II promoter	MDM4	Mdm4 p53 binding protein homolog (mouse)	4	up	hsa-miR-586	0.22	1.29	up	0.66	107	6.11429	2.60336e-06	JDP2, CDX2, STAT5B, CNOT2, MED22, MED20, GABPB1, HOXC8, PROP1, SMARCD2, RARB, TWIST1, SATB2, RXRB, STRN3, MECP2, ZHX2, MED11, ARNTL, MED10, MED19, MED15, ZNF238, JUN, SMARCA5, TFAP2C, CALR, SOX8, VDR, MEIS2, RUNX1, TAF1, KLF6, IKZF3, IKZF1, KLF9, KLF12, KLF10, FOXA1, SMAD4, RYBP, BRIP1, SAP18, TEAD2, TEAD3, FOXP3, BRCA1, FOXP1, FOXP2, HDAC3, HDAC2, SALL4, HOPX, ABL1, TCF12, ZFHX3, CRYM, NCOR2, PP…	1274	727	13528	1.56284	0.00897494	0.00180147	0.00476261
16	2	4.83979	6	transcriptional regulation	GOTERM_BP_FAT	GO:0006357~regulation of transcription from RNA polymerase II promoter	MTDH	metadherin	3	up	hsa-miR-586	0.16	0.49	up	0.66	107	6.11429	2.60336e-06	JDP2, CDX2, STAT5B, CNOT2, MED22, MED20, GABPB1, HOXC8, PROP1, SMARCD2, RARB, TWIST1, SATB2, RXRB, STRN3, MECP2, ZHX2, MED11, ARNTL, MED10, MED19, MED15, ZNF238, JUN, SMARCA5, TFAP2C, CALR, SOX8, VDR, MEIS2, RUNX1, TAF1, KLF6, IKZF3, IKZF1, KLF9, KLF12, KLF10, FOXA1, SMAD4, RYBP, BRIP1, SAP18, TEAD2, TEAD3, FOXP3, BRCA1, FOXP1, FOXP2, HDAC3, HDAC2, SALL4, HOPX, ABL1, TCF12, ZFHX3, CRYM, NCOR2, PP…	1274	727	13528	1.56284	0.00897494	0.00180147	0.00476261
16	2	4.83979	6	transcriptional regulation	GOTERM_BP_FAT	GO:0006357~regulation of transcription from RNA polymerase II promoter	NCOA2	nuclear receptor coactivator 2	3	up	hsa-miR-586	0.18	0.66	up	0.66	107	6.11429	2.60336e-06	JDP2, CDX2, STAT5B, CNOT2, MED22, MED20, GABPB1, HOXC8, PROP1, SMARCD2, RARB, TWIST1, SATB2, RXRB, STRN3, MECP2, ZHX2, MED11, ARNTL, MED10, MED19, MED15, ZNF238, JUN, SMARCA5, TFAP2C, CALR, SOX8, VDR, MEIS2, RUNX1, TAF1, KLF6, IKZF3, IKZF1, KLF9, KLF12, KLF10, FOXA1, SMAD4, RYBP, BRIP1, SAP18, TEAD2, TEAD3, FOXP3, BRCA1, FOXP1, FOXP2, HDAC3, HDAC2, SALL4, HOPX, ABL1, TCF12, ZFHX3, CRYM, NCOR2, PP…	1274	727	13528	1.56284	0.00897494	0.00180147	0.00476261
16	2	4.83979	6	transcriptional regulation	GOTERM_BP_FAT	GO:0006357~regulation of transcription from RNA polymerase II promoter	NRIP1	nuclear receptor interacting protein 1	7	up	hsa-miR-586	0.5	1.29	up	0.66	107	6.11429	2.60336e-06	JDP2, CDX2, STAT5B, CNOT2, MED22, MED20, GABPB1, HOXC8, PROP1, SMARCD2, RARB, TWIST1, SATB2, RXRB, STRN3, MECP2, ZHX2, MED11, ARNTL, MED10, MED19, MED15, ZNF238, JUN, SMARCA5, TFAP2C, CALR, SOX8, VDR, MEIS2, RUNX1, TAF1, KLF6, IKZF3, IKZF1, KLF9, KLF12, KLF10, FOXA1, SMAD4, RYBP, BRIP1, SAP18, TEAD2, TEAD3, FOXP3, BRCA1, FOXP1, FOXP2, HDAC3, HDAC2, SALL4, HOPX, ABL1, TCF12, ZFHX3, CRYM, NCOR2, PP…	1274	727	13528	1.56284	0.00897494	0.00180147	0.00476261
16	2	4.83979	6	transcriptional regulation	GOTERM_BP_FAT	GO:0006357~regulation of transcription from RNA polymerase II promoter	PPARG	peroxisome proliferator-activated receptor gamma	3	up	hsa-miR-586	0.12	0.69	up	0.66	107	6.11429	2.60336e-06	JDP2, CDX2, STAT5B, CNOT2, MED22, MED20, GABPB1, HOXC8, PROP1, SMARCD2, RARB, TWIST1, SATB2, RXRB, STRN3, MECP2, ZHX2, MED11, ARNTL, MED10, MED19, MED15, ZNF238, JUN, SMARCA5, TFAP2C, CALR, SOX8, VDR, MEIS2, RUNX1, TAF1, KLF6, IKZF3, IKZF1, KLF9, KLF12, KLF10, FOXA1, SMAD4, RYBP, BRIP1, SAP18, TEAD2, TEAD3, FOXP3, BRCA1, FOXP1, FOXP2, HDAC3, HDAC2, SALL4, HOPX, ABL1, TCF12, ZFHX3, CRYM, NCOR2, PP…	1274	727	13528	1.56284	0.00897494	0.00180147	0.00476261
16	2	4.83979	6	transcriptional regulation	GOTERM_BP_FAT	GO:0006357~regulation of transcription from RNA polymerase II promoter	SALL4	sal-like 4 (Drosophila)	2	up	hsa-miR-586	0.42	0.73	up	0.66	107	6.11429	2.60336e-06	JDP2, CDX2, STAT5B, CNOT2, MED22, MED20, GABPB1, HOXC8, PROP1, SMARCD2, RARB, TWIST1, SATB2, RXRB, STRN3, MECP2, ZHX2, MED11, ARNTL, MED10, MED19, MED15, ZNF238, JUN, SMARCA5, TFAP2C, CALR, SOX8, VDR, MEIS2, RUNX1, TAF1, KLF6, IKZF3, IKZF1, KLF9, KLF12, KLF10, FOXA1, SMAD4, RYBP, BRIP1, SAP18, TEAD2, TEAD3, FOXP3, BRCA1, FOXP1, FOXP2, HDAC3, HDAC2, SALL4, HOPX, ABL1, TCF12, ZFHX3, CRYM, NCOR2, PP…	1274	727	13528	1.56284	0.00897494	0.00180147	0.00476261
16	2	4.83979	6	transcriptional regulation	GOTERM_BP_FAT	GO:0006357~regulation of transcription from RNA polymerase II promoter	SAP18	Sin3A-associated protein, 18kDa	5	up	hsa-miR-586	0.23	0.74	up	0.66	107	6.11429	2.60336e-06	JDP2, CDX2, STAT5B, CNOT2, MED22, MED20, GABPB1, HOXC8, PROP1, SMARCD2, RARB, TWIST1, SATB2, RXRB, STRN3, MECP2, ZHX2, MED11, ARNTL, MED10, MED19, MED15, ZNF238, JUN, SMARCA5, TFAP2C, CALR, SOX8, VDR, MEIS2, RUNX1, TAF1, KLF6, IKZF3, IKZF1, KLF9, KLF12, KLF10, FOXA1, SMAD4, RYBP, BRIP1, SAP18, TEAD2, TEAD3, FOXP3, BRCA1, FOXP1, FOXP2, HDAC3, HDAC2, SALL4, HOPX, ABL1, TCF12, ZFHX3, CRYM, NCOR2, PP…	1274	727	13528	1.56284	0.00897494	0.00180147	0.00476261
16	2	4.83979	6	transcriptional regulation	GOTERM_BP_FAT	GO:0006357~regulation of transcription from RNA polymerase II promoter	SATB2	SATB homeobox 2	4	up	hsa-miR-586	0.22	0.63	up	0.66	107	6.11429	2.60336e-06	JDP2, CDX2, STAT5B, CNOT2, MED22, MED20, GABPB1, HOXC8, PROP1, SMARCD2, RARB, TWIST1, SATB2, RXRB, STRN3, MECP2, ZHX2, MED11, ARNTL, MED10, MED19, MED15, ZNF238, JUN, SMARCA5, TFAP2C, CALR, SOX8, VDR, MEIS2, RUNX1, TAF1, KLF6, IKZF3, IKZF1, KLF9, KLF12, KLF10, FOXA1, SMAD4, RYBP, BRIP1, SAP18, TEAD2, TEAD3, FOXP3, BRCA1, FOXP1, FOXP2, HDAC3, HDAC2, SALL4, HOPX, ABL1, TCF12, ZFHX3, CRYM, NCOR2, PP…	1274	727	13528	1.56284	0.00897494	0.00180147	0.00476261
16	2	4.83979	6	transcriptional regulation	GOTERM_BP_FAT	GO:0006357~regulation of transcription from RNA polymerase II promoter	SMARCA5	SWI/SNF related, matrix associated, actin dependent regulator of chromatin, subfamily a, member 5	3	up	hsa-miR-586	0.19	0.54	up	0.66	107	6.11429	2.60336e-06	JDP2, CDX2, STAT5B, CNOT2, MED22, MED20, GABPB1, HOXC8, PROP1, SMARCD2, RARB, TWIST1, SATB2, RXRB, STRN3, MECP2, ZHX2, MED11, ARNTL, MED10, MED19, MED15, ZNF238, JUN, SMARCA5, TFAP2C, CALR, SOX8, VDR, MEIS2, RUNX1, TAF1, KLF6, IKZF3, IKZF1, KLF9, KLF12, KLF10, FOXA1, SMAD4, RYBP, BRIP1, SAP18, TEAD2, TEAD3, FOXP3, BRCA1, FOXP1, FOXP2, HDAC3, HDAC2, SALL4, HOPX, ABL1, TCF12, ZFHX3, CRYM, NCOR2, PP…	1274	727	13528	1.56284	0.00897494	0.00180147	0.00476261
16	2	4.83979	6	transcriptional regulation	GOTERM_BP_FAT	GO:0006357~regulation of transcription from RNA polymerase II promoter	SNAI2	snail homolog 2 (Drosophila)	4	up	hsa-miR-586	0.37	0.58	up	0.66	107	6.11429	2.60336e-06	JDP2, CDX2, STAT5B, CNOT2, MED22, MED20, GABPB1, HOXC8, PROP1, SMARCD2, RARB, TWIST1, SATB2, RXRB, STRN3, MECP2, ZHX2, MED11, ARNTL, MED10, MED19, MED15, ZNF238, JUN, SMARCA5, TFAP2C, CALR, SOX8, VDR, MEIS2, RUNX1, TAF1, KLF6, IKZF3, IKZF1, KLF9, KLF12, KLF10, FOXA1, SMAD4, RYBP, BRIP1, SAP18, TEAD2, TEAD3, FOXP3, BRCA1, FOXP1, FOXP2, HDAC3, HDAC2, SALL4, HOPX, ABL1, TCF12, ZFHX3, CRYM, NCOR2, PP…	1274	727	13528	1.56284	0.00897494	0.00180147	0.00476261
16	2	4.83979	6	transcriptional regulation	GOTERM_BP_FAT	GO:0006357~regulation of transcription from RNA polymerase II promoter	STRN3	striatin, calmodulin binding protein 3	5	up	hsa-miR-586	0.51	0.85	up	0.66	107	6.11429	2.60336e-06	JDP2, CDX2, STAT5B, CNOT2, MED22, MED20, GABPB1, HOXC8, PROP1, SMARCD2, RARB, TWIST1, SATB2, RXRB, STRN3, MECP2, ZHX2, MED11, ARNTL, MED10, MED19, MED15, ZNF238, JUN, SMARCA5, TFAP2C, CALR, SOX8, VDR, MEIS2, RUNX1, TAF1, KLF6, IKZF3, IKZF1, KLF9, KLF12, KLF10, FOXA1, SMAD4, RYBP, BRIP1, SAP18, TEAD2, TEAD3, FOXP3, BRCA1, FOXP1, FOXP2, HDAC3, HDAC2, SALL4, HOPX, ABL1, TCF12, ZFHX3, CRYM, NCOR2, PP…	1274	727	13528	1.56284	0.00897494	0.00180147	0.00476261
16	2	4.83979	6	transcriptional regulation	GOTERM_BP_FAT	GO:0006357~regulation of transcription from RNA polymerase II promoter	TCF12	transcription factor 12	3	up	hsa-miR-586	0.14	0.61	up	0.66	107	6.11429	2.60336e-06	JDP2, CDX2, STAT5B, CNOT2, MED22, MED20, GABPB1, HOXC8, PROP1, SMARCD2, RARB, TWIST1, SATB2, RXRB, STRN3, MECP2, ZHX2, MED11, ARNTL, MED10, MED19, MED15, ZNF238, JUN, SMARCA5, TFAP2C, CALR, SOX8, VDR, MEIS2, RUNX1, TAF1, KLF6, IKZF3, IKZF1, KLF9, KLF12, KLF10, FOXA1, SMAD4, RYBP, BRIP1, SAP18, TEAD2, TEAD3, FOXP3, BRCA1, FOXP1, FOXP2, HDAC3, HDAC2, SALL4, HOPX, ABL1, TCF12, ZFHX3, CRYM, NCOR2, PP…	1274	727	13528	1.56284	0.00897494	0.00180147	0.00476261
16	2	4.83979	6	transcriptional regulation	GOTERM_BP_FAT	GO:0006357~regulation of transcription from RNA polymerase II promoter	TWIST1	twist homolog 1 (Drosophila)	3	up	hsa-miR-586	0.17	0.45	up	0.66	107	6.11429	2.60336e-06	JDP2, CDX2, STAT5B, CNOT2, MED22, MED20, GABPB1, HOXC8, PROP1, SMARCD2, RARB, TWIST1, SATB2, RXRB, STRN3, MECP2, ZHX2, MED11, ARNTL, MED10, MED19, MED15, ZNF238, JUN, SMARCA5, TFAP2C, CALR, SOX8, VDR, MEIS2, RUNX1, TAF1, KLF6, IKZF3, IKZF1, KLF9, KLF12, KLF10, FOXA1, SMAD4, RYBP, BRIP1, SAP18, TEAD2, TEAD3, FOXP3, BRCA1, FOXP1, FOXP2, HDAC3, HDAC2, SALL4, HOPX, ABL1, TCF12, ZFHX3, CRYM, NCOR2, PP…	1274	727	13528	1.56284	0.00897494	0.00180147	0.00476261
16	2	4.83979	6	transcriptional regulation	GOTERM_BP_FAT	GO:0006357~regulation of transcription from RNA polymerase II promoter	ALX4	ALX homeobox 4	5	down	hsa-miR-589	-0.16	-0.7	down	0.66	107	6.11429	2.60336e-06	JDP2, CDX2, STAT5B, CNOT2, MED22, MED20, GABPB1, HOXC8, PROP1, SMARCD2, RARB, TWIST1, SATB2, RXRB, STRN3, MECP2, ZHX2, MED11, ARNTL, MED10, MED19, MED15, ZNF238, JUN, SMARCA5, TFAP2C, CALR, SOX8, VDR, MEIS2, RUNX1, TAF1, KLF6, IKZF3, IKZF1, KLF9, KLF12, KLF10, FOXA1, SMAD4, RYBP, BRIP1, SAP18, TEAD2, TEAD3, FOXP3, BRCA1, FOXP1, FOXP2, HDAC3, HDAC2, SALL4, HOPX, ABL1, TCF12, ZFHX3, CRYM, NCOR2, PP…	1274	727	13528	1.56284	0.00897494	0.00180147	0.00476261
16	2	4.83979	6	transcriptional regulation	GOTERM_BP_FAT	GO:0006357~regulation of transcription from RNA polymerase II promoter	BRIP1	BRCA1 interacting protein C-terminal helicase 1	5	down	hsa-miR-589	-0.21	-0.75	down	0.66	107	6.11429	2.60336e-06	JDP2, CDX2, STAT5B, CNOT2, MED22, MED20, GABPB1, HOXC8, PROP1, SMARCD2, RARB, TWIST1, SATB2, RXRB, STRN3, MECP2, ZHX2, MED11, ARNTL, MED10, MED19, MED15, ZNF238, JUN, SMARCA5, TFAP2C, CALR, SOX8, VDR, MEIS2, RUNX1, TAF1, KLF6, IKZF3, IKZF1, KLF9, KLF12, KLF10, FOXA1, SMAD4, RYBP, BRIP1, SAP18, TEAD2, TEAD3, FOXP3, BRCA1, FOXP1, FOXP2, HDAC3, HDAC2, SALL4, HOPX, ABL1, TCF12, ZFHX3, CRYM, NCOR2, PP…	1274	727	13528	1.56284	0.00897494	0.00180147	0.00476261
16	2	4.83979	6	transcriptional regulation	GOTERM_BP_FAT	GO:0006357~regulation of transcription from RNA polymerase II promoter	CALR	calreticulin	2	down	hsa-miR-589	-0.33	-0.55	down	0.66	107	6.11429	2.60336e-06	JDP2, CDX2, STAT5B, CNOT2, MED22, MED20, GABPB1, HOXC8, PROP1, SMARCD2, RARB, TWIST1, SATB2, RXRB, STRN3, MECP2, ZHX2, MED11, ARNTL, MED10, MED19, MED15, ZNF238, JUN, SMARCA5, TFAP2C, CALR, SOX8, VDR, MEIS2, RUNX1, TAF1, KLF6, IKZF3, IKZF1, KLF9, KLF12, KLF10, FOXA1, SMAD4, RYBP, BRIP1, SAP18, TEAD2, TEAD3, FOXP3, BRCA1, FOXP1, FOXP2, HDAC3, HDAC2, SALL4, HOPX, ABL1, TCF12, ZFHX3, CRYM, NCOR2, PP…	1274	727	13528	1.56284	0.00897494	0.00180147	0.00476261
16	2	4.83979	6	transcriptional regulation	GOTERM_BP_FAT	GO:0006357~regulation of transcription from RNA polymerase II promoter	CRYM	crystallin, mu	1	down	hsa-miR-589	-0.43	-0.43	down	0.66	107	6.11429	2.60336e-06	JDP2, CDX2, STAT5B, CNOT2, MED22, MED20, GABPB1, HOXC8, PROP1, SMARCD2, RARB, TWIST1, SATB2, RXRB, STRN3, MECP2, ZHX2, MED11, ARNTL, MED10, MED19, MED15, ZNF238, JUN, SMARCA5, TFAP2C, CALR, SOX8, VDR, MEIS2, RUNX1, TAF1, KLF6, IKZF3, IKZF1, KLF9, KLF12, KLF10, FOXA1, SMAD4, RYBP, BRIP1, SAP18, TEAD2, TEAD3, FOXP3, BRCA1, FOXP1, FOXP2, HDAC3, HDAC2, SALL4, HOPX, ABL1, TCF12, ZFHX3, CRYM, NCOR2, PP…	1274	727	13528	1.56284	0.00897494	0.00180147	0.00476261
16	2	4.83979	6	transcriptional regulation	GOTERM_BP_FAT	GO:0006357~regulation of transcription from RNA polymerase II promoter	DR1	down-regulator of transcription 1, TBP-binding (negative cofactor 2)	5	down	hsa-miR-589	-0.17	0.58	up	0.66	107	6.11429	2.60336e-06	JDP2, CDX2, STAT5B, CNOT2, MED22, MED20, GABPB1, HOXC8, PROP1, SMARCD2, RARB, TWIST1, SATB2, RXRB, STRN3, MECP2, ZHX2, MED11, ARNTL, MED10, MED19, MED15, ZNF238, JUN, SMARCA5, TFAP2C, CALR, SOX8, VDR, MEIS2, RUNX1, TAF1, KLF6, IKZF3, IKZF1, KLF9, KLF12, KLF10, FOXA1, SMAD4, RYBP, BRIP1, SAP18, TEAD2, TEAD3, FOXP3, BRCA1, FOXP1, FOXP2, HDAC3, HDAC2, SALL4, HOPX, ABL1, TCF12, ZFHX3, CRYM, NCOR2, PP…	1274	727	13528	1.56284	0.00897494	0.00180147	0.00476261
16	2	4.83979	6	transcriptional regulation	GOTERM_BP_FAT	GO:0006357~regulation of transcription from RNA polymerase II promoter	ECSIT	ECSIT homolog (Drosophila)	2	down	hsa-miR-589	-0.19	-0.42	down	0.66	107	6.11429	2.60336e-06	JDP2, CDX2, STAT5B, CNOT2, MED22, MED20, GABPB1, HOXC8, PROP1, SMARCD2, RARB, TWIST1, SATB2, RXRB, STRN3, MECP2, ZHX2, MED11, ARNTL, MED10, MED19, MED15, ZNF238, JUN, SMARCA5, TFAP2C, CALR, SOX8, VDR, MEIS2, RUNX1, TAF1, KLF6, IKZF3, IKZF1, KLF9, KLF12, KLF10, FOXA1, SMAD4, RYBP, BRIP1, SAP18, TEAD2, TEAD3, FOXP3, BRCA1, FOXP1, FOXP2, HDAC3, HDAC2, SALL4, HOPX, ABL1, TCF12, ZFHX3, CRYM, NCOR2, PP…	1274	727	13528	1.56284	0.00897494	0.00180147	0.00476261
16	2	4.83979	6	transcriptional regulation	GOTERM_BP_FAT	GO:0006357~regulation of transcription from RNA polymerase II promoter	EGR1	early growth response 1	2	down	hsa-miR-589	-0.53	-1.01	down	0.66	107	6.11429	2.60336e-06	JDP2, CDX2, STAT5B, CNOT2, MED22, MED20, GABPB1, HOXC8, PROP1, SMARCD2, RARB, TWIST1, SATB2, RXRB, STRN3, MECP2, ZHX2, MED11, ARNTL, MED10, MED19, MED15, ZNF238, JUN, SMARCA5, TFAP2C, CALR, SOX8, VDR, MEIS2, RUNX1, TAF1, KLF6, IKZF3, IKZF1, KLF9, KLF12, KLF10, FOXA1, SMAD4, RYBP, BRIP1, SAP18, TEAD2, TEAD3, FOXP3, BRCA1, FOXP1, FOXP2, HDAC3, HDAC2, SALL4, HOPX, ABL1, TCF12, ZFHX3, CRYM, NCOR2, PP…	1274	727	13528	1.56284	0.00897494	0.00180147	0.00476261
16	2	4.83979	6	transcriptional regulation	GOTERM_BP_FAT	GO:0006357~regulation of transcription from RNA polymerase II promoter	FOXP1	forkhead box P1	4	down	hsa-miR-589	-0.11	0.56	up	0.66	107	6.11429	2.60336e-06	JDP2, CDX2, STAT5B, CNOT2, MED22, MED20, GABPB1, HOXC8, PROP1, SMARCD2, RARB, TWIST1, SATB2, RXRB, STRN3, MECP2, ZHX2, MED11, ARNTL, MED10, MED19, MED15, ZNF238, JUN, SMARCA5, TFAP2C, CALR, SOX8, VDR, MEIS2, RUNX1, TAF1, KLF6, IKZF3, IKZF1, KLF9, KLF12, KLF10, FOXA1, SMAD4, RYBP, BRIP1, SAP18, TEAD2, TEAD3, FOXP3, BRCA1, FOXP1, FOXP2, HDAC3, HDAC2, SALL4, HOPX, ABL1, TCF12, ZFHX3, CRYM, NCOR2, PP…	1274	727	13528	1.56284	0.00897494	0.00180147	0.00476261
16	2	4.83979	6	transcriptional regulation	GOTERM_BP_FAT	GO:0006357~regulation of transcription from RNA polymerase II promoter	HDAC2	histone deacetylase 2	2	down	hsa-miR-589	-0.22	-0.5	down	0.66	107	6.11429	2.60336e-06	JDP2, CDX2, STAT5B, CNOT2, MED22, MED20, GABPB1, HOXC8, PROP1, SMARCD2, RARB, TWIST1, SATB2, RXRB, STRN3, MECP2, ZHX2, MED11, ARNTL, MED10, MED19, MED15, ZNF238, JUN, SMARCA5, TFAP2C, CALR, SOX8, VDR, MEIS2, RUNX1, TAF1, KLF6, IKZF3, IKZF1, KLF9, KLF12, KLF10, FOXA1, SMAD4, RYBP, BRIP1, SAP18, TEAD2, TEAD3, FOXP3, BRCA1, FOXP1, FOXP2, HDAC3, HDAC2, SALL4, HOPX, ABL1, TCF12, ZFHX3, CRYM, NCOR2, PP…	1274	727	13528	1.56284	0.00897494	0.00180147	0.00476261
16	2	4.83979	6	transcriptional regulation	GOTERM_BP_FAT	GO:0006357~regulation of transcription from RNA polymerase II promoter	HDAC3	histone deacetylase 3	2	down	hsa-miR-589	-0.33	-0.46	down	0.66	107	6.11429	2.60336e-06	JDP2, CDX2, STAT5B, CNOT2, MED22, MED20, GABPB1, HOXC8, PROP1, SMARCD2, RARB, TWIST1, SATB2, RXRB, STRN3, MECP2, ZHX2, MED11, ARNTL, MED10, MED19, MED15, ZNF238, JUN, SMARCA5, TFAP2C, CALR, SOX8, VDR, MEIS2, RUNX1, TAF1, KLF6, IKZF3, IKZF1, KLF9, KLF12, KLF10, FOXA1, SMAD4, RYBP, BRIP1, SAP18, TEAD2, TEAD3, FOXP3, BRCA1, FOXP1, FOXP2, HDAC3, HDAC2, SALL4, HOPX, ABL1, TCF12, ZFHX3, CRYM, NCOR2, PP…	1274	727	13528	1.56284	0.00897494	0.00180147	0.00476261
16	2	4.83979	6	transcriptional regulation	GOTERM_BP_FAT	GO:0006357~regulation of transcription from RNA polymerase II promoter	MAPK14	mitogen-activated protein kinase 14	2	down	hsa-miR-589	-0.31	-0.43	down	0.66	107	6.11429	2.60336e-06	JDP2, CDX2, STAT5B, CNOT2, MED22, MED20, GABPB1, HOXC8, PROP1, SMARCD2, RARB, TWIST1, SATB2, RXRB, STRN3, MECP2, ZHX2, MED11, ARNTL, MED10, MED19, MED15, ZNF238, JUN, SMARCA5, TFAP2C, CALR, SOX8, VDR, MEIS2, RUNX1, TAF1, KLF6, IKZF3, IKZF1, KLF9, KLF12, KLF10, FOXA1, SMAD4, RYBP, BRIP1, SAP18, TEAD2, TEAD3, FOXP3, BRCA1, FOXP1, FOXP2, HDAC3, HDAC2, SALL4, HOPX, ABL1, TCF12, ZFHX3, CRYM, NCOR2, PP…	1274	727	13528	1.56284	0.00897494	0.00180147	0.00476261
16	2	4.83979	6	transcriptional regulation	GOTERM_BP_FAT	GO:0006357~regulation of transcription from RNA polymerase II promoter	MED20	mediator complex subunit 20	3	down	hsa-miR-589	-0.49	-0.45	down	0.66	107	6.11429	2.60336e-06	JDP2, CDX2, STAT5B, CNOT2, MED22, MED20, GABPB1, HOXC8, PROP1, SMARCD2, RARB, TWIST1, SATB2, RXRB, STRN3, MECP2, ZHX2, MED11, ARNTL, MED10, MED19, MED15, ZNF238, JUN, SMARCA5, TFAP2C, CALR, SOX8, VDR, MEIS2, RUNX1, TAF1, KLF6, IKZF3, IKZF1, KLF9, KLF12, KLF10, FOXA1, SMAD4, RYBP, BRIP1, SAP18, TEAD2, TEAD3, FOXP3, BRCA1, FOXP1, FOXP2, HDAC3, HDAC2, SALL4, HOPX, ABL1, TCF12, ZFHX3, CRYM, NCOR2, PP…	1274	727	13528	1.56284	0.00897494	0.00180147	0.00476261
16	2	4.83979	6	transcriptional regulation	GOTERM_BP_FAT	GO:0006357~regulation of transcription from RNA polymerase II promoter	MED4	mediator complex subunit 4	2	down	hsa-miR-589	-0.3	-0.51	down	0.66	107	6.11429	2.60336e-06	JDP2, CDX2, STAT5B, CNOT2, MED22, MED20, GABPB1, HOXC8, PROP1, SMARCD2, RARB, TWIST1, SATB2, RXRB, STRN3, MECP2, ZHX2, MED11, ARNTL, MED10, MED19, MED15, ZNF238, JUN, SMARCA5, TFAP2C, CALR, SOX8, VDR, MEIS2, RUNX1, TAF1, KLF6, IKZF3, IKZF1, KLF9, KLF12, KLF10, FOXA1, SMAD4, RYBP, BRIP1, SAP18, TEAD2, TEAD3, FOXP3, BRCA1, FOXP1, FOXP2, HDAC3, HDAC2, SALL4, HOPX, ABL1, TCF12, ZFHX3, CRYM, NCOR2, PP…	1274	727	13528	1.56284	0.00897494	0.00180147	0.00476261
16	2	4.83979	6	transcriptional regulation	GOTERM_BP_FAT	GO:0006357~regulation of transcription from RNA polymerase II promoter	NFAT5	nuclear factor of activated T-cells 5, tonicity-responsive	6	down	hsa-miR-589	-0.17	-0.65	down	0.66	107	6.11429	2.60336e-06	JDP2, CDX2, STAT5B, CNOT2, MED22, MED20, GABPB1, HOXC8, PROP1, SMARCD2, RARB, TWIST1, SATB2, RXRB, STRN3, MECP2, ZHX2, MED11, ARNTL, MED10, MED19, MED15, ZNF238, JUN, SMARCA5, TFAP2C, CALR, SOX8, VDR, MEIS2, RUNX1, TAF1, KLF6, IKZF3, IKZF1, KLF9, KLF12, KLF10, FOXA1, SMAD4, RYBP, BRIP1, SAP18, TEAD2, TEAD3, FOXP3, BRCA1, FOXP1, FOXP2, HDAC3, HDAC2, SALL4, HOPX, ABL1, TCF12, ZFHX3, CRYM, NCOR2, PP…	1274	727	13528	1.56284	0.00897494	0.00180147	0.00476261
16	2	4.83979	6	transcriptional regulation	GOTERM_BP_FAT	GO:0006357~regulation of transcription from RNA polymerase II promoter	NFATC3	nuclear factor of activated T-cells, cytoplasmic, calcineurin-dependent 3	5	down	hsa-miR-589	-0.4	-0.85	down	0.66	107	6.11429	2.60336e-06	JDP2, CDX2, STAT5B, CNOT2, MED22, MED20, GABPB1, HOXC8, PROP1, SMARCD2, RARB, TWIST1, SATB2, RXRB, STRN3, MECP2, ZHX2, MED11, ARNTL, MED10, MED19, MED15, ZNF238, JUN, SMARCA5, TFAP2C, CALR, SOX8, VDR, MEIS2, RUNX1, TAF1, KLF6, IKZF3, IKZF1, KLF9, KLF12, KLF10, FOXA1, SMAD4, RYBP, BRIP1, SAP18, TEAD2, TEAD3, FOXP3, BRCA1, FOXP1, FOXP2, HDAC3, HDAC2, SALL4, HOPX, ABL1, TCF12, ZFHX3, CRYM, NCOR2, PP…	1274	727	13528	1.56284	0.00897494	0.00180147	0.00476261
16	2	4.83979	6	transcriptional regulation	GOTERM_BP_FAT	GO:0006357~regulation of transcription from RNA polymerase II promoter	NUFIP1	nuclear fragile X mental retardation protein interacting protein 1	5	down	hsa-miR-589	-0.14	-0.71	down	0.66	107	6.11429	2.60336e-06	JDP2, CDX2, STAT5B, CNOT2, MED22, MED20, GABPB1, HOXC8, PROP1, SMARCD2, RARB, TWIST1, SATB2, RXRB, STRN3, MECP2, ZHX2, MED11, ARNTL, MED10, MED19, MED15, ZNF238, JUN, SMARCA5, TFAP2C, CALR, SOX8, VDR, MEIS2, RUNX1, TAF1, KLF6, IKZF3, IKZF1, KLF9, KLF12, KLF10, FOXA1, SMAD4, RYBP, BRIP1, SAP18, TEAD2, TEAD3, FOXP3, BRCA1, FOXP1, FOXP2, HDAC3, HDAC2, SALL4, HOPX, ABL1, TCF12, ZFHX3, CRYM, NCOR2, PP…	1274	727	13528	1.56284	0.00897494	0.00180147	0.00476261
16	2	4.83979	6	transcriptional regulation	GOTERM_BP_FAT	GO:0006357~regulation of transcription from RNA polymerase II promoter	RHOQ	ras homolog gene family, member Q	5	down	hsa-miR-589	-0.13	-0.69	down	0.66	107	6.11429	2.60336e-06	JDP2, CDX2, STAT5B, CNOT2, MED22, MED20, GABPB1, HOXC8, PROP1, SMARCD2, RARB, TWIST1, SATB2, RXRB, STRN3, MECP2, ZHX2, MED11, ARNTL, MED10, MED19, MED15, ZNF238, JUN, SMARCA5, TFAP2C, CALR, SOX8, VDR, MEIS2, RUNX1, TAF1, KLF6, IKZF3, IKZF1, KLF9, KLF12, KLF10, FOXA1, SMAD4, RYBP, BRIP1, SAP18, TEAD2, TEAD3, FOXP3, BRCA1, FOXP1, FOXP2, HDAC3, HDAC2, SALL4, HOPX, ABL1, TCF12, ZFHX3, CRYM, NCOR2, PP…	1274	727	13528	1.56284	0.00897494	0.00180147	0.00476261
16	2	4.83979	6	transcriptional regulation	GOTERM_BP_FAT	GO:0006357~regulation of transcription from RNA polymerase II promoter	RXRB	retinoid X receptor, beta	2	down	hsa-miR-589	-0.11	-0.49	down	0.66	107	6.11429	2.60336e-06	JDP2, CDX2, STAT5B, CNOT2, MED22, MED20, GABPB1, HOXC8, PROP1, SMARCD2, RARB, TWIST1, SATB2, RXRB, STRN3, MECP2, ZHX2, MED11, ARNTL, MED10, MED19, MED15, ZNF238, JUN, SMARCA5, TFAP2C, CALR, SOX8, VDR, MEIS2, RUNX1, TAF1, KLF6, IKZF3, IKZF1, KLF9, KLF12, KLF10, FOXA1, SMAD4, RYBP, BRIP1, SAP18, TEAD2, TEAD3, FOXP3, BRCA1, FOXP1, FOXP2, HDAC3, HDAC2, SALL4, HOPX, ABL1, TCF12, ZFHX3, CRYM, NCOR2, PP…	1274	727	13528	1.56284	0.00897494	0.00180147	0.00476261
16	2	4.83979	6	transcriptional regulation	GOTERM_BP_FAT	GO:0006357~regulation of transcription from RNA polymerase II promoter	SMAD4	SMAD family member 4	4	down	hsa-miR-589	-0.13	-0.55	down	0.66	107	6.11429	2.60336e-06	JDP2, CDX2, STAT5B, CNOT2, MED22, MED20, GABPB1, HOXC8, PROP1, SMARCD2, RARB, TWIST1, SATB2, RXRB, STRN3, MECP2, ZHX2, MED11, ARNTL, MED10, MED19, MED15, ZNF238, JUN, SMARCA5, TFAP2C, CALR, SOX8, VDR, MEIS2, RUNX1, TAF1, KLF6, IKZF3, IKZF1, KLF9, KLF12, KLF10, FOXA1, SMAD4, RYBP, BRIP1, SAP18, TEAD2, TEAD3, FOXP3, BRCA1, FOXP1, FOXP2, HDAC3, HDAC2, SALL4, HOPX, ABL1, TCF12, ZFHX3, CRYM, NCOR2, PP…	1274	727	13528	1.56284	0.00897494	0.00180147	0.00476261
16	2	4.83979	6	transcriptional regulation	GOTERM_BP_FAT	GO:0006357~regulation of transcription from RNA polymerase II promoter	SP100	SP100 nuclear antigen	6	down	hsa-miR-589	-0.34	-0.63	down	0.66	107	6.11429	2.60336e-06	JDP2, CDX2, STAT5B, CNOT2, MED22, MED20, GABPB1, HOXC8, PROP1, SMARCD2, RARB, TWIST1, SATB2, RXRB, STRN3, MECP2, ZHX2, MED11, ARNTL, MED10, MED19, MED15, ZNF238, JUN, SMARCA5, TFAP2C, CALR, SOX8, VDR, MEIS2, RUNX1, TAF1, KLF6, IKZF3, IKZF1, KLF9, KLF12, KLF10, FOXA1, SMAD4, RYBP, BRIP1, SAP18, TEAD2, TEAD3, FOXP3, BRCA1, FOXP1, FOXP2, HDAC3, HDAC2, SALL4, HOPX, ABL1, TCF12, ZFHX3, CRYM, NCOR2, PP…	1274	727	13528	1.56284	0.00897494	0.00180147	0.00476261
16	2	4.83979	6	transcriptional regulation	GOTERM_BP_FAT	GO:0006357~regulation of transcription from RNA polymerase II promoter	TRIM27	tripartite motif containing 27	2	down	hsa-miR-589	-0.36	-0.5	down	0.66	107	6.11429	2.60336e-06	JDP2, CDX2, STAT5B, CNOT2, MED22, MED20, GABPB1, HOXC8, PROP1, SMARCD2, RARB, TWIST1, SATB2, RXRB, STRN3, MECP2, ZHX2, MED11, ARNTL, MED10, MED19, MED15, ZNF238, JUN, SMARCA5, TFAP2C, CALR, SOX8, VDR, MEIS2, RUNX1, TAF1, KLF6, IKZF3, IKZF1, KLF9, KLF12, KLF10, FOXA1, SMAD4, RYBP, BRIP1, SAP18, TEAD2, TEAD3, FOXP3, BRCA1, FOXP1, FOXP2, HDAC3, HDAC2, SALL4, HOPX, ABL1, TCF12, ZFHX3, CRYM, NCOR2, PP…	1274	727	13528	1.56284	0.00897494	0.00180147	0.00476261
16	2	4.83979	6	transcriptional regulation	GOTERM_BP_FAT	GO:0006357~regulation of transcription from RNA polymerase II promoter	ALX4	ALX homeobox 4	5	down	hsa-miR-610	-0.12	-0.7	down	0.66	107	6.11429	2.60336e-06	JDP2, CDX2, STAT5B, CNOT2, MED22, MED20, GABPB1, HOXC8, PROP1, SMARCD2, RARB, TWIST1, SATB2, RXRB, STRN3, MECP2, ZHX2, MED11, ARNTL, MED10, MED19, MED15, ZNF238, JUN, SMARCA5, TFAP2C, CALR, SOX8, VDR, MEIS2, RUNX1, TAF1, KLF6, IKZF3, IKZF1, KLF9, KLF12, KLF10, FOXA1, SMAD4, RYBP, BRIP1, SAP18, TEAD2, TEAD3, FOXP3, BRCA1, FOXP1, FOXP2, HDAC3, HDAC2, SALL4, HOPX, ABL1, TCF12, ZFHX3, CRYM, NCOR2, PP…	1274	727	13528	1.56284	0.00897494	0.00180147	0.00476261
16	2	4.83979	6	transcriptional regulation	GOTERM_BP_FAT	GO:0006357~regulation of transcription from RNA polymerase II promoter	KLF12	Kruppel-like factor 12	5	down	hsa-miR-610	-0.25	-0.49	down	0.66	107	6.11429	2.60336e-06	JDP2, CDX2, STAT5B, CNOT2, MED22, MED20, GABPB1, HOXC8, PROP1, SMARCD2, RARB, TWIST1, SATB2, RXRB, STRN3, MECP2, ZHX2, MED11, ARNTL, MED10, MED19, MED15, ZNF238, JUN, SMARCA5, TFAP2C, CALR, SOX8, VDR, MEIS2, RUNX1, TAF1, KLF6, IKZF3, IKZF1, KLF9, KLF12, KLF10, FOXA1, SMAD4, RYBP, BRIP1, SAP18, TEAD2, TEAD3, FOXP3, BRCA1, FOXP1, FOXP2, HDAC3, HDAC2, SALL4, HOPX, ABL1, TCF12, ZFHX3, CRYM, NCOR2, PP…	1274	727	13528	1.56284	0.00897494	0.00180147	0.00476261
16	2	4.83979	6	transcriptional regulation	GOTERM_BP_FAT	GO:0006357~regulation of transcription from RNA polymerase II promoter	KLF6	Kruppel-like factor 6	3	down	hsa-miR-610	-0.11	-0.47	down	0.66	107	6.11429	2.60336e-06	JDP2, CDX2, STAT5B, CNOT2, MED22, MED20, GABPB1, HOXC8, PROP1, SMARCD2, RARB, TWIST1, SATB2, RXRB, STRN3, MECP2, ZHX2, MED11, ARNTL, MED10, MED19, MED15, ZNF238, JUN, SMARCA5, TFAP2C, CALR, SOX8, VDR, MEIS2, RUNX1, TAF1, KLF6, IKZF3, IKZF1, KLF9, KLF12, KLF10, FOXA1, SMAD4, RYBP, BRIP1, SAP18, TEAD2, TEAD3, FOXP3, BRCA1, FOXP1, FOXP2, HDAC3, HDAC2, SALL4, HOPX, ABL1, TCF12, ZFHX3, CRYM, NCOR2, PP…	1274	727	13528	1.56284	0.00897494	0.00180147	0.00476261
16	2	4.83979	6	transcriptional regulation	GOTERM_BP_FAT	GO:0006357~regulation of transcription from RNA polymerase II promoter	KLF9	Kruppel-like factor 9	5	down	hsa-miR-610	-0.16	-0.64	down	0.66	107	6.11429	2.60336e-06	JDP2, CDX2, STAT5B, CNOT2, MED22, MED20, GABPB1, HOXC8, PROP1, SMARCD2, RARB, TWIST1, SATB2, RXRB, STRN3, MECP2, ZHX2, MED11, ARNTL, MED10, MED19, MED15, ZNF238, JUN, SMARCA5, TFAP2C, CALR, SOX8, VDR, MEIS2, RUNX1, TAF1, KLF6, IKZF3, IKZF1, KLF9, KLF12, KLF10, FOXA1, SMAD4, RYBP, BRIP1, SAP18, TEAD2, TEAD3, FOXP3, BRCA1, FOXP1, FOXP2, HDAC3, HDAC2, SALL4, HOPX, ABL1, TCF12, ZFHX3, CRYM, NCOR2, PP…	1274	727	13528	1.56284	0.00897494	0.00180147	0.00476261
16	2	4.83979	6	transcriptional regulation	GOTERM_BP_FAT	GO:0006357~regulation of transcription from RNA polymerase II promoter	NFATC3	nuclear factor of activated T-cells, cytoplasmic, calcineurin-dependent 3	5	down	hsa-miR-610	-0.13	-0.85	down	0.66	107	6.11429	2.60336e-06	JDP2, CDX2, STAT5B, CNOT2, MED22, MED20, GABPB1, HOXC8, PROP1, SMARCD2, RARB, TWIST1, SATB2, RXRB, STRN3, MECP2, ZHX2, MED11, ARNTL, MED10, MED19, MED15, ZNF238, JUN, SMARCA5, TFAP2C, CALR, SOX8, VDR, MEIS2, RUNX1, TAF1, KLF6, IKZF3, IKZF1, KLF9, KLF12, KLF10, FOXA1, SMAD4, RYBP, BRIP1, SAP18, TEAD2, TEAD3, FOXP3, BRCA1, FOXP1, FOXP2, HDAC3, HDAC2, SALL4, HOPX, ABL1, TCF12, ZFHX3, CRYM, NCOR2, PP…	1274	727	13528	1.56284	0.00897494	0.00180147	0.00476261
16	2	4.83979	6	transcriptional regulation	GOTERM_BP_FAT	GO:0006357~regulation of transcription from RNA polymerase II promoter	NUFIP1	nuclear fragile X mental retardation protein interacting protein 1	5	down	hsa-miR-610	-0.15	-0.71	down	0.66	107	6.11429	2.60336e-06	JDP2, CDX2, STAT5B, CNOT2, MED22, MED20, GABPB1, HOXC8, PROP1, SMARCD2, RARB, TWIST1, SATB2, RXRB, STRN3, MECP2, ZHX2, MED11, ARNTL, MED10, MED19, MED15, ZNF238, JUN, SMARCA5, TFAP2C, CALR, SOX8, VDR, MEIS2, RUNX1, TAF1, KLF6, IKZF3, IKZF1, KLF9, KLF12, KLF10, FOXA1, SMAD4, RYBP, BRIP1, SAP18, TEAD2, TEAD3, FOXP3, BRCA1, FOXP1, FOXP2, HDAC3, HDAC2, SALL4, HOPX, ABL1, TCF12, ZFHX3, CRYM, NCOR2, PP…	1274	727	13528	1.56284	0.00897494	0.00180147	0.00476261
16	2	4.83979	6	transcriptional regulation	GOTERM_BP_FAT	GO:0006357~regulation of transcription from RNA polymerase II promoter	RHOQ	ras homolog gene family, member Q	5	down	hsa-miR-610	-0.34	-0.69	down	0.66	107	6.11429	2.60336e-06	JDP2, CDX2, STAT5B, CNOT2, MED22, MED20, GABPB1, HOXC8, PROP1, SMARCD2, RARB, TWIST1, SATB2, RXRB, STRN3, MECP2, ZHX2, MED11, ARNTL, MED10, MED19, MED15, ZNF238, JUN, SMARCA5, TFAP2C, CALR, SOX8, VDR, MEIS2, RUNX1, TAF1, KLF6, IKZF3, IKZF1, KLF9, KLF12, KLF10, FOXA1, SMAD4, RYBP, BRIP1, SAP18, TEAD2, TEAD3, FOXP3, BRCA1, FOXP1, FOXP2, HDAC3, HDAC2, SALL4, HOPX, ABL1, TCF12, ZFHX3, CRYM, NCOR2, PP…	1274	727	13528	1.56284	0.00897494	0.00180147	0.00476261
16	2	4.83979	6	transcriptional regulation	GOTERM_BP_FAT	GO:0006357~regulation of transcription from RNA polymerase II promoter	SP100	SP100 nuclear antigen	6	down	hsa-miR-610	-0.17	-0.63	down	0.66	107	6.11429	2.60336e-06	JDP2, CDX2, STAT5B, CNOT2, MED22, MED20, GABPB1, HOXC8, PROP1, SMARCD2, RARB, TWIST1, SATB2, RXRB, STRN3, MECP2, ZHX2, MED11, ARNTL, MED10, MED19, MED15, ZNF238, JUN, SMARCA5, TFAP2C, CALR, SOX8, VDR, MEIS2, RUNX1, TAF1, KLF6, IKZF3, IKZF1, KLF9, KLF12, KLF10, FOXA1, SMAD4, RYBP, BRIP1, SAP18, TEAD2, TEAD3, FOXP3, BRCA1, FOXP1, FOXP2, HDAC3, HDAC2, SALL4, HOPX, ABL1, TCF12, ZFHX3, CRYM, NCOR2, PP…	1274	727	13528	1.56284	0.00897494	0.00180147	0.00476261
16	2	4.83979	6	transcriptional regulation	GOTERM_BP_FAT	GO:0006357~regulation of transcription from RNA polymerase II promoter	STAT2	signal transducer and activator of transcription 2, 113kDa	4	down	hsa-miR-610	-0.18	-0.77	down	0.66	107	6.11429	2.60336e-06	JDP2, CDX2, STAT5B, CNOT2, MED22, MED20, GABPB1, HOXC8, PROP1, SMARCD2, RARB, TWIST1, SATB2, RXRB, STRN3, MECP2, ZHX2, MED11, ARNTL, MED10, MED19, MED15, ZNF238, JUN, SMARCA5, TFAP2C, CALR, SOX8, VDR, MEIS2, RUNX1, TAF1, KLF6, IKZF3, IKZF1, KLF9, KLF12, KLF10, FOXA1, SMAD4, RYBP, BRIP1, SAP18, TEAD2, TEAD3, FOXP3, BRCA1, FOXP1, FOXP2, HDAC3, HDAC2, SALL4, HOPX, ABL1, TCF12, ZFHX3, CRYM, NCOR2, PP…	1274	727	13528	1.56284	0.00897494	0.00180147	0.00476261
16	2	4.83979	6	transcriptional regulation	GOTERM_BP_FAT	GO:0006357~regulation of transcription from RNA polymerase II promoter	STAT5B	signal transducer and activator of transcription 5B	3	down	hsa-miR-610	-0.28	-0.59	down	0.66	107	6.11429	2.60336e-06	JDP2, CDX2, STAT5B, CNOT2, MED22, MED20, GABPB1, HOXC8, PROP1, SMARCD2, RARB, TWIST1, SATB2, RXRB, STRN3, MECP2, ZHX2, MED11, ARNTL, MED10, MED19, MED15, ZNF238, JUN, SMARCA5, TFAP2C, CALR, SOX8, VDR, MEIS2, RUNX1, TAF1, KLF6, IKZF3, IKZF1, KLF9, KLF12, KLF10, FOXA1, SMAD4, RYBP, BRIP1, SAP18, TEAD2, TEAD3, FOXP3, BRCA1, FOXP1, FOXP2, HDAC3, HDAC2, SALL4, HOPX, ABL1, TCF12, ZFHX3, CRYM, NCOR2, PP…	1274	727	13528	1.56284	0.00897494	0.00180147	0.00476261
16	2	4.83979	6	transcriptional regulation	GOTERM_BP_FAT	GO:0006357~regulation of transcription from RNA polymerase II promoter	TBL1X	transducin (beta)-like 1X-linked	5	down	hsa-miR-610	-0.18	-0.44	down	0.66	107	6.11429	2.60336e-06	JDP2, CDX2, STAT5B, CNOT2, MED22, MED20, GABPB1, HOXC8, PROP1, SMARCD2, RARB, TWIST1, SATB2, RXRB, STRN3, MECP2, ZHX2, MED11, ARNTL, MED10, MED19, MED15, ZNF238, JUN, SMARCA5, TFAP2C, CALR, SOX8, VDR, MEIS2, RUNX1, TAF1, KLF6, IKZF3, IKZF1, KLF9, KLF12, KLF10, FOXA1, SMAD4, RYBP, BRIP1, SAP18, TEAD2, TEAD3, FOXP3, BRCA1, FOXP1, FOXP2, HDAC3, HDAC2, SALL4, HOPX, ABL1, TCF12, ZFHX3, CRYM, NCOR2, PP…	1274	727	13528	1.56284	0.00897494	0.00180147	0.00476261
16	2	4.83979	6	transcriptional regulation	GOTERM_BP_FAT	GO:0006357~regulation of transcription from RNA polymerase II promoter	ZHX2	zinc fingers and homeoboxes 2	3	down	hsa-miR-610	-0.46	-0.51	down	0.66	107	6.11429	2.60336e-06	JDP2, CDX2, STAT5B, CNOT2, MED22, MED20, GABPB1, HOXC8, PROP1, SMARCD2, RARB, TWIST1, SATB2, RXRB, STRN3, MECP2, ZHX2, MED11, ARNTL, MED10, MED19, MED15, ZNF238, JUN, SMARCA5, TFAP2C, CALR, SOX8, VDR, MEIS2, RUNX1, TAF1, KLF6, IKZF3, IKZF1, KLF9, KLF12, KLF10, FOXA1, SMAD4, RYBP, BRIP1, SAP18, TEAD2, TEAD3, FOXP3, BRCA1, FOXP1, FOXP2, HDAC3, HDAC2, SALL4, HOPX, ABL1, TCF12, ZFHX3, CRYM, NCOR2, PP…	1274	727	13528	1.56284	0.00897494	0.00180147	0.00476261
16	2	4.83979	6	transcriptional regulation	GOTERM_BP_FAT	GO:0006357~regulation of transcription from RNA polymerase II promoter	FOXP3	forkhead box P3	2	down	hsa-miR-758	-0.14	-0.54	down	0.66	107	6.11429	2.60336e-06	JDP2, CDX2, STAT5B, CNOT2, MED22, MED20, GABPB1, HOXC8, PROP1, SMARCD2, RARB, TWIST1, SATB2, RXRB, STRN3, MECP2, ZHX2, MED11, ARNTL, MED10, MED19, MED15, ZNF238, JUN, SMARCA5, TFAP2C, CALR, SOX8, VDR, MEIS2, RUNX1, TAF1, KLF6, IKZF3, IKZF1, KLF9, KLF12, KLF10, FOXA1, SMAD4, RYBP, BRIP1, SAP18, TEAD2, TEAD3, FOXP3, BRCA1, FOXP1, FOXP2, HDAC3, HDAC2, SALL4, HOPX, ABL1, TCF12, ZFHX3, CRYM, NCOR2, PP…	1274	727	13528	1.56284	0.00897494	0.00180147	0.00476261
16	2	4.83979	6	transcriptional regulation	GOTERM_BP_FAT	GO:0006357~regulation of transcription from RNA polymerase II promoter	JDP2	Jun dimerization protein 2	4	down	hsa-miR-758	-0.16	-0.54	down	0.66	107	6.11429	2.60336e-06	JDP2, CDX2, STAT5B, CNOT2, MED22, MED20, GABPB1, HOXC8, PROP1, SMARCD2, RARB, TWIST1, SATB2, RXRB, STRN3, MECP2, ZHX2, MED11, ARNTL, MED10, MED19, MED15, ZNF238, JUN, SMARCA5, TFAP2C, CALR, SOX8, VDR, MEIS2, RUNX1, TAF1, KLF6, IKZF3, IKZF1, KLF9, KLF12, KLF10, FOXA1, SMAD4, RYBP, BRIP1, SAP18, TEAD2, TEAD3, FOXP3, BRCA1, FOXP1, FOXP2, HDAC3, HDAC2, SALL4, HOPX, ABL1, TCF12, ZFHX3, CRYM, NCOR2, PP…	1274	727	13528	1.56284	0.00897494	0.00180147	0.00476261
16	2	4.83979	6	transcriptional regulation	GOTERM_BP_FAT	GO:0006357~regulation of transcription from RNA polymerase II promoter	JUN	jun proto-oncogene	2	down	hsa-miR-758	-0.26	-0.44	down	0.66	107	6.11429	2.60336e-06	JDP2, CDX2, STAT5B, CNOT2, MED22, MED20, GABPB1, HOXC8, PROP1, SMARCD2, RARB, TWIST1, SATB2, RXRB, STRN3, MECP2, ZHX2, MED11, ARNTL, MED10, MED19, MED15, ZNF238, JUN, SMARCA5, TFAP2C, CALR, SOX8, VDR, MEIS2, RUNX1, TAF1, KLF6, IKZF3, IKZF1, KLF9, KLF12, KLF10, FOXA1, SMAD4, RYBP, BRIP1, SAP18, TEAD2, TEAD3, FOXP3, BRCA1, FOXP1, FOXP2, HDAC3, HDAC2, SALL4, HOPX, ABL1, TCF12, ZFHX3, CRYM, NCOR2, PP…	1274	727	13528	1.56284	0.00897494	0.00180147	0.00476261
16	2	4.83979	6	transcriptional regulation	GOTERM_BP_FAT	GO:0006357~regulation of transcription from RNA polymerase II promoter	KLF9	Kruppel-like factor 9	5	down	hsa-miR-758	-0.23	-0.64	down	0.66	107	6.11429	2.60336e-06	JDP2, CDX2, STAT5B, CNOT2, MED22, MED20, GABPB1, HOXC8, PROP1, SMARCD2, RARB, TWIST1, SATB2, RXRB, STRN3, MECP2, ZHX2, MED11, ARNTL, MED10, MED19, MED15, ZNF238, JUN, SMARCA5, TFAP2C, CALR, SOX8, VDR, MEIS2, RUNX1, TAF1, KLF6, IKZF3, IKZF1, KLF9, KLF12, KLF10, FOXA1, SMAD4, RYBP, BRIP1, SAP18, TEAD2, TEAD3, FOXP3, BRCA1, FOXP1, FOXP2, HDAC3, HDAC2, SALL4, HOPX, ABL1, TCF12, ZFHX3, CRYM, NCOR2, PP…	1274	727	13528	1.56284	0.00897494	0.00180147	0.00476261
16	2	4.83979	6	transcriptional regulation	GOTERM_BP_FAT	GO:0006357~regulation of transcription from RNA polymerase II promoter	MEIS2	Meis homeobox 2	1	down	hsa-miR-758	-0.43	-0.43	down	0.66	107	6.11429	2.60336e-06	JDP2, CDX2, STAT5B, CNOT2, MED22, MED20, GABPB1, HOXC8, PROP1, SMARCD2, RARB, TWIST1, SATB2, RXRB, STRN3, MECP2, ZHX2, MED11, ARNTL, MED10, MED19, MED15, ZNF238, JUN, SMARCA5, TFAP2C, CALR, SOX8, VDR, MEIS2, RUNX1, TAF1, KLF6, IKZF3, IKZF1, KLF9, KLF12, KLF10, FOXA1, SMAD4, RYBP, BRIP1, SAP18, TEAD2, TEAD3, FOXP3, BRCA1, FOXP1, FOXP2, HDAC3, HDAC2, SALL4, HOPX, ABL1, TCF12, ZFHX3, CRYM, NCOR2, PP…	1274	727	13528	1.56284	0.00897494	0.00180147	0.00476261
16	2	4.83979	6	transcriptional regulation	GOTERM_BP_FAT	GO:0006357~regulation of transcription from RNA polymerase II promoter	RUNX1	runt-related transcription factor 1	5	down	hsa-miR-758	-0.29	-0.68	down	0.66	107	6.11429	2.60336e-06	JDP2, CDX2, STAT5B, CNOT2, MED22, MED20, GABPB1, HOXC8, PROP1, SMARCD2, RARB, TWIST1, SATB2, RXRB, STRN3, MECP2, ZHX2, MED11, ARNTL, MED10, MED19, MED15, ZNF238, JUN, SMARCA5, TFAP2C, CALR, SOX8, VDR, MEIS2, RUNX1, TAF1, KLF6, IKZF3, IKZF1, KLF9, KLF12, KLF10, FOXA1, SMAD4, RYBP, BRIP1, SAP18, TEAD2, TEAD3, FOXP3, BRCA1, FOXP1, FOXP2, HDAC3, HDAC2, SALL4, HOPX, ABL1, TCF12, ZFHX3, CRYM, NCOR2, PP…	1274	727	13528	1.56284	0.00897494	0.00180147	0.00476261
16	2	4.83979	6	transcriptional regulation	GOTERM_BP_FAT	GO:0006357~regulation of transcription from RNA polymerase II promoter	RYBP	RING1 and YY1 binding protein	7	down	hsa-miR-758	-0.2	-0.56	down	0.66	107	6.11429	2.60336e-06	JDP2, CDX2, STAT5B, CNOT2, MED22, MED20, GABPB1, HOXC8, PROP1, SMARCD2, RARB, TWIST1, SATB2, RXRB, STRN3, MECP2, ZHX2, MED11, ARNTL, MED10, MED19, MED15, ZNF238, JUN, SMARCA5, TFAP2C, CALR, SOX8, VDR, MEIS2, RUNX1, TAF1, KLF6, IKZF3, IKZF1, KLF9, KLF12, KLF10, FOXA1, SMAD4, RYBP, BRIP1, SAP18, TEAD2, TEAD3, FOXP3, BRCA1, FOXP1, FOXP2, HDAC3, HDAC2, SALL4, HOPX, ABL1, TCF12, ZFHX3, CRYM, NCOR2, PP…	1274	727	13528	1.56284	0.00897494	0.00180147	0.00476261
16	2	4.83979	6	transcriptional regulation	GOTERM_BP_FAT	GO:0006357~regulation of transcription from RNA polymerase II promoter	SP100	SP100 nuclear antigen	6	down	hsa-miR-758	-0.1	-0.63	down	0.66	107	6.11429	2.60336e-06	JDP2, CDX2, STAT5B, CNOT2, MED22, MED20, GABPB1, HOXC8, PROP1, SMARCD2, RARB, TWIST1, SATB2, RXRB, STRN3, MECP2, ZHX2, MED11, ARNTL, MED10, MED19, MED15, ZNF238, JUN, SMARCA5, TFAP2C, CALR, SOX8, VDR, MEIS2, RUNX1, TAF1, KLF6, IKZF3, IKZF1, KLF9, KLF12, KLF10, FOXA1, SMAD4, RYBP, BRIP1, SAP18, TEAD2, TEAD3, FOXP3, BRCA1, FOXP1, FOXP2, HDAC3, HDAC2, SALL4, HOPX, ABL1, TCF12, ZFHX3, CRYM, NCOR2, PP…	1274	727	13528	1.56284	0.00897494	0.00180147	0.00476261
16	2	4.83979	6	transcriptional regulation	GOTERM_BP_FAT	GO:0006357~regulation of transcription from RNA polymerase II promoter	STAT5B	signal transducer and activator of transcription 5B	3	down	hsa-miR-758	-0.49	-0.59	down	0.66	107	6.11429	2.60336e-06	JDP2, CDX2, STAT5B, CNOT2, MED22, MED20, GABPB1, HOXC8, PROP1, SMARCD2, RARB, TWIST1, SATB2, RXRB, STRN3, MECP2, ZHX2, MED11, ARNTL, MED10, MED19, MED15, ZNF238, JUN, SMARCA5, TFAP2C, CALR, SOX8, VDR, MEIS2, RUNX1, TAF1, KLF6, IKZF3, IKZF1, KLF9, KLF12, KLF10, FOXA1, SMAD4, RYBP, BRIP1, SAP18, TEAD2, TEAD3, FOXP3, BRCA1, FOXP1, FOXP2, HDAC3, HDAC2, SALL4, HOPX, ABL1, TCF12, ZFHX3, CRYM, NCOR2, PP…	1274	727	13528	1.56284	0.00897494	0.00180147	0.00476261
16	2	4.83979	6	transcriptional regulation	GOTERM_BP_FAT	GO:0006357~regulation of transcription from RNA polymerase II promoter	STRN3	striatin, calmodulin binding protein 3	5	down	hsa-miR-758	-0.1	0.85	up	0.66	107	6.11429	2.60336e-06	JDP2, CDX2, STAT5B, CNOT2, MED22, MED20, GABPB1, HOXC8, PROP1, SMARCD2, RARB, TWIST1, SATB2, RXRB, STRN3, MECP2, ZHX2, MED11, ARNTL, MED10, MED19, MED15, ZNF238, JUN, SMARCA5, TFAP2C, CALR, SOX8, VDR, MEIS2, RUNX1, TAF1, KLF6, IKZF3, IKZF1, KLF9, KLF12, KLF10, FOXA1, SMAD4, RYBP, BRIP1, SAP18, TEAD2, TEAD3, FOXP3, BRCA1, FOXP1, FOXP2, HDAC3, HDAC2, SALL4, HOPX, ABL1, TCF12, ZFHX3, CRYM, NCOR2, PP…	1274	727	13528	1.56284	0.00897494	0.00180147	0.00476261
16	2	4.83979	6	transcriptional regulation	GOTERM_BP_FAT	GO:0006357~regulation of transcription from RNA polymerase II promoter	ZFHX3	zinc finger homeobox 3	2	down	hsa-miR-758	-0.38	-0.69	down	0.66	107	6.11429	2.60336e-06	JDP2, CDX2, STAT5B, CNOT2, MED22, MED20, GABPB1, HOXC8, PROP1, SMARCD2, RARB, TWIST1, SATB2, RXRB, STRN3, MECP2, ZHX2, MED11, ARNTL, MED10, MED19, MED15, ZNF238, JUN, SMARCA5, TFAP2C, CALR, SOX8, VDR, MEIS2, RUNX1, TAF1, KLF6, IKZF3, IKZF1, KLF9, KLF12, KLF10, FOXA1, SMAD4, RYBP, BRIP1, SAP18, TEAD2, TEAD3, FOXP3, BRCA1, FOXP1, FOXP2, HDAC3, HDAC2, SALL4, HOPX, ABL1, TCF12, ZFHX3, CRYM, NCOR2, PP…	1274	727	13528	1.56284	0.00897494	0.00180147	0.00476261
16	2	4.83979	6	transcriptional regulation	GOTERM_BP_FAT	GO:0006357~regulation of transcription from RNA polymerase II promoter	ZNF238	zinc finger protein 238	5	down	hsa-miR-758	-0.28	-1.03	down	0.66	107	6.11429	2.60336e-06	JDP2, CDX2, STAT5B, CNOT2, MED22, MED20, GABPB1, HOXC8, PROP1, SMARCD2, RARB, TWIST1, SATB2, RXRB, STRN3, MECP2, ZHX2, MED11, ARNTL, MED10, MED19, MED15, ZNF238, JUN, SMARCA5, TFAP2C, CALR, SOX8, VDR, MEIS2, RUNX1, TAF1, KLF6, IKZF3, IKZF1, KLF9, KLF12, KLF10, FOXA1, SMAD4, RYBP, BRIP1, SAP18, TEAD2, TEAD3, FOXP3, BRCA1, FOXP1, FOXP2, HDAC3, HDAC2, SALL4, HOPX, ABL1, TCF12, ZFHX3, CRYM, NCOR2, PP…	1274	727	13528	1.56284	0.00897494	0.00180147	0.00476261
16	2	4.83979	6	transcriptional regulation	GOTERM_BP_FAT	GO:0006357~regulation of transcription from RNA polymerase II promoter	ABL1	c-abl oncogene 1, non-receptor tyrosine kinase	4	down	hsa-miR-760	-0.1	-0.49	down	0.66	107	6.11429	2.60336e-06	JDP2, CDX2, STAT5B, CNOT2, MED22, MED20, GABPB1, HOXC8, PROP1, SMARCD2, RARB, TWIST1, SATB2, RXRB, STRN3, MECP2, ZHX2, MED11, ARNTL, MED10, MED19, MED15, ZNF238, JUN, SMARCA5, TFAP2C, CALR, SOX8, VDR, MEIS2, RUNX1, TAF1, KLF6, IKZF3, IKZF1, KLF9, KLF12, KLF10, FOXA1, SMAD4, RYBP, BRIP1, SAP18, TEAD2, TEAD3, FOXP3, BRCA1, FOXP1, FOXP2, HDAC3, HDAC2, SALL4, HOPX, ABL1, TCF12, ZFHX3, CRYM, NCOR2, PP…	1274	727	13528	1.56284	0.00897494	0.00180147	0.00476261
16	2	4.83979	6	transcriptional regulation	GOTERM_BP_FAT	GO:0006357~regulation of transcription from RNA polymerase II promoter	ALX4	ALX homeobox 4	5	down	hsa-miR-760	-0.39	-0.7	down	0.66	107	6.11429	2.60336e-06	JDP2, CDX2, STAT5B, CNOT2, MED22, MED20, GABPB1, HOXC8, PROP1, SMARCD2, RARB, TWIST1, SATB2, RXRB, STRN3, MECP2, ZHX2, MED11, ARNTL, MED10, MED19, MED15, ZNF238, JUN, SMARCA5, TFAP2C, CALR, SOX8, VDR, MEIS2, RUNX1, TAF1, KLF6, IKZF3, IKZF1, KLF9, KLF12, KLF10, FOXA1, SMAD4, RYBP, BRIP1, SAP18, TEAD2, TEAD3, FOXP3, BRCA1, FOXP1, FOXP2, HDAC3, HDAC2, SALL4, HOPX, ABL1, TCF12, ZFHX3, CRYM, NCOR2, PP…	1274	727	13528	1.56284	0.00897494	0.00180147	0.00476261
16	2	4.83979	6	transcriptional regulation	GOTERM_BP_FAT	GO:0006357~regulation of transcription from RNA polymerase II promoter	ARNTL	aryl hydrocarbon receptor nuclear translocator-like	1	down	hsa-miR-760	-0.47	-0.47	down	0.66	107	6.11429	2.60336e-06	JDP2, CDX2, STAT5B, CNOT2, MED22, MED20, GABPB1, HOXC8, PROP1, SMARCD2, RARB, TWIST1, SATB2, RXRB, STRN3, MECP2, ZHX2, MED11, ARNTL, MED10, MED19, MED15, ZNF238, JUN, SMARCA5, TFAP2C, CALR, SOX8, VDR, MEIS2, RUNX1, TAF1, KLF6, IKZF3, IKZF1, KLF9, KLF12, KLF10, FOXA1, SMAD4, RYBP, BRIP1, SAP18, TEAD2, TEAD3, FOXP3, BRCA1, FOXP1, FOXP2, HDAC3, HDAC2, SALL4, HOPX, ABL1, TCF12, ZFHX3, CRYM, NCOR2, PP…	1274	727	13528	1.56284	0.00897494	0.00180147	0.00476261
[truncated: 1,386 more rows]

## Sheet: Funct annot cluster + chart
Original order of List	Annotation Cluster	Enrichment Score of cluster	Category	Term	Count	%	PValue	Genes	List Total	Pop Hits	Pop Total	Fold Enrichment	Bonferroni	Benjamini	FDR
[truncated: 698 more rows]
