# Supplementary material for: The leukemogenic fusion gene MLL-AF9 alters microRNA expression pattern and inhibits monoblastic differentiation via miR-511 repression
Source: J Exp Clin Cancer Res. 2016 Jan 13;35:9. doi: 10.1186/s13046-016-0283-5 (PMC4712549; doi:10.1186/s13046-016-0283-5)
Supplement: Additional file 4: — Functional disease ontology (FunDO) analysis results of genes differentially regulated by miR-511 mimic treatment. Analysis was used to extract leukemia and cancer related genes. (XLSX 22 kb) [file 13046_2016_283_MOESM4_ESM.xlsx]

## Sheet: FunDO results
	DO Term	Number of Genes in List	% of Disease Gene List	Fold Enrichment	p-value	Bonferroni corrected p-value
1	Atherosclerosis	19	9.27	8.0714	3.935e-12	6.178e-10
2	Stroke	9	11.54	10.0485	2.906e-07	4.563e-05
3	Influenza	6	24	20.9008	3.267e-07	5.128e-05
4	Cancer	24	3.26	2.8398	5.945e-06	0.0009333
5	Dental plaque	7	11.29	9.8324	7.176e-06	0.001127
6	Endometriosis	10	6.9	6.006	7.504e-06	0.001178
7	Pancreas cancer	8	8.6	7.4913	1.235e-05	0.001939
8	Growth retardation	5	18.52	16.1271	1.28e-05	0.00201
9	Pulmonary fibrosis	5	17.86	15.5512	1.544e-05	0.002424
10	Labor, Premature	4	26.67	23.2231	2.119e-05	0.003327
11	Obesity	10	5.88	5.1227	2.996e-05	0.004703
12	Schizophrenia	10	5.78	5.0339	3.478e-05	0.00546
13	Chronic obstructive airway disease	7	8.75	7.6201	3.882e-05	0.006094
14	Glaucoma	5	13.89	12.0954	5.492e-05	0.008622
15	Alzheimer's disease	10	5.18	4.5123	8.72e-05	0.01369
16	Osteoporosis	5	12.5	10.8858	9.23e-05	0.01449
17	Systemic scleroderma	7	7.61	6.6262	9.514e-05	0.01494
18	Hypertension	9	5.59	4.8682	0.0001101	0.01728
19	Bronchopulmonary dysplasia	3	27.27	23.7509	0.0002318	0.03639
20	Pleural effusion, Malignant	3	27.27	23.7509	0.0002318	0.03639
21	Hyperinsulinism	4	14.81	12.9017	0.0002443	0.03835
22	Cystic fibrosis	5	10.2	8.8864	0.0002458	0.03858
23	Behcet syndrome	5	10.2	8.8864	0.0002458	0.03858
24	Melanoma	8	5.56	4.8381	0.0002746	0.04312
25	Gastritis	4	14.29	12.4409	0.0002824	0.04434
26	Bipolar disorder	6	7.69	6.699	0.0002836	0.04453
27	Kidney failure	6	7.59	6.6142	0.000304	0.04773
28	Migraine	4	13.79	12.0119	0.0003246	0.05097
29	Infertility	5	9.43	8.2157	0.0003562	0.05592
30	Alopecia	4	13.33	11.6115	0.0003712	0.05828
31	Endemic goiter	2	66.67	58.0577	0.0003917	0.0615
32	Amnionitis	3	23.08	20.0969	0.0003949	0.062
33	Respiratory distress syndrome	3	23.08	20.0969	0.0003949	0.062
34	Heart failure	6	6.74	5.871	0.0005773	0.09064
35	Atopic rhinitis	3	20	17.4173	0.0006176	0.09697
36	Squamous cell cancer	6	6.25	5.4429	0.0008612	0.1352
37	Hypothyroidism	3	16.67	14.5144	0.00108	0.1695
38	Ovarian disease	3	16.67	14.5144	0.00108	0.1695
39	Leukemia	11	3.49	3.0411	0.001152	0.1809
40	Rheumatoid arthritis	10	3.73	3.2495	0.001167	0.1832
41	Esophagitis	2	40	34.8346	0.001286	0.2019
42	Liver disease	4	9.52	8.294	0.00136	0.2136
43	Yersinia infection	5	7.04	6.1329	0.001365	0.2144
44	Infectious lung disease	3	15	13.063	0.001483	0.2328
45	Periodontitis	4	9.3	8.1011	0.001486	0.2333
46	Panic disorder	3	14.29	12.4409	0.001715	0.2693
47	Epstein-Barr virus infection	3	14.29	12.4409	0.001715	0.2693
48	Esophagus cancer	4	8.89	7.741	0.001762	0.2767
49	Systemic infection	5	6.58	5.7294	0.001849	0.2903
50	Asthma	7	4.64	4.0371	0.001882	0.2955
51	Osteitis deformans	2	33.33	29.0289	0.001914	0.3005
52	Pertussis	2	33.33	29.0289	0.001914	0.3005
53	Hemorrhagic fevers, Viral	2	33.33	29.0289	0.001914	0.3005
54	Polyarthritis	5	6.49	5.655	0.001959	0.3076
55	Chronic simple glaucoma	3	13.64	11.8754	0.001969	0.3092
56	Hepatitis C	4	8.51	7.4116	0.002072	0.3253
57	Drug abuse	6	5.26	4.5835	0.002086	0.3274
58	Herpes	4	8.16	7.1091	0.002417	0.3795
59	Epilepsy	4	8	6.9669	0.002604	0.4088
60	Alveolar bone loss	2	28.57	24.8819	0.00266	0.4175
61	Clear cell carcinoma	2	28.57	24.8819	0.00266	0.4175
62	Gingival overgrowth	2	28.57	24.8819	0.00266	0.4175
63	Oral cancer	4	7.41	6.4509	0.00345	0.5416
64	Fibromyalgia	2	25	21.7716	0.003519	0.5525
65	Chronic fatigue syndrome	2	25	21.7716	0.003519	0.5525
66	Bronchial hyperreactivity	2	25	21.7716	0.003519	0.5525
67	Bronchiolitis	2	25	21.7716	0.003519	0.5525
68	Hamman-Rich syndrome	3	11.11	9.6763	0.003585	0.5628
69	Hypercholesterolemia	3	11.11	9.6763	0.003585	0.5628
70	Embryoma	9	3.42	2.9801	0.003602	0.5656
71	Tuberculosis	4	7.27	6.3336	0.003687	0.5789
72	Lupus vulgaris	3	10.71	9.3307	0.003981	0.6251
73	Depression	4	6.9	6.006	0.004465	0.701
74	Polycythemia	2	22.22	19.3526	0.00449	0.705
75	Hyperthyroidism	2	22.22	19.3526	0.00449	0.705
76	Keratosis	2	22.22	19.3526	0.00449	0.705
77	Lyme disease	2	22.22	19.3526	0.00449	0.705
78	Arteriopathy	2	22.22	19.3526	0.00449	0.705
79	Ptosis	2	22.22	19.3526	0.00449	0.705
80	Skin disease, Genetic	3	9.68	8.4277	0.005326	0.8361
81	Ischemia	4	6.56	5.7106	0.005346	0.8394
82	Henoch-Schoenlein purpura	2	20	17.4173	0.00557	0.8745
83	Pemphigoid, Bullous	2	20	17.4173	0.00557	0.8745
84	Ovarian cancer	5	5.05	4.3983	0.00578	0.9075
85	Graves' disease	3	9.38	8.1644	0.005827	0.9149
86	Colon cancer	9	3.17	2.7598	0.005903	0.9268
87	Stomach cancer	6	4.26	3.7058	0.005926	0.9304
88	Arthritis	4	6.15	5.3592	0.006693	1.051
89	Subarachnoid hemorrhage	2	18.18	15.8339	0.006757	1.061
90	Vasculitis	2	18.18	15.8339	0.006757	1.061
91	IGA glomerulonephritis	3	8.82	7.6841	0.006913	1.085
92	Autistic disorder	4	5.88	5.1227	0.007838	1.23
93	Late pregnancy	2	16.67	14.5144	0.008047	1.263
94	Esotropia	2	16.67	14.5144	0.008047	1.263
95	Neoplasm metastasis	6	3.97	3.4604	0.008191	1.286
96	Gouts	2	15.38	13.3979	0.009438	1.482
97	Basal cell carcinoma	2	15.38	13.3979	0.009438	1.482
98	Pre-Eclampsia	4	5.56	4.8381	0.009554	1.5
99	Diabetes mellitus	10	2.76	2.4057	0.009641	1.514
100	Hyperglycemia	3	7.69	6.699	0.01012	1.589
101	Breast cancer	11	2.55	2.2175	0.01204	1.89
102	Tuberous sclerosis	2	13.33	11.6115	0.01251	1.965
103	Meningioma	2	13.33	11.6115	0.01251	1.965
104	Glomerulonephritis	2	12.5	10.8858	0.01419	2.229
105	Hepatitis B	2	11.76	10.2455	0.01597	2.507
106	Endometrium cancer	2	11.76	10.2455	0.01597	2.507
107	Congenital abnormality	6	3.41	2.9689	0.01646	2.584
108	Vitiligo	2	11.11	9.6763	0.01783	2.799
109	Periodontal disease	2	11.11	9.6763	0.01783	2.799
110	Prostatic hypertrophy, Benign	2	11.11	9.6763	0.01783	2.799
111	Skin cancer	2	10.53	9.167	0.01977	3.105
112	Thyroid gland disease	2	10.53	9.167	0.01977	3.105
113	Helicobacter infection	2	10	8.7087	0.02181	3.424
114	Spinal cord disease	2	10	8.7087	0.02181	3.424
115	Neuroblastoma	3	5.66	4.9294	0.02307	3.622
116	Alimentary system disease	2	9.52	8.294	0.02392	3.756
117	Sudden infant death syndrome	2	9.52	8.294	0.02392	3.756
118	Multiple sclerosis	4	4.21	3.6668	0.02411	3.786
119	Scleroderma	2	9.09	7.917	0.02612	4.1
120	Polycystic ovary syndrome	3	5.26	4.5835	0.02787	4.376
121	Macular degeneration	2	8.33	7.2572	0.03074	4.826
122	Emphysema	2	8.33	7.2572	0.03074	4.826
123	Bladder cancer	3	5	4.3543	0.03179	4.992
124	Mental retardation	3	5	4.3543	0.03179	4.992
125	Cholelithiasis	2	8	6.9669	0.03316	5.207
126	Sicca syndrome	2	7.69	6.699	0.03566	5.599
127	Sickle cell disease	2	7.41	6.4509	0.03823	6.001
128	HIV infection	4	3.64	3.1668	0.03833	6.017
129	Liver cancer	5	3.01	2.6231	0.04324	6.789
130	Primary biliary cirrhosis	2	6.45	5.6185	0.04915	7.717
131	Primary tumor	2	6.25	5.4429	0.05204	8.17
132	Hodgkin's disease	2	6.25	5.4429	0.05204	8.17
133	Lung disease	2	6.25	5.4429	0.05204	8.17
134	Hemorrhagic disorder	2	6.25	5.4429	0.05204	8.17
135	Cervical cancer	3	4	3.4835	0.05542	8.701
136	Skin disease	2	5.88	5.1227	0.05799	9.105
137	Bone disease	2	5.88	5.1227	0.05799	9.105
138	Down syndrome	3	3.9	3.393	0.05906	9.272
139	Prostate cancer	8	2.17	1.8932	0.06372	10
140	Rabies	3	3.7	3.2254	0.06666	10.47
141	Celiac disease	2	5.41	4.7074	0.06733	10.57
142	Parkinson disease	3	3.66	3.1861	0.06863	10.77
143	Metabolism disease	2	5.13	4.466	0.07382	11.59
144	Neuropathy	2	5.13	4.466	0.07382	11.59
145	Pancreatitis	2	4.88	4.2481	0.08049	12.64
146	Cardiovascular disease	2	4.65	4.0505	0.08734	13.71
147	Lung cancer	5	2.44	2.1241	0.08852	13.9
148	Ulcerative colitis	3	3.19	2.7794	0.09419	14.79
149	Brain tumor	4	2.55	2.2188	0.1077	16.9
150	Amyotrophic lateral sclerosis	2	3.64	3.1668	0.1316	20.66
151	Multiple myeloma	2	3.45	3.003	0.1433	22.5
152	Dermatitis	3	2.48	2.1592	0.1629	25.57
153	Kidney disease	2	2.86	2.4882	0.1921	30.16
154	Renal Cell cancer	2	2.7	2.3537	0.2088	32.78
155	Lupus erythematosus	3	2.17	1.8932	0.2119	33.26
156	Autoimmune disease	2	2.35	2.0491	0.2554	40.09
157	Infection	2	1.74	1.5145	0.3812	59.85

## Sheet: Leukemia genes
	Gene Symbol	Entrez ID
1	IL1A	3552
2	IL1B	3553
3	RAPGEF3	10411
4	NSD1	64324
5	ICAM1	3383
6	CCL2	6347
7	CCL11	6356
8	LILRB4	11006
9	IGF1	3479
10	SERPINE1	5054
11	PER3	8863

## Sheet: Cancer genes
	Gene Symbol	Entrez ID
1	SLC5A5	6528
2	ERBB3	2065
3	PTP4A3	11156
4	CD34	947
5	IGFBP4	3487
6	PDGFA	5154
7	CD248	57124
8	CTNND1	1500
9	ESR1	2099
10	RBMX	27316
11	NEK8	284086
12	LRP1	4035
13	FGF5	2250
14	UNC5B	219699
15	CCND1	595
16	FGFR3	2261
17	GPRC5A	9052
18	MMP9	4318
19	CTSE	1510
20	MUC2	4583
21	SMURF2	64750
22	PTGS2	5743
23	ALOX15	246
24	BID	637
